# Supplementary material for: Targeting NRF2 and FSP1 to Overcome Ferroptosis Resistance in TSC2-Deficient and Cancer Cells
Source: Cancers (Basel). 2025 Aug 21;17(16):2714. doi: 10.3390/cancers17162714 (PMC12384948; doi:10.3390/cancers17162714)
Supplement: Supplementary file 1 [file cancers-17-02714-s001.zip]

Archive with 11 entries (11 files):
- Figure S1.tiff
- Figure S2.tiff
- Figure S3.tiff
- Figure S4.tiff
- Figure S5.tiff
- Figure S6.tiff
- Supplementary Uncropped Blots.pdf
- Table S1 RNAseq ferroptosis & NRF2 genes TSC2(−) vs TSC2(+) AML cells.xlsx
- Table S2 RNAseq MDA-MB-436 NRF2vsCTRL.xlsx
- Table S3 RNAseq MDA-MB-436 FSP1vsCTRL.xlsx
- Video S1.MP4
