# Supplementary material for: Targeting NRF2 and FSP1 to Overcome Ferroptosis Resistance in TSC2-Deficient and Cancer Cells
Source: Cancers (Basel). 2025 Aug 21;17(16):2714. doi: 10.3390/cancers17162714 (PMC12384948; doi:10.3390/cancers17162714)
Supplement: Supplementary file 1 [file cancers-17-02714-s001.zip › Table S1 RNAseq ferroptosis & NRF2 genes TSC2(−) vs TSC2(+) AML cells.xlsx]

## Sheet: Ferroptosis & NRF2-target genes
TSC2(–) versus TSC2(+) AML cells ferroptosis-target genes				TSC2(–) versus TSC2(+) AML cells NRF2-target genes				Supplementary Table S1
Gene set	log2FoldChange	-log10(padjusted)		Gene set	log2FoldChange	-log10(padjusted)		Key
SLC40A1	6.612	19.5803		SLC40A1	6.02237	19.5803		upregulated (>+1 log2fold)
ENPP2	6.507	155.614		HMOX1	5.613	300		no change (>-1 and <+1 log2fold)
JDP2	6.124	226.731		SLC7A11	2.68125	177.935		downregulated (<-1 log2fold)
HMOX1	5.613	300		FTH1	2.06183	136.585
IL33	5.103	43.707		AIFM2	1.434	90.7611
AKR1C1	5.048	300		SQSTM1	1.04929	56.2188
DDIT4	5.027	300		FTL	1.38396	21.7933
PTGS2	4.935	81.3698		AKR1C3	3.42205	212.881
SLC2A14	4.914	18.3659		GSTM2	2.38466	21.9754
NNMT	4.465	300		HK2	2.334	57.1618
AKR1C2	4.282	73.561		PTPRB	2.12338	27.2467
EPAS1	4.11	206.836		SRXN1	2.06301	6.46251
CHAC1	3.947	149.637		EPHX1	2.06219	86.2607
NCF2	3.751	11.742		GSTM3	2.02998	67.3636
SOCS1	3.712	51.9125		AKR1B10	1.91549	34.4565
AKR1C3	3.422	212.881		SOD2	1.81213	220.879
NOX5	3.13	13.4435		GPX8	1.55174	122.703
IL6	3.096	27.3464		BLVRB	1.51944	43.7734
VEGFA	3.048	199.754		OSGIN1	1.49932	44.1202
NQO1	2.999	300		BLVRA	1.45301	36.2555
SLC7A11	2.68	177.935		IDH1	1.38406	84.4312
SLC2A3	2.518	263.669		GCLM	1.26829	87.3872
GDF15	2.411	13.0404		ABCB6	1	3.38854
DDIT3	2.28	89.5408		TALDO1	0.936384	21.5931
FADS2	2.145	112.398		PIR	0.891476	18.5071
FTH1	2.062	136.585		SOD3	0.885541	3.28658
SRXN1	2.054	6.46251		PGD	0.813815	18.7791
PROM2	2.025	38.5039		TKT	0.770386	16.3557
JUN	1.973	98.2777		ABCC1	0.750531	2.37424
STEAP3	1.954	66.1883		TXNIP	0.652401	24.8602
PRKAA2	1.923	57.0494		ABCC2	0.628031	0.920517
PML	1.834	25.9849		MGST1	0.577036	7.67869
HIF1A	1.83	129.179		G6PD	0.576446	4.99569
ACSF2	1.807	87.7636		TXN	0.518791	5.00293
HIC1	1.725	10.0587		TXNRD1	0.444645	7.41071
ATF4	1.662	68.5255		GCLC	0.430155	11.2094
SLC2A6	1.642	48.8477		HTATIP2	0.357344	4.68495
TNFAIP3	1.632	60.8629		FECH	0.250158	3.00514
WIPI1	1.625	190.651		PRDX6	0.224243	2.00852
CAPG	1.622	55.009		GSTP1	0.172592	0.81022
AIFM2	1.434	90.7611		PTPMT1	0.0898855	0.335801
XBP1	1.413	53.7281		PRDX1	0.0335798	0.0879579
FTL	1.384	21.7933		MT2A	-0.0814973	0.223577
IDH1	1.384	84.4312		PARK7	-0.135237	0.506746
DPP4	1.365	54.221		AKR1A1	-0.137867	0.73078
MIR137HG	1.336	13.6785		SOD1	-0.252698	1.37714
ZEB1	1.325	27.5899		GSR	-0.303344	4.78664
BNIP3	1.303	48.9002		ESD	-0.396708	7.20472
TRIB3	1.261	39.2914		ALDH3A1	-0.447459	0.436624
ATG7	1.174	48.8312		NRF1	-0.472815	11.0299
SCD	1.117	32.9727		BCL2	-0.720846	1.69355
SLC1A4	1.096	25.1079		ABCG2	-1.464	73.5884
SQSTM1	1.049	56.2188		SLPI	-1.75489	11.4007
SESN2	1.044	36.6993		GSTM1	-2.432	73.5884
MAP1LC3A	1.033	23.0219		GPX3	-7.98868	81.5051
SLC7A5	1.017	27.7303
SLC3A2	1.011	23.9249
EGLN1	0.986	48.5729
PLIN2	0.97	58.5714
MTDH	0.948	53.0847
VDAC2	0.851	28.6905
NFE2L2	0.828	57.3967
PGD	0.814	18.7791
EMC2	0.803	19.553
GABARAPL1	0.754	26.635
ABCC1	0.75	2.37424
PCK2	0.747	12.907
ARRDC3	0.735	18.3903
MAP3K5	0.721	12.0305
RGS4	0.689	8.89867
NF2	0.669	11.8495
TXNIP	0.651	24.8602
LPIN1	0.633	6.09565
LURAP1L	0.617	26.5823
SLC1A1	0.615	16.4435
STAT3	0.609	12.2156
HELLS	0.606	11.5896
TSC22D3	0.588	14.7679
G6PD	0.576	4.99569
YY1AP1	0.576	6.63626
LAMP2	0.571	24.9869
MAPK1	0.548	14.755
HERPUD1	0.528	15.0511
HSF1	0.51	12.7885
MAPK8	0.492	10.1241
GPT2	0.488	12.8489
ACSL3	0.486	15.0551
FANCD2	0.483	6.15832
NCOA4	0.481	8.49081
OXSR1	0.463	10.6892
HSPA5	0.459	6.74478
HRAS	0.458	6.35181
MAFG	0.449	11.3703
TXNRD1	0.445	7.41071
SIRT1	0.431	5.84797
GCLC	0.43	11.2094
ZFP36	0.428	1.69117
CD44	0.427	9.14058
EIF2AK4	0.42	10.9988
PANX1	0.4	9.06475
ULK1	0.399	1.60429
ATG3	0.384	5.41423
MAPK3	0.37	6.67147
UBC	0.361	7.19658
ATG16L1	0.349	9.23565
SLC1A5	0.334	2.06477
GPX4	0.319	2.54378
EGFR	0.295	0.495718
FH	0.272	2.78749
GOT1	0.261	2.4866
HSPB11	0.251	1.41394
RRM2	0.242	3.07914
SRC	0.236	1.96656
PEBP1	0.226	2.0972
PRDX6	0.224	2.00852
TAZ	0.211	1.63576
PLIN3	0.19	1.36414
CDKN1A	0.182	1.7253
CISD1	0.181	0.788623
PRKAA1	0.179	1.35805
ACVR1B	0.168	1.82688
SCP2	0.145	1.1836
ACO1	0.131	0.901499
CHMP6	0.131	0.665269
ANO6	0.103	0.366977
HSD17B11	0.092	0.419226
SLC38A1	0.09	0.462856
TMBIM4	0.083	0.173164
TLR4	0.074	0.27636
BECN1	0.068	0.42952
ISCU	0.062	0.413234
ACSL4	0.059	0.247971
PRDX1	0.034	0.0879579
NRAS	0.033	0.0807221
BAP1	0.021	0.099979
LPCAT3	0.017	0.0594488
GABPB1	0.015	0.057337
PSAT1	-0.004	0.010234
IREB2	-0.007	0.0263439
RELA	-0.033	0.0900288
EIF2S1	-0.036	0.143449
TUBE1	-0.054	0.154573
KLHL24	-0.062	0.213285
CDKN2A	-0.063	0.147541
CISD2	-0.087	0.247031
MUC1	-0.097	0.0985671
SNX4	-0.129	0.602073
ATP6V1G2	-0.164	0.0824995
BID	-0.17	0.480064
HILPDA	-0.172	0.725892
TXNDC5	-0.196	0.413886
ATM	-0.204	0.515037
ASNS	-0.208	0.237404
CXCL2	-0.208	0.112574
ZNF419	-0.22	0.957201
PHKG2	-0.221	2.12514
GABARAPL2	-0.235	1.41152
CEBPG	-0.243	2.15232
BRD4	-0.249	0.920805
RPL8	-0.264	0.998186
TFRC	-0.264	2.71366
OTUB1	-0.268	1.87449
ATG13	-0.271	4.141
MTOR	-0.296	1.06677
SETD1B	-0.297	0.394655
VLDLR	-0.3	2.49272
CHMP5	-0.301	1.64606
NFS1	-0.305	6.41555
SLC2A12	-0.317	2.52958
AGPAT3	-0.353	6.37296
CS	-0.359	5.41855
PIK3CA	-0.364	5.96358
HMGB1	-0.379	2.54657
ATG5	-0.381	3.63056
SP1	-0.388	3.51552
ELAVL1	-0.39	8.18676
AURKA	-0.398	11.2315
CAV1	-0.406	5.85456
SAT1	-0.412	2.84129
CA9	-0.458	2.55625
ZFP69B	-0.461	4.45572
BACH1	-0.485	8.30104
MIR17HG	-0.563	0.231222
LONP1	-0.573	11.889
MAPK9	-0.59	18.1231
DUSP1	-0.606	12.8706
FBXW7	-0.62	4.44553
DNAJB6	-0.647	16.8105
STMN1	-0.666	11.0608
MAPK14	-0.675	16.753
TGFBR1	-0.694	16.1091
RIPK1	-0.703	29.0776
KRAS	-0.727	18.5539
LINC00472	-0.825	3.55246
ARNTL	-0.844	30.5267
RB1	-0.852	26.3123
ATF3	-0.864	9.70861
YWHAE	-0.864	26.2814
SLC2A8	-0.871	16.5657
KEAP1	-0.878	32.2807
ATG4D	-1.029	40.8691
TP53	-1.171	35.4513
TFR2	-1.278	26.8415
GCH1	-1.334	31.4371
HSPB1P2	-1.682	2.46758
PLIN4	-1.99	17.9694
MYB	-2.062	47.8549
GLS2	-2.597	44.6842
ALOXE3	-2.986	3.2101
TP63	-3.046	25.2518
CYBB	-4.265	3.80356
