# Supplementary material for: Targeting NRF2 and FSP1 to Overcome Ferroptosis Resistance in TSC2-Deficient and Cancer Cells
Source: Cancers (Basel). 2025 Aug 21;17(16):2714. doi: 10.3390/cancers17162714 (PMC12384948; doi:10.3390/cancers17162714)
Supplement: Supplementary file 1 [file cancers-17-02714-s001.zip › Table S2 RNAseq MDA-MB-436 NRF2vsCTRL.xlsx]

## Sheet: NRF2vsCTRL_deg
gene_id	Mb436_nrf1	Mb436_nrf2	Mb436_nrf3	Mb436_nrf4	Mb436_nt1	Mb436_nt2	Mb436_nt3	Mb436_nt4	NRF2	CTRL	log2FoldChange	pvalue	padj	gene_name	gene_chr	gene_start	gene_end	gene_strand	gene_length	gene_biotype	gene_description	Family	Mb436_nrf1_count	Mb436_nrf2_count	Mb436_nrf3_count	Mb436_nrf4_count	Mb436_nt1_count	Mb436_nt2_count	Mb436_nt3_count	Mb436_nt4_count	Mb436_nrf1_fpkm	Mb436_nrf2_fpkm	Mb436_nrf3_fpkm	Mb436_nrf4_fpkm	Mb436_nt1_fpkm	Mb436_nt2_fpkm	Mb436_nt3_fpkm	Mb436_nt4_fpkm
ENSG00000196139	0	0	1.62714	1.1251	36.6676	48.9171	46.7196	31.6226	0.688061	40.9817	-5.85184	2.65168e-10	1	AKR1C3	10	5035354	5107686	+	3911	protein_coding	- && sp|P42330|AK1C3_HUMAN Aldo-keto reductase family 1 member C3 OS=Homo sapiens OX=9606 GN=AKR1C3 PE=1 SV=4 && PF00248:Aldo/keto reductase family	-	0	0	2	1	38	54	39	29	0	0	0.00833165	0.00575668	0.187673	0.250337	0.239301	0.161863
ENSG00000287342	0	0	0	0	5.78962	7.24698	9.58352	13.0852	0	8.92633	-5.65791	2.31789e-05	1	ENSG00000287342	7	329776	333172	-	1836	lncRNA	- && - && -	-	0	0	0	0	6	8	8	12	0	0	0	0	0.0631224	0.0790018	0.104565	0.142674
ENSG00000182885	0	0	0	0	10.6143	5.43523	4.79176	8.72346	0	7.39119	-5.39239	0.000108932	1	ADGRG3	16	57668277	57689378	+	3240	protein_coding	- && sp|Q86Y34|AGRG3_HUMAN Adhesion G protein-coupled receptor G3 OS=Homo sapiens OX=9606 GN=ADGRG3 PE=1 SV=1 && PF01825:GPCR proteolysis site, GPS, motif|PF00002:7 transmembrane receptor (Secretin family)	-	0	0	0	0	11	6	4	8	0	0	0	0	0.0655772	0.0335758	0.0296267	0.0538991
ENSG00000133962	0	0	0	0	0	1.81174	4.79176	21.8087	0	7.10304	-5.32708	0.00243305	1	CATSPERB	14	91580696	91780707	-	5635	protein_coding	- && sp|Q9H7T0|CTSRB_HUMAN Cation channel sperm-associated protein subunit beta OS=Homo sapiens OX=9606 GN=CATSPERB PE=2 SV=2 && PF15149:Cation channel sperm-associated protein subunit beta protein family	-	0	0	0	0	0	2	4	20	0	0	0	0	0	0.00643511	0.0170347	0.077477
ENSG00000188056	0	0	0	0	5.78962	9.05872	4.79176	4.36173	0	6.00046	-5.09538	0.000473768	1	TREML4	6	41228339	41238882	+	2697	protein_coding	- && sp|Q6UXN2|TRML4_HUMAN Trem-like transcript 4 protein OS=Homo sapiens OX=9606 GN=TREML4 PE=2 SV=1 && PF07686:Immunoglobulin V-set domain	-	0	0	0	0	6	10	4	4	0	0	0	0	0.042971	0.0672263	0.0355915	0.0323755
ENSG00000261430	0	0	0	0	0	0	0	21.8087	0	5.45216	-4.94984	0.145203	1	ENSG00000261430	16	1467673	1472684	-	307	lncRNA	- && - && -	-	0	0	0	0	0	0	0	20	0	0	0	0	0	0	0	1.42209
ENSG00000120075	0	0	0	0	3.85974	4.52936	9.58352	2.18087	0	5.03837	-4.83026	0.00199545	1	HOXB5	17	48591257	48593779	-	1859	protein_coding	- && sp|P09067|HXB5_HUMAN Homeobox protein Hox-B5 OS=Homo sapiens OX=9606 GN=HOXB5 PE=1 SV=3 && PF00046:Homeodomain	Homeobox	0	0	0	0	4	5	8	2	0	0	0	0	0.041561	0.0487653	0.103271	0.0234848
ENSG00000290563	0	0	0	4.50041	23.1585	24.4585	29.9485	33.8034	1.1251	27.8422	-4.81971	5.17995e-08	1	ENSG00000290563	6	41208713	41217947	-	978	lncRNA	- && sp|Q6UXN2|TRML4_HUMAN Trem-like transcript 4 protein OS=Homo sapiens OX=9606 GN=TREML4 PE=2 SV=1 && PF07686:Immunoglobulin V-set domain	-	0	0	0	4	24	27	25	31	0	0	0	0.0920833	0.473999	0.500547	0.613435	0.691926
ENSG00000237595	0	0	0	0	1.92987	2.71762	7.18764	7.63303	0	4.86704	-4.77722	0.00260028	1	LINC01275	20	50162633	50166233	-	1524	lncRNA	- && sp|Q6B4Z3|UTY_PANTR Histone demethylase UTY OS=Pan troglodytes OX=9598 GN=UTY PE=2 SV=1 && -	-	0	0	0	0	2	3	6	7	0	0	0	0	0.0253484	0.0356908	0.0944787	0.100265
ENSG00000289989	0	0	0	0	5.78962	1.81174	9.58352	2.18087	0	4.84144	-4.77072	0.0030891	1	ENSG00000289989	10	60944378	60945270	+	502	lncRNA	- && - && -	-	0	0	0	0	6	2	8	2	0	0	0	0	0.230862	0.0722348	0.382432	0.0869687
ENSG00000271659	0	0	0	0	0	5.43523	4.79176	8.72346	0	4.73761	-4.74503	0.0077562	1	ENSG00000271659	9	95514045	95514520	+	476	lncRNA	- && - && -	-	0	0	0	0	0	6	4	8	0	0	0	0	0	0.228541	0.20166	0.366877
ENSG00000259294	0	0	0	0	0	1.81174	7.18764	8.72346	0	4.43071	-4.64172	0.0124038	1	ENSG00000259294	7	101822247	101824729	-	622	lncRNA	- && - && -	-	0	0	0	0	0	2	6	8	0	0	0	0	0	0.0582988	0.231488	0.280761
ENSG00000077943	0	0	0	0	3.85974	3.62349	7.18764	2.18087	0	4.21293	-4.57342	0.00470058	1	ITGA8	10	15513954	15719922	-	7320	protein_coding	- && sp|P53708|ITA8_HUMAN Integrin alpha-8 OS=Homo sapiens OX=9606 GN=ITGA8 PE=1 SV=3 && PF08441:Integrin alpha|PF01839:FG-GAP repeat	-	0	0	0	0	4	4	6	2	0	0	0	0	0.0105549	0.00990761	0.0196702	0.00596425
ENSG00000260296	0	0	0	0	1.92987	14.494	0	0	0	4.10596	-4.55379	0.0385015	1	ENSG00000260296	4	40166675	40167831	+	1157	lncRNA	- && - && -	-	0	0	0	0	2	16	0	0	0	0	0	0	0.0333889	0.25073	0	0
ENSG00000162891	0	0	0	0	0	5.43523	0	10.9043	0	4.08489	-4.53571	0.034821	1	IL20	1	206865623	206869223	+	1298	protein_coding	- && sp|Q9NYY1|IL20_HUMAN Interleukin-20 OS=Homo sapiens OX=9606 GN=IL20 PE=1 SV=2 && PF00726:Interleukin 10	-	0	0	0	0	0	6	0	10	0	0	0	0	0	0.0838101	0	0.168175
ENSG00000220891	0	0	0	0	7.71949	1.81174	0	6.5426	0	4.01846	-4.51526	0.0161313	1	LL22NC03-63E9.3	22	22559343	22566602	+	3111	lncRNA	- && sp|Q96MD7|CI085_HUMAN Uncharacterized protein C9orf85 OS=Homo sapiens OX=9606 GN=C9orf85 PE=1 SV=1 && -	-	0	0	0	0	8	2	0	6	0	0	0	0	0.0496701	0.011656	0	0.0421006
ENSG00000182366	0	0	0	0	5.78962	0.905872	0	8.72346	0	3.85474	-4.4519	0.0222865	1	FAM87A	8	375931	384079	-	5090	lncRNA	- && sp|P0C7U9|FA87A_HUMAN Protein FAM87A OS=Homo sapiens OX=9606 GN=FAM87A PE=2 SV=1 && -	-	0	0	0	0	6	1	0	8	0	0	0	0	0.0227687	0.00356207	0	0.0343091
ENSG00000284862	0	0.885227	0	0	13.5091	4.52936	1.19794	5.45216	0.221307	6.17214	-4.41744	0.00318134	1	CCDC39	3	180602858	180684942	-	10601	protein_coding	- && sp|Q9UFE4|CCD39_HUMAN Coiled-coil domain-containing protein 39 OS=Homo sapiens OX=9606 GN=CCDC39 PE=2 SV=3 && -	-	0	1	0	0	14	5	1	5	0	0.00167231	0	0	0.0255086	0.00855152	0.00226371	0.0102958
ENSG00000289069	0	0	0	0	5.78962	0.905872	0	7.63303	0	3.58213	-4.34672	0.0279192	1	ENSG00000289069	3	110966981	110969836	-	625	lncRNA	- && sp|K7EIQ3|CS082_HUMAN Uncharacterized protein ZNF561-AS1 OS=Homo sapiens OX=9606 GN=ZNF561-AS1 PE=4 SV=1 && -	-	0	0	0	0	6	1	0	7	0	0	0	0	0.185428	0.0290095	0	0.244487
ENSG00000100197	0	0	0	0	0	0	14.3753	0	0	3.59382	-4.33873	0.0975138	1	CYP2D6	22	42126499	42130865	-	2345	protein_coding	- && sp|P10635|CP2D6_HUMAN Cytochrome P450 2D6 OS=Homo sapiens OX=9606 GN=CYP2D6 PE=1 SV=2 && PF00067:Cytochrome P450	-	0	0	0	0	0	0	12	0	0	0	0	0	0	0	0.122802	0
ENSG00000279852	0	0.885227	0	0	0.964936	3.62349	16.7712	2.18087	0.221307	5.88511	-4.32482	0.00643595	1	ENSG00000279852	8	486117	488512	-	2396	TEC	- && - && -	-	0	1	0	0	1	4	14	2	0	0.00739907	0	0	0.00806154	0.0302687	0.14022	0.0182213
ENSG00000253111	0	0	0	0	0.964936	0	0	13.0852	0	3.51253	-4.31287	0.0645034	1	ENSG00000253111	8	125466939	125541373	+	1902	lncRNA	- && - && -	-	0	0	0	0	1	0	0	12	0	0	0	0	0.0101553	0	0	0.137723
ENSG00000277734	0	0	0	1.1251	9.64936	3.62349	7.18764	2.18087	0.281276	5.66034	-4.28358	0.00352729	1	TRAC	14	22547506	22552156	+	978	TR_C_gene	- && sp|P01848|TRAC_HUMAN T cell receptor alpha chain constant OS=Homo sapiens OX=9606 GN=TRAC PE=1 SV=2 && PF09291:Domain of unknown function (DUF1968)	-	0	0	0	1	10	4	6	2	0	0	0	0.0230208	0.1975	0.0741551	0.147224	0.0446404
ENSG00000222724	0	0	0	0	6.75455	0	4.79176	2.18087	0	3.43179	-4.27941	0.0289931	1	RNU2-63P	2	88016354	88016547	-	194	snRNA	- && - && -	-	0	0	0	0	7	0	4	2	0	0	0	0	0.696949	0	0.494796	0.225043
ENSG00000279206	0	0	0	0	0.964936	1.81174	0	10.9043	0	3.42025	-4.2761	0.0371792	1	ENSG00000279206	16	72772673	72773272	+	600	lncRNA	- && - && -	-	0	0	0	0	1	2	0	10	0	0	0	0	0.0321924	0.0604364	0	0.363819
ENSG00000270557	0	0	0	0	0	0	7.18764	6.5426	0	3.43256	-4.27239	0.0578474	1	ENSG00000270557	2	157877683	157878565	+	883	lncRNA	- && - && -	-	0	0	0	0	0	0	6	6	0	0	0	0	0	0	0.163064	0.148329
ENSG00000274678	0	0	0	0	3.85974	0	9.58352	0	0	3.36081	-4.24362	0.0616744	1	ENSG00000274678	16	30821338	30821884	+	547	lncRNA	- && sp|Q2KIM1|CT027_BOVIN UPF0687 protein C20orf27 homolog OS=Bos taurus OX=9913 PE=2 SV=1 && -	-	0	0	0	0	4	0	8	0	0	0	0	0	0.141246	0	0.35097	0
ENSG00000287868	0	0	0	0	0	0	2.39588	10.9043	0	3.32505	-4.2306	0.0674539	1	ENSG00000287868	9	35023840	35025402	-	1474	lncRNA	- && sp|Q1W209|ESRG_HUMAN Embryonic stem cell-related gene protein OS=Homo sapiens OX=9606 GN=ESRG PE=2 SV=2 && -	-	0	0	0	0	0	0	2	10	0	0	0	0	0	0	0.0325612	0.148095
ENSG00000239269	0	0	0	0	0.964936	0.905872	5.9897	5.45216	0	3.32817	-4.22483	0.021007	1	RPSAP4	14	94726288	94727175	+	888	processed_pseudogene	- && sp|P08865|RSSA_HUMAN 40S ribosomal protein SA OS=Homo sapiens OX=9606 GN=RPSA PE=1 SV=4 && PF00318:Ribosomal protein S2|PF16122:40S ribosomal protein SA C-terminus	-	0	0	0	0	1	1	5	5	0	0	0	0	0.0217516	0.0204177	0.135122	0.122912
ENSG00000166819	0	0	0	0	1.92987	0	4.79176	6.5426	0	3.31606	-4.22314	0.0330382	1	PLIN1	15	89664367	89679427	-	3795	protein_coding	- && sp|O60240|PLIN1_HUMAN Perilipin-1 OS=Homo sapiens OX=9606 GN=PLIN1 PE=1 SV=2 && PF03036:Perilipin family	-	0	0	0	0	2	0	4	6	0	0	0	0	0.0101794	0	0.0252939	0.0345125
ENSG00000082929	0	0	0	0	0	10.8705	0	2.18087	0	3.26283	-4.22103	0.0678067	1	LINC01587	4	5524569	5527801	+	1164	lncRNA	- && sp|Q99440|CD006_HUMAN Uncharacterized protein encoded by LINC01587 OS=Homo sapiens OX=9606 GN=LINC01587 PE=2 SV=1 && -	-	0	0	0	0	0	12	0	2	0	0	0	0	0	0.186917	0	0.0375071
ENSG00000250886	0	0	0	0	0	3.62349	9.58352	0	0	3.30175	-4.2194	0.0640553	1	ENSG00000250886	5	35081223	35081992	+	456	processed_pseudogene	- && sp|P04406|G3P_HUMAN Glyceraldehyde-3-phosphate dehydrogenase OS=Homo sapiens OX=9606 GN=GAPDH PE=1 SV=3 && -	-	0	0	0	0	0	4	8	0	0	0	0	0	0	0.159043	0.42101	0
ENSG00000230911	0	0	0	0	2.89481	0	1.19794	8.72346	0	3.20405	-4.17964	0.0419131	1	PPIHP1	11	112029858	112030367	-	510	processed_pseudogene	- && sp|Q0P5D0|PPIH_BOVIN Peptidyl-prolyl cis-trans isomerase H OS=Bos taurus OX=9913 GN=PPIH PE=2 SV=1 && -	-	0	0	0	0	3	0	1	8	0	0	0	0	0.11362	0	0.0470541	0.342418
ENSG00000260298	0	0	0	0	0	12.6822	0	0	0	3.17055	-4.17902	0.11974	1	ACTG1P16	16	50058150	50059231	-	1082	transcribed_processed_pseudogene	- && sp|P63256|ACTG_ANSAN Actin, cytoplasmic 2 OS=Anser anser anser OX=8844 GN=ACTG1 PE=2 SV=1 && -	-	0	0	0	0	0	14	0	0	0	0	0	0	0	0.234596	0	0
ENSG00000286540	0	0	0	0	0	2.71762	2.39588	7.63303	0	3.18663	-4.17166	0.0376748	1	ENSG00000286540	6	120462511	120706789	+	481	lncRNA	- && - && -	-	0	0	0	0	0	3	2	7	0	0	0	0	0	0.113083	0.0997821	0.31768
ENSG00000115590	0	0	0	0	1.92987	3.62349	7.18764	0	0	3.18525	-4.16983	0.0364482	1	IL1R2	2	101991960	102028544	+	2957	protein_coding	- && sp|P27930|IL1R2_HUMAN Interleukin-1 receptor type 2 OS=Homo sapiens OX=9606 GN=IL1R2 PE=1 SV=1 && PF00047:Immunoglobulin domain|PF18452:Immunoglobulin domain	-	0	0	0	0	2	4	6	0	0	0	0	0	0.0130642	0.0245261	0.0486931	0
ENSG00000287030	0	0	0.813571	0	1.92987	3.62349	0	15.2661	0.203393	5.20485	-4.16183	0.0158037	1	ENSG00000287030	12	76589476	76600644	-	1300	lncRNA	- && - && -	-	0	0	1	0	2	4	0	14	0	0	0.0125327	0	0.0297161	0.0557875	0	0.235083
ENSG00000289351	0	0	0	0	0	3.62349	2.39588	6.5426	0	3.14049	-4.1526	0.0376477	1	ENSG00000289351	3	129230545	129236068	+	1004	lncRNA	- && sp|Q8IV13|CCNJL_HUMAN Cyclin-J-like protein OS=Homo sapiens OX=9606 GN=CCNJL PE=1 SV=3 && -	-	0	0	0	0	0	4	2	6	0	0	0	0	0	0.0722348	0.047804	0.130453
ENSG00000185710	0	0	0.813571	0	2.89481	11.7763	3.59382	2.18087	0.203393	5.11146	-4.14803	0.00686811	1	SMG1P4	16	21879338	21916024	-	4131	transcribed_unprocessed_pseudogene	- && sp|Q96Q15|SMG1_HUMAN Serine/threonine-protein kinase SMG1 OS=Homo sapiens OX=9606 GN=SMG1 PE=1 SV=3 && PF17229:Serine/threonine-protein kinase SMG1 N-terminal	-	0	0	1	0	3	13	3	2	0	0	0.00394397	0	0.0140272	0.0570569	0.0174274	0.0105685
ENSG00000170419	0	0	0	0	7.71949	0	4.79176	0	0	3.12781	-4.14798	0.0717282	1	VSTM2A	7	54542325	54571080	+	5967	protein_coding	- && sp|Q8TAG5|VTM2A_HUMAN V-set and transmembrane domain-containing protein 2A OS=Homo sapiens OX=9606 GN=VSTM2A PE=1 SV=3 && PF07686:Immunoglobulin V-set domain	-	0	0	0	0	8	0	4	0	0	0	0	0	0.0258964	0	0.0160869	0
ENSG00000254718	0	0	0	0	1.92987	0	9.58352	1.09043	0	3.15096	-4.14465	0.0475298	1	ENSG00000254718	14	60240121	60248765	-	3154	lncRNA	- && - && -	-	0	0	0	0	2	0	8	1	0	0	0	0	0.0122482	0	0.060869	0.0069211
ENSG00000270159	0	0	0	0	1.92987	8.15285	0	2.18087	0	3.0659	-4.13421	0.0423901	1	ENSG00000270159	16	85792415	85792933	+	408	lncRNA	- && - && -	-	0	0	0	0	2	9	0	2	0	0	0	0	0.0946836	0.399947	0	0.107006
ENSG00000257809	0	0	0	0	3.85974	2.71762	3.59382	2.18087	0	3.08801	-4.13063	0.0180431	1	MYL6B-AS1	12	56150796	56158220	-	540	lncRNA	- && - && -	-	0	0	0	0	4	3	3	2	0	0	0	0	0.143077	0.100727	0.13332	0.0808487
ENSG00000272632	0	0	0	0	5.78962	0	0	6.5426	0	3.08305	-4.12958	0.0726602	1	ENSG00000272632	4	141430831	141431284	+	454	lncRNA	- && - && -	-	0	0	0	0	6	0	0	6	0	0	0	0	0.25527	0	0	0.288491
ENSG00000250620	0	0	0	0	3.85974	3.62349	4.79176	0	0	3.06875	-4.12232	0.0370636	1	LINC02515	4	187408232	187415748	+	1257	lncRNA	- && - && -	-	0	0	0	0	4	4	4	0	0	0	0	0	0.0614652	0.0576959	0.0763646	0
ENSG00000280744	0	0	0	0	1.92987	0.905872	7.18764	2.18087	0	3.05106	-4.09813	0.0267637	1	LINC01173	2	234682668	234717764	+	331	lncRNA	- && - && -	-	0	0	0	0	2	1	6	2	0	0	0	0	0.11671	0.0547762	0.435002	0.131898
ENSG00000115850	0	0	0	0	0	0	1.19794	10.9043	0	3.02557	-4.09535	0.0894246	1	LCT	2	135787850	135837184	-	6580	protein_coding	- && sp|P09848|LPH_HUMAN Lactase-phlorizin hydrolase OS=Homo sapiens OX=9606 GN=LCT PE=2 SV=3 && PF00232:Glycosyl hydrolase family 1	-	0	0	0	0	0	0	1	10	0	0	0	0	0	0	0.00364705	0.033175
ENSG00000224613	0	0	0	0	0	5.43523	0	6.5426	0	2.99446	-4.09033	0.0771579	1	RNPC3-DT	1	103415980	103525511	-	2774	lncRNA	- && - && -	-	0	0	0	0	0	6	0	6	0	0	0	0	0	0.0392161	0	0.0472152
ENSG00000281880	0	0	0	0	0	5.43523	0	6.5426	0	2.99446	-4.09033	0.0771579	1	PAUPAR	11	31812307	32002405	+	8565	lncRNA	- && - && -	-	0	0	0	0	0	6	0	6	0	0	0	0	0	0.0127012	0	0.0152919
ENSG00000179304	62.4018	38.0648	110.646	274.525	27.0182	27.1762	31.1464	15.2661	121.409	25.1517	2.26788	3.13944e-06	0.000169439	FAM156B	X	52891306	52908560	+	4456	protein_coding	- && sp|Q8NDB6|FA156_HUMAN Protein FAM156A/FAM156B OS=Homo sapiens OX=9606 GN=FAM156A PE=1 SV=1 && -	-	60	43	136	244	28	30	26	14	0.279852	0.171075	0.497259	1.23283	0.121372	0.122066	0.140022	0.0685835
ENSG00000250632	0	0	0	0	0	0	11.9794	0	0	2.99485	-4.07483	0.136944	1	LINC02171	4	3673593	3677855	-	1033	lncRNA	- && - && -	-	0	0	0	0	0	0	10	0	0	0	0	0	0	0	0.23231	0
ENSG00000269526	0	0	0	0	0	0	11.9794	0	0	2.99485	-4.07483	0.136944	1	ERVV-1	19	53013921	53016123	+	2203	protein_coding	- && sp|B6SEH8|ERVV1_HUMAN Endogenous retrovirus group V member 1 Env polyprotein OS=Homo sapiens OX=9606 GN=ERVV-1 PE=2 SV=1 && PF00429:ENV polyprotein (coat polyprotein)	-	0	0	0	0	0	0	10	0	0	0	0	0	0	0	0.108931	0
ENSG00000283662	0	0	0	0	0	11.7763	0	0	0	2.94408	-4.07239	0.136864	1	ENSG00000283662	16	28258686	28292173	+	2681	lncRNA	- && sp|O00370|LORF2_HUMAN LINE-1 retrotransposable element ORF2 protein OS=Homo sapiens OX=9606 PE=1 SV=1 && -	-	0	0	0	0	0	13	0	0	0	0	0	0	0	0.0879157	0	0
ENSG00000250046	0	0	0	0	7.71949	1.81174	0	2.18087	0	2.92802	-4.06334	0.0483475	1	ENSG00000250046	4	112693047	112706810	-	740	lncRNA	- && sp|Q5R6K7|GET1_PONAB Guided entry of tail-anchored proteins factor 1 OS=Pongo abelii OX=9601 GN=GET1 PE=2 SV=1 && -	-	0	0	0	0	8	2	0	2	0	0	0	0	0.208816	0.0490025	0	0.0589977
ENSG00000228294	0	0	0	0	0	0	10.7815	1.09043	0	2.96797	-4.05878	0.0943634	1	BMS1P17	14	19316114	19316773	+	316	transcribed_unprocessed_pseudogene	- && sp|Q14692|BMS1_HUMAN Ribosome biogenesis protein BMS1 homolog OS=Homo sapiens OX=9606 GN=BMS1 PE=1 SV=1 && PF04950:40S ribosome biogenesis protein Tsr1 and BMS1 C-terminal	-	0	0	0	0	0	0	9	1	0	0	0	0	0	0	0.683476	0.0690796
ENSG00000273771	0	0	0	0	1.92987	7.24698	0	2.18087	0	2.83943	-4.02344	0.051779	1	ENSG00000273771	15	96080713	96084584	-	2797	lncRNA	- && - && -	-	0	0	0	0	2	8	0	2	0	0	0	0	0.0138116	0.0518582	0	0.015609
ENSG00000228364	0	0	0	0	1.92987	0	9.58352	0	0	2.87835	-4.0168	0.0934464	1	SAR1AP1	6	29076573	29077168	-	596	processed_pseudogene	- && sp|Q9NR31|SAR1A_HUMAN GTP-binding protein SAR1a OS=Homo sapiens OX=9606 GN=SAR1A PE=1 SV=1 && -	-	0	0	0	0	2	0	8	0	0	0	0	0	0.064817	0	0.322115	0
ENSG00000248714	0	0	0	0	4.82468	0	0	6.5426	0	2.84182	-4.01141	0.0882033	1	ZNF652-AS1	17	49361150	49369998	+	2377	lncRNA	- && sp|Q9NV72|ZN701_HUMAN Zinc finger protein 701 OS=Homo sapiens OX=9606 GN=ZNF701 PE=1 SV=3 && -	-	0	0	0	0	5	0	0	6	0	0	0	0	0.0406299	0	0	0.0551009
ENSG00000236317	0	0	0	0	5.78962	5.43523	0	0	0	2.80621	-4.00474	0.0878824	1	ENSG00000236317	1	212855175	212855366	-	192	processed_pseudogene	- && sp|Q56JX6|RS28_BOVIN 40S ribosomal protein S28 OS=Bos taurus OX=9913 GN=RPS28 PE=3 SV=1 && -	-	0	0	0	0	6	6	0	0	0	0	0	0	0.603608	0.566591	0	0
ENSG00000235387	0	0	0	0	1.92987	0	7.18764	2.18087	0	2.82459	-3.98755	0.056443	1	SPAAR	9	35909490	35937153	+	2902	protein_coding	- && sp|A0A1B0GVQ0|SPAR_HUMAN Small regulatory polypeptide of amino acid response OS=Homo sapiens OX=9606 GN=SPAAR PE=1 SV=2 && -	-	0	0	0	0	2	0	6	2	0	0	0	0	0.0133118	0	0.049616	0.0150442
ENSG00000221845	0	0	0	0	0	0	3.59382	7.63303	0	2.80671	-3.98375	0.0949266	1	LINC02902	7	47655244	47661648	+	2911	lncRNA	- && sp|Q6ZTY9|CG065_HUMAN Putative uncharacterized protein LINC02902 OS=Homo sapiens OX=9606 GN=LINC02902 PE=5 SV=1 && -	-	0	0	0	0	0	0	3	7	0	0	0	0	0	0	0.0247313	0.052492
ENSG00000264573	0	0	0	0	0	6.3411	4.79176	0	0	2.78322	-3.98213	0.0927389	1	RN7SL15P	X	41345576	41345876	-	301	misc_RNA	- && - && -	-	0	0	0	0	0	7	4	0	0	0	0	0	0	0.421649	0.318905	0
ENSG00000279417	0	0	0	0	2.89481	0	7.18764	1.09043	0	2.79322	-3.97337	0.0609712	1	ENSG00000279417	15	30344307	30348236	-	3930	TEC	- && sp|O00370|LORF2_HUMAN LINE-1 retrotransposable element ORF2 protein OS=Homo sapiens OX=9606 PE=1 SV=1 && PF03372:Endonuclease/Exonuclease/phosphatase family	-	0	0	0	0	3	0	6	1	0	0	0	0	0.0147446	0	0.0366375	0.00555449
ENSG00000272426	0	0	0	0	0	0	2.39588	8.72346	0	2.77984	-3.97125	0.0997265	1	ENSG00000272426	1	16904339	16904776	-	438	lncRNA	- && - && -	-	0	0	0	0	0	0	2	8	0	0	0	0	0	0	0.109578	0.398706
ENSG00000186417	0	0	0	0	1.92987	3.62349	0	5.45216	0	2.75138	-3.96962	0.0535007	1	GLDN	15	51341655	51408005	+	7110	protein_coding	- && sp|Q6ZMI3|GLDN_HUMAN Gliomedin OS=Homo sapiens OX=9606 GN=GLDN PE=1 SV=1 && PF02191:Olfactomedin-like domain|PF01391:Collagen triple helix repeat (20 copies)	-	0	0	0	0	2	4	0	5	0	0	0	0	0.00543332	0.0102002	0	0.015351
ENSG00000173811	0	0	0	0	1.92987	0	4.79176	4.36173	0	2.77084	-3.96272	0.0556636	1	CCDC13-AS1	3	42732575	42746768	+	2370	lncRNA	- && sp|Q8IYE1|CCD13_HUMAN Coiled-coil domain-containing protein 13 OS=Homo sapiens OX=9606 GN=CCDC13 PE=1 SV=2 && -	-	0	0	0	0	2	0	4	4	0	0	0	0	0.0163	0	0.0405023	0.0368425
ENSG00000262877	0	0	0	0	1.92987	0	4.79176	4.36173	0	2.77084	-3.96272	0.0556636	1	ENSG00000262877	17	81388126	81390319	-	1628	lncRNA	- && - && -	-	0	0	0	0	2	0	4	4	0	0	0	0	0.0237291	0	0.0589621	0.0536343
ENSG00000214815	0	0	0	0	0	10.8705	0	0	0	2.71762	-3.95722	0.157053	1	IMPDH1P3	7	138440690	138442238	+	1549	processed_pseudogene	- && sp|P20839|IMDH1_HUMAN Inosine-5'-monophosphate dehydrogenase 1 OS=Homo sapiens OX=9606 GN=IMPDH1 PE=1 SV=2 && PF00478:IMP dehydrogenase / GMP reductase domain	-	0	0	0	0	0	12	0	0	0	0	0	0	0	0.140459	0	0
ENSG00000276662	0	0	0	0	0	10.8705	0	0	0	2.71762	-3.95722	0.157053	1	ENSG00000276662	10	147820	148751	-	716	unprocessed_pseudogene	- && - && -	-	0	0	0	0	0	12	0	0	0	0	0	0	0	0.30387	0	0
ENSG00000270604	0	0	0	0	8.68443	0	0	2.18087	0	2.71632	-3.95143	0.10215	1	HCG17	6	30234039	30326134	-	759	lncRNA	- && - && -	-	0	0	0	0	9	0	0	2	0	0	0	0	0.229037	0	0	0.0575208
ENSG00000288052	0	0	0	0	0	0	0	10.9043	0	2.72608	-3.94716	0.159159	1	ENSG00000288052	10	61493843	61496499	+	1582	lncRNA	- && sp|Q8NEM8|CBPC3_HUMAN Cytosolic carboxypeptidase 3 OS=Homo sapiens OX=9606 GN=AGBL3 PE=2 SV=2 && -	-	0	0	0	0	0	0	0	10	0	0	0	0	0	0	0	0.137985
ENSG00000187066	0	0	0	0	0	7.24698	2.39588	1.09043	0	2.68332	-3.93583	0.067021	1	TMEM262	11	65084979	65089375	-	4197	protein_coding	- && sp|O95159|ZFPL1_HUMAN Zinc finger protein-like 1 OS=Homo sapiens OX=9606 GN=ZFPL1 PE=1 SV=2 && -	-	0	0	0	0	0	8	2	1	0	0	0	0	0	0.0345598	0.0114356	0.00520113
ENSG00000259521	0	0	0	0	0	1.81174	2.39588	6.5426	0	2.68755	-3.92385	0.0627304	1	INO80-AS1	15	41016807	41027893	+	712	lncRNA	- && sp|Q9ULG1|INO80_HUMAN Chromatin-remodeling ATPase INO80 OS=Homo sapiens OX=9606 GN=INO80 PE=1 SV=2 && -	-	0	0	0	0	0	2	2	6	0	0	0	0	0	0.0509296	0.067409	0.183954
ENSG00000168899	0	0	0	0	1.92987	1.81174	4.79176	2.18087	0	2.67856	-3.91611	0.0342648	1	VAMP5	2	85584431	85593406	+	790	protein_coding	- && sp|O95183|VAMP5_HUMAN Vesicle-associated membrane protein 5 OS=Homo sapiens OX=9606 GN=VAMP5 PE=1 SV=1 && PF00957:Synaptobrevin	-	0	0	0	0	2	2	4	2	0	0	0	0	0.0488999	0.0459011	0.121507	0.0552637
ENSG00000227619	0	0	0	1.1251	0	0	0	17.4469	0.281276	4.36173	-3.9038	0.0866755	1	ENSG00000227619	9	129575117	129584556	+	3770	lncRNA	- && - && -	-	0	0	0	1	0	0	0	16	0	0	0	0.00597198	0	0	0	0.0926436
ENSG00000229528	0	0	0	0	0	1.81174	0	8.72346	0	2.6338	-3.89935	0.110136	1	ENSG00000229528	1	40863914	40876670	+	471	lncRNA	- && - && -	-	0	0	0	0	0	2	0	8	0	0	0	0	0	0.0769891	0	0.370771
ENSG00000265735	0	0.885227	1.62714	1.1251	0.964936	53.4464	0	0	0.909368	13.6028	-3.89448	NA	1	RN7SL5P	9	9442060	9442380	+	321	misc_RNA	- && - && -	-	0	1	2	1	1	59	0	0	0	0.0552279	0.101511	0.0701382	0.0601728	3.33248	0	0
ENSG00000188001	0	0	0	0	0.964936	0	9.58352	0	0	2.63711	-3.88874	0.118943	1	TPRG1	3	188947214	189325304	+	9538	protein_coding	- && sp|Q6ZUI0|TPRG1_HUMAN Tumor protein p63-regulated gene 1 protein OS=Homo sapiens OX=9606 GN=TPRG1 PE=1 SV=1 && PF12456:Inositol phosphatase	-	0	0	0	0	1	0	8	0	0	0	0	0	0.00202511	0	0.020128	0
ENSG00000166523	0	0	0	0	0	8.15285	0	2.18087	0	2.58343	-3.88429	0.112052	1	CLEC4E	12	8533305	8540905	-	2364	protein_coding	- && sp|Q9ULY5|CLC4E_HUMAN C-type lectin domain family 4 member E OS=Homo sapiens OX=9606 GN=CLEC4E PE=1 SV=1 && PF00059:Lectin C-type domain	-	0	0	0	0	0	9	0	2	0	0	0	0	0	0.0690264	0	0.018468
ENSG00000221303	0	0	0	0	4.82468	0	1.19794	4.36173	0	2.59609	-3.87989	0.0697453	1	SNORA79	14	81202695	81202834	-	140	snoRNA	- && - && -	-	0	0	0	0	5	0	1	4	0	0	0	0	0.689838	0	0.171411	0.62369
ENSG00000204161	0	0	0	0	0	3.62349	2.39588	4.36173	0	2.59527	-3.87848	0.0641079	1	TMEM273	10	49154725	49188585	-	4123	protein_coding	- && sp|Q5T292|TM273_HUMAN Transmembrane protein 273 OS=Homo sapiens OX=9606 GN=TMEM273 PE=3 SV=1 && PF14986:Domain of unknown function (DUF4514)	-	0	0	0	0	0	4	2	4	0	0	0	0	0	0.01759	0.0116408	0.0211779
ENSG00000272729	0	0	0	0	3.85974	1.81174	2.39588	2.18087	0	2.56206	-3.86257	0.03792	1	ENSG00000272729	2	176164164	176165716	-	1553	lncRNA	- && - && -	-	0	0	0	0	4	2	2	2	0	0	0	0	0.04975	0.0233495	0.0309048	0.0281122
ENSG00000258689	0	0	0	0	0.964936	2.71762	0	6.5426	0	2.55629	-3.85992	0.0732353	1	LINC01269	14	70697948	70712458	+	1003	lncRNA	- && - && -	-	0	0	0	0	1	3	0	6	0	0	0	0	0.0192577	0.0542301	0	0.130583
ENSG00000289437	0	0	0	0	0	5.43523	4.79176	0	0	2.55675	-3.85843	0.111415	1	ENSG00000289437	12	95260099	95261021	+	923	lncRNA	- && sp|Q96CB5|CH044_HUMAN Putative uncharacterized protein C8orf44 OS=Homo sapiens OX=9606 GN=C8orf44 PE=2 SV=2 && -	-	0	0	0	0	0	6	4	0	0	0	0	0	0	0.117861	0.103998	0
ENSG00000267658	0	0	0	0	5.78962	0.905872	2.39588	1.09043	0	2.54545	-3.85459	0.0485342	1	RAB5C-AS1	17	42154600	42155972	+	425	lncRNA	- && - && -	-	0	0	0	0	6	1	2	1	0	0	0	0	0.272689	0.042661	0.11293	0.0513627
ENSG00000214510	0	0.885227	0	0	1.92987	1.81174	0	13.0852	0.221307	4.2067	-3.85313	0.0332562	1	SPINK13	5	148268180	148286255	+	1175	protein_coding	- && sp|Q1W4C9|ISK13_HUMAN Serine protease inhibitor Kazal-type 13 OS=Homo sapiens OX=9606 GN=SPINK13 PE=1 SV=1 && -	-	0	1	0	0	2	2	0	12	0	0.0150878	0	0	0.0328774	0.0308611	0	0.222936
ENSG00000248599	0	0	0	0	5.78962	0	0	4.36173	0	2.53784	-3.85034	0.112814	1	FLJ42969	8	101034868	101076407	+	3126	lncRNA	- && - && -	-	0	0	0	0	6	0	0	4	0	0	0	0	0.0370738	0	0	0.0279324
ENSG00000279028	0	0	0	0	3.85974	1.81174	0	4.36173	0	2.5083	-3.83608	0.0688296	1	ENSG00000279028	5	140966212	140966490	-	279	lncRNA	- && - && -	-	0	0	0	0	4	2	0	4	0	0	0	0	0.276924	0.129971	0	0.312963
ENSG00000175538	0	0	0	0	1.92987	3.62349	0	4.36173	0	2.47877	-3.82075	0.0705644	1	KCNE3	11	74454841	74467729	-	3599	protein_coding	- && sp|Q9Y6H6|KCNE3_HUMAN Potassium voltage-gated channel subfamily E member 3 OS=Homo sapiens OX=9606 GN=KCNE3 PE=1 SV=1 && PF02060:Slow voltage-gated potassium channel	-	0	0	0	0	2	4	0	4	0	0	0	0	0.0107338	0.0201511	0	0.0242614
ENSG00000225889	0	0	0	0	3.85974	3.62349	2.39588	0	0	2.46978	-3.81543	0.0711047	1	ENSG00000225889	2	64143239	64257610	+	9255	lncRNA	- && sp|Q96MD7|CI085_HUMAN Uncharacterized protein C9orf85 OS=Homo sapiens OX=9606 GN=C9orf85 PE=1 SV=1 && -	-	0	0	0	0	4	4	2	0	0	0	0	0	0.00834812	0.00783616	0.00518586	0
ENSG00000148735	0	0	0	0	0	0	1.19794	8.72346	0	2.48035	-3.80789	0.132001	1	PLEKHS1	10	113751262	113783429	+	5904	protein_coding	- && sp|Q5SXH7|PKHS1_HUMAN Pleckstrin homology domain-containing family S member 1 OS=Homo sapiens OX=9606 GN=PLEKHS1 PE=1 SV=4 && -	-	0	0	0	0	0	0	1	8	0	0	0	0	0	0	0.00406463	0.0295788
ENSG00000196406	0	0	0	0	0	5.43523	0	4.36173	0	2.44924	-3.80279	0.120332	1	SPANXD	X	141697411	141698739	-	682	protein_coding	- && sp|Q9BXN6|SPNXD_HUMAN Sperm protein associated with the nucleus on the X chromosome D OS=Homo sapiens OX=9606 GN=SPANXD PE=1 SV=1 && -	-	0	0	0	0	0	6	0	4	0	0	0	0	0	0.15951	0	0.12803
ENSG00000073737	0	0	0	0	9.64936	0	0	0	0	2.41234	-3.7809	0.191254	1	DHRS9	2	169064789	169096167	+	3750	protein_coding	- && sp|Q9BPW9|DHRS9_HUMAN Dehydrogenase/reductase SDR family member 9 OS=Homo sapiens OX=9606 GN=DHRS9 PE=1 SV=1 && PF00106:short chain dehydrogenase	-	0	0	0	0	10	0	0	0	0	0	0	0	0.0515079	0	0	0
ENSG00000215572	0	0.885227	0	0	0.964936	4.52936	8.38558	2.18087	0.221307	4.01518	-3.77852	0.0203712	1	ESRRAP1	13	19560013	19561269	-	1257	processed_pseudogene	- && sp|Q6QMY5|ERR1_CANLF Steroid hormone receptor ERR1 OS=Canis lupus familiaris OX=9615 GN=ESRRA PE=2 SV=1 && PF00104:Ligand-binding domain of nuclear hormone receptor	ESR-like	0	1	0	0	1	5	7	2	0	0.0141036	0	0	0.0153663	0.0721198	0.133638	0.0347321
ENSG00000270059	0	0	0	0	0	2.71762	4.79176	2.18087	0	2.42256	-3.77242	0.0786211	1	ENSG00000270059	3	65359268	65359717	-	450	lncRNA	- && - && -	-	0	0	0	0	0	3	4	2	0	0	0	0	0	0.120873	0.213312	0.0970185
ENSG00000243137	0	0	0	0	0	3.62349	5.9897	0	0	2.4033	-3.76378	0.127663	1	PSG4	19	43192702	43207299	-	6274	protein_coding	- && sp|Q00888|PSG4_HUMAN Pregnancy-specific beta-1-glycoprotein 4 OS=Homo sapiens OX=9606 GN=PSG4 PE=2 SV=3 && -	-	0	0	0	0	0	4	5	0	0	0	0	0	0	0.0115594	0.0191246	0
ENSG00000197934	1.04003	0	0	0	1.92987	8.15285	1.19794	4.36173	0.260007	3.9106	-3.76191	0.0208072	1	CYYR1-AS1	21	26393635	26569252	+	3713	lncRNA	- && sp|Q96MW7|TIGD1_HUMAN Tigger transposable element-derived protein 1 OS=Homo sapiens OX=9606 GN=TIGD1 PE=1 SV=1 && PF03184:DDE superfamily endonuclease	-	1	0	0	0	2	9	1	4	0.00559753	0	0	0	0.0104042	0.0439478	0.00646313	0.0235165
ENSG00000187581	0	0	1.62714	0	0	7.24698	3.59382	14.1756	0.406785	6.25411	-3.75805	0.021259	1	COX8C	14	93347182	93348356	+	542	protein_coding	- && sp|Q7Z4L0|COX8C_HUMAN Cytochrome c oxidase subunit 8C, mitochondrial OS=Homo sapiens OX=9606 GN=COX8C PE=2 SV=1 && -	-	0	0	2	0	0	8	3	13	0	0	0.0601201	0	0	0.267615	0.132828	0.523577
ENSG00000244122	0	0	0	2.25021	3.85974	1.81174	16.7712	4.36173	0.562551	6.70109	-3.75503	0.0111956	1	UGT1A7	2	233681901	233773300	+	4205	protein_coding	- && sp|Q9HAW7|UD17_HUMAN UDP-glucuronosyltransferase 1A7 OS=Homo sapiens OX=9606 GN=UGT1A7 PE=1 SV=2 && PF00201:UDP-glucoronosyl and UDP-glucosyl transferase	-	0	0	0	2	4	2	14	4	0	0	0	0.0107084	0.0183738	0.00862351	0.0798968	0.020765
ENSG00000272862	0	0	0	0	0	7.24698	0	2.18087	0	2.35696	-3.75186	0.133935	1	ENSG00000272862	4	41988741	41989237	-	497	lncRNA	- && - && -	-	0	0	0	0	0	8	0	2	0	0	0	0	0	0.291846	0	0.0878437
ENSG00000171115	0	0	0	0	0	0	9.58352	0	0	2.39588	-3.75185	0.197189	1	GIMAP8	7	150450630	150479393	+	4185	protein_coding	- && sp|Q8ND71|GIMA8_HUMAN GTPase IMAP family member 8 OS=Homo sapiens OX=9606 GN=GIMAP8 PE=2 SV=2 && PF04548:AIG1 family	-	0	0	0	0	0	0	8	0	0	0	0	0	0	0	0.0458735	0
ENSG00000137766	0	0	0	0	0	0	9.58352	0	0	2.39588	-3.75185	0.197189	1	UNC13C	15	53978201	54628707	+	9733	protein_coding	- && sp|Q8NB66|UN13C_HUMAN Protein unc-13 homolog C OS=Homo sapiens OX=9606 GN=UNC13C PE=2 SV=3 && PF00130:Phorbol esters/diacylglycerol binding domain (C1 domain)|PF06292:Domain of Unknown Function (DUF1041)|PF10540:Munc13 (mammalian uncoordinated) homology domain|PF00168:C2 domain	-	0	0	0	0	0	0	8	0	0	0	0	0	0	0	0.0197247	0
ENSG00000181800	0	0	0	0	0	0	9.58352	0	0	2.39588	-3.75185	0.197189	1	CELF2-AS1	10	11316833	11319884	-	2469	lncRNA	- && sp|Q8N7Q2|CEAS1_HUMAN Putative uncharacterized protein CELF2-AS1 OS=Homo sapiens OX=9606 GN=CELF2-AS1 PE=5 SV=2 && -	-	0	0	0	0	0	0	8	0	0	0	0	0	0	0	0.0777565	0
ENSG00000286276	0	0	0	0	0	0	9.58352	0	0	2.39588	-3.75185	0.197189	1	ENSG00000286276	1	116493350	116502634	+	745	lncRNA	- && - && -	-	0	0	0	0	0	0	8	0	0	0	0	0	0	0	0.257692	0
ENSG00000275720	0	0	0	0	0	0	9.58352	0	0	2.39588	-3.75185	0.197189	1	ENSG00000275720	17	36634069	36634698	+	630	lncRNA	- && - && -	-	0	0	0	0	0	0	8	0	0	0	0	0	0	0	0.304731	0
ENSG00000231083	0	0	0	0	0	0	9.58352	0	0	2.39588	-3.75185	0.197189	1	ENSG00000231083	2	8600892	8622942	-	565	lncRNA	- && - && -	-	0	0	0	0	0	0	8	0	0	0	0	0	0	0	0.339789	0
ENSG00000286225	0	0	0	0	0	0	9.58352	0	0	2.39588	-3.75185	0.197189	1	ENSG00000286225	2	145572662	145765726	+	1760	lncRNA	- && - && -	-	0	0	0	0	0	0	8	0	0	0	0	0	0	0	0.10908	0
ENSG00000255554	0	0	0	0	0	0	9.58352	0	0	2.39588	-3.75185	0.197189	1	OR7E1P	11	67974286	67975243	-	958	unprocessed_pseudogene	- && sp|Q6IFN5|O7E24_HUMAN Olfactory receptor 7E24 OS=Homo sapiens OX=9606 GN=OR7E24 PE=2 SV=1 && PF13853:Olfactory receptor	-	0	0	0	0	0	0	8	0	0	0	0	0	0	0	0.200397	0
ENSG00000156920	0	0	0	0	5.78962	3.62349	0	0	0	2.35328	-3.75064	0.129098	1	ADGRG4	X	136300963	136416890	+	10076	protein_coding	- && sp|Q8IZF6|AGRG4_HUMAN Adhesion G-protein coupled receptor G4 OS=Homo sapiens OX=9606 GN=ADGRG4 PE=2 SV=2 && PF00002:7 transmembrane receptor (Secretin family)|PF01825:GPCR proteolysis site, GPS, motif|PF00354:Pentaxin family	-	0	0	0	0	6	4	0	0	0	0	0	0	0.0115019	0.00719767	0	0
ENSG00000223547	0	0	0	0	5.78962	3.62349	0	0	0	2.35328	-3.75064	0.129098	1	ZNF844	19	12064731	12081565	+	6588	protein_coding	- && sp|Q08AG5|ZN844_HUMAN Zinc finger protein 844 OS=Homo sapiens OX=9606 GN=ZNF844 PE=1 SV=1 && PF01352:KRAB box	zf-C2H2	0	0	0	0	6	4	0	0	0	0	0	0	0.0175915	0.0110085	0	0
ENSG00000275576	0	0	0	0	0	3.62349	4.79176	1.09043	0	2.37642	-3.74781	0.0872281	1	ENSG00000275576	20	32116171	32116629	+	459	lncRNA	- && - && -	-	0	0	0	0	0	4	4	1	0	0	0	0	0	0.158004	0.209129	0.0475581
ENSG00000248132	0	0	0	0	1.92987	2.71762	4.79176	0	0	2.35981	-3.73878	0.0828722	1	LINC02101	5	58107631	58122375	-	2544	lncRNA	- && - && -	-	0	0	0	0	2	3	4	0	0	0	0	0	0.0151851	0.0213808	0.0377321	0
ENSG00000266744	0	0	0	0	3.85974	5.43523	0	0	0	2.32374	-3.7339	0.131977	1	ENSG00000266744	17	13957748	13966952	-	511	lncRNA	- && - && -	-	0	0	0	0	4	6	0	0	0	0	0	0	0.151197	0.212888	0	0
ENSG00000277020	0	0	0	0	1.92987	0.905872	0	6.5426	0	2.34459	-3.7325	0.0930921	1	ENSG00000277020	13	20564708	20567045	-	787	lncRNA	- && - && -	-	0	0	0	0	2	1	0	6	0	0	0	0	0.0490863	0.023038	0	0.166423
ENSG00000230102	0	0	0	0	3.85974	0.905872	2.39588	2.18087	0	2.33559	-3.7263	0.0558201	1	LINC02028	3	194005259	194071025	-	10693	lncRNA	- && - && -	-	0	0	0	0	4	1	2	2	0	0	0	0	0.00722546	0.00169559	0.00448847	0.00408289
ENSG00000143520	0	0	0	0	0.964936	1.81174	0	6.5426	0	2.32982	-3.72421	0.0942233	1	FLG2	1	152348735	152360006	-	9124	protein_coding	- && sp|Q5D862|FILA2_HUMAN Filaggrin-2 OS=Homo sapiens OX=9606 GN=FLG2 PE=1 SV=1 && -	-	0	0	0	0	1	2	0	6	0	0	0	0	0.00211699	0.00397434	0	0.014355
ENSG00000167941	0	0	0	0	0	0	7.18764	2.18087	0	2.34213	-3.71668	0.140872	1	SOST	17	43753738	43758791	-	2296	protein_coding	- && sp|Q9BQB4|SOST_HUMAN Sclerostin OS=Homo sapiens OX=9606 GN=SOST PE=1 SV=1 && PF05463:Sclerostin (SOST)	-	0	0	0	0	0	0	6	2	0	0	0	0	0	0	0.0627115	0.0190149
ENSG00000199023	0	0	0	0	0	0	7.18764	2.18087	0	2.34213	-3.71668	0.140872	1	MIR339	7	1022933	1023026	-	94	miRNA	- && - && -	-	0	0	0	0	0	0	6	2	0	0	0	0	0	0	1.53176	0.46445
ENSG00000256056	0	0.885227	0	0	5.78962	0	9.58352	0	0.221307	3.84328	-3.71661	0.0646099	1	ENSG00000256056	12	27592461	27594039	-	928	unprocessed_pseudogene	- && sp|A8MTZ7|CL071_HUMAN Uncharacterized protein C12orf71 OS=Homo sapiens OX=9606 GN=C12orf71 PE=4 SV=3 && PF15480:Domain of unknown function (DUF4640)	-	0	1	0	0	6	0	8	0	0	0.0191036	0	0	0.124884	0	0.206876	0
ENSG00000257763	0	0	0	0	1.92987	7.24698	0	0	0	2.29421	-3.71654	0.140167	1	OR5BK1P	12	48355792	48356614	-	823	unprocessed_pseudogene	- && sp|Q8NH09|OR8S1_HUMAN Olfactory receptor 8S1 OS=Homo sapiens OX=9606 GN=OR8S1 PE=3 SV=2 && -	-	0	0	0	0	2	8	0	0	0	0	0	0	0.0469391	0.176242	0	0
ENSG00000077800	1.04003	0	0	0	0	12.6822	2.39588	0	0.260007	3.76952	-3.70783	0.0714287	1	FKBP6	7	73328161	73358637	+	4746	protein_coding	- && sp|O75344|FKBP6_HUMAN Inactive peptidyl-prolyl cis-trans isomerase FKBP6 OS=Homo sapiens OX=9606 GN=FKBP6 PE=1 SV=1 && -	-	1	0	0	0	0	14	2	0	0.00437919	0	0	0	0	0.0534836	0.0101128	0
ENSG00000260100	0	0	0	0	1.92987	1.81174	0	5.45216	0	2.29845	-3.70691	0.0896979	1	ENSG00000260100	9	37078813	37079776	-	964	lncRNA	- && - && -	-	0	0	0	0	2	2	0	5	0	0	0	0	0.0400736	0.037616	0	0.113222
ENSG00000155307	0	0	0	0	4.82468	0	0	4.36173	0	2.2966	-3.70563	0.137907	1	SAMSN1	21	14485228	14658821	-	5185	protein_coding	- && sp|Q9NSI8|SAMN1_HUMAN SAM domain-containing protein SAMSN-1 OS=Homo sapiens OX=9606 GN=SAMSN1 PE=1 SV=1 && PF07647:SAM domain (Sterile alpha motif)|PF12485:Lymphocyte signaling adaptor protein	-	0	0	0	0	5	0	0	4	0	0	0	0	0.0186263	0	0	0.0168402
ENSG00000236514	0	0	0	0	5.78962	0	1.19794	2.18087	0	2.29211	-3.70324	0.0971867	1	ENSG00000236514	10	37857740	37859110	+	826	lncRNA	- && - && -	-	0	0	0	0	6	0	1	2	0	0	0	0	0.140306	0	0.0290528	0.0528551
ENSG00000254620	0	0	0	0	5.78962	0	1.19794	2.18087	0	2.29211	-3.70324	0.0971867	1	ENSG00000254620	20	58594417	58603973	+	507	lncRNA	- && - && -	-	0	0	0	0	6	0	1	2	0	0	0	0	0.228585	0	0.0473325	0.0861111
ENSG00000248830	0	0	0	0	0	9.05872	0	0	0	2.26468	-3.69487	0.209219	1	ZNF807P	19	34542462	34545395	-	1707	unprocessed_pseudogene	- && sp|Q2M3W8|ZN181_HUMAN Zinc finger protein 181 OS=Homo sapiens OX=9606 GN=ZNF181 PE=1 SV=1 && -	zf-C2H2	0	0	0	0	0	10	0	0	0	0	0	0	0	0.106215	0	0
ENSG00000260997	0	0	0	0	0	9.05872	0	0	0	2.26468	-3.69487	0.209219	1	ENSG00000260997	7	44958999	44960909	-	1911	lncRNA	- && - && -	-	0	0	0	0	0	10	0	0	0	0	0	0	0	0.0948766	0	0
ENSG00000264207	0	0	0	0	0	0	4.79176	4.36173	0	2.28837	-3.68584	0.142692	1	ENSG00000264207	1	149861271	149862504	+	1234	lncRNA	- && - && -	-	0	0	0	0	0	0	4	4	0	0	0	0	0	0	0.077788	0.070759
ENSG00000259414	0	0	0	0	0	5.43523	3.59382	0	0	2.25726	-3.68115	0.143501	1	ENSG00000259414	15	23289303	23293667	-	726	unprocessed_pseudogene	- && sp|O95714|HERC2_HUMAN E3 ubiquitin-protein ligase HERC2 OS=Homo sapiens OX=9606 GN=HERC2 PE=1 SV=2 && -	-	0	0	0	0	0	6	3	0	0	0	0	0	0	0.149842	0.0991636	0
ENSG00000243417	0	0	0	0	1.92987	0	7.18764	0	0	2.27938	-3.68024	0.147364	1	RPS3AP18	4	152551277	152552364	-	777	processed_pseudogene	- && sp|B0KW94|RS3A_CALJA 40S ribosomal protein S3a OS=Callithrix jacchus OX=9483 GN=RPS3A PE=3 SV=1 && PF01015:Ribosomal S3Ae family	-	0	0	0	0	2	0	6	0	0	0	0	0	0.049718	0	0.18531	0
ENSG00000290023	0	0	0	0	0	1.81174	7.18764	0	0	2.24985	-3.66252	0.150579	1	ENSG00000290023	2	9004095	9004684	+	590	lncRNA	- && - && -	-	0	0	0	0	0	2	6	0	0	0	0	0	0	0.0614608	0.244043	0
ENSG00000257243	0	0	0	0	0	4.52936	0	4.36173	0	2.22277	-3.66198	0.145768	1	PARK7P1	12	49595148	49595688	+	541	processed_pseudogene	- && sp|Q95LI9|PARK7_CHLAE Parkinson disease protein 7 homolog OS=Chlorocebus aethiops OX=9534 GN=PARK7 PE=2 SV=1 && PF01965:DJ-1/PfpI family	-	0	0	0	0	0	5	0	4	0	0	0	0	0	0.167569	0	0.161399
ENSG00000275426	0	1.77045	0	0	3.85974	1.81174	11.9794	6.5426	0.442614	6.04837	-3.65329	0.0126572	1	ENSG00000275426	4	149738	150317	+	580	lncRNA	- && - && -	-	0	2	0	0	4	2	10	6	0	0.0611316	0	0	0.13321	0.0625204	0.413752	0.225819
ENSG00000232692	0	3.54091	0	2.25021	19.2987	18.1174	22.7608	11.9948	1.44778	18.0429	-3.65251	1.72928e-05	1	ENSG00000232692	21	26378552	26471698	+	2247	lncRNA	- && - && -	-	0	4	0	2	20	20	19	11	0	0.0315588	0	0.0200395	0.171922	0.161379	0.202917	0.106863
ENSG00000215267	1.04003	0.885227	0	0	3.85974	9.05872	2.39588	8.72346	0.481314	6.00945	-3.64889	0.00851972	1	AKR1C7P	10	5275173	5288470	-	895	transcribed_unprocessed_pseudogene	- && sp|D3ZF77|AK1CA_RAT Aldo-keto reductase family 1 member C15 OS=Rattus norvegicus OX=10116 GN=Akr1c15 PE=1 SV=1 && PF00248:Aldo/keto reductase family	-	1	1	0	0	4	10	2	8	0.0232219	0.019808	0	0	0.086326	0.20258	0.0536259	0.195121
ENSG00000109339	0	0	0.813571	0	2.89481	2.71762	2.39588	6.5426	0.203393	3.63772	-3.64375	0.0228136	1	MAPK10	4	85990007	86594625	-	42623	protein_coding	- && sp|P53779|MK10_HUMAN Mitogen-activated protein kinase 10 OS=Homo sapiens OX=9606 GN=MAPK10 PE=1 SV=2 && -	-	0	0	1	0	3	3	2	6	0	0	0.000382247	0	0.00135951	0.00127614	0.00112604	0.00307287
ENSG00000223646	0	0	0	0	0	5.43523	0	3.2713	0	2.17663	-3.63429	0.152314	1	ENSG00000223646	7	112616440	112896625	+	5132	lncRNA	- && - && -	-	0	0	0	0	0	6	0	3	0	0	0	0	0	0.0211975	0	0.0127606
ENSG00000259563	0	0	0	0	0	0	0	8.72346	0	2.18087	-3.6249	0.224448	1	ENSG00000259563	15	44516650	44517483	-	498	lncRNA	- && sp|Q96MD7|CI085_HUMAN Uncharacterized protein C9orf85 OS=Homo sapiens OX=9606 GN=C9orf85 PE=1 SV=1 && -	-	0	0	0	0	0	0	0	8	0	0	0	0	0	0	0	0.350669
ENSG00000139574	0	0	0	0	0	0	0	8.72346	0	2.18087	-3.6249	0.224448	1	NPFF	12	53506688	53507484	-	670	protein_coding	- && sp|O15130|NPFF_HUMAN Pro-FMRFamide-related neuropeptide FF OS=Homo sapiens OX=9606 GN=NPFF PE=1 SV=1 && PF15085:Neuropeptide FF	-	0	0	0	0	0	0	0	8	0	0	0	0	0	0	0	0.260647
ENSG00000206878	0	0	0	0	0	0	0	8.72346	0	2.18087	-3.6249	0.224448	1	ENSG00000206878	1	228652436	228652560	+	125	snoRNA	- && - && -	-	0	0	0	0	0	0	0	8	0	0	0	0	0	0	0	1.39707
ENSG00000261175	0	0	0	0	0	0	0	8.72346	0	2.18087	-3.6249	0.224448	1	LINC02188	16	86710122	86742083	+	5840	lncRNA	- && sp|Q9NRJ1|MOST1_HUMAN Protein MOST-1 OS=Homo sapiens OX=9606 GN=C8orf17 PE=1 SV=1 && -	-	0	0	0	0	0	0	0	8	0	0	0	0	0	0	0	0.029903
ENSG00000222578	0	0	0	0	0	0	0	8.72346	0	2.18087	-3.6249	0.224448	1	RNA5SP345	11	95840017	95840124	-	108	rRNA_pseudogene	- && - && -	-	0	0	0	0	0	0	0	8	0	0	0	0	0	0	0	1.61697
ENSG00000248576	0	0	0	0	0	0	0	8.72346	0	2.18087	-3.6249	0.224448	1	ENSG00000248576	12	54163139	54168595	+	403	lncRNA	- && - && -	-	0	0	0	0	0	0	0	8	0	0	0	0	0	0	0	0.433333
ENSG00000286853	0	0	0	0	7.71949	0.905872	0	0	0	2.15634	-3.62217	0.165534	1	ENSG00000286853	5	58114598	58145996	+	789	lncRNA	- && - && -	-	0	0	0	0	8	1	0	0	0	0	0	0	0.195847	0.0229796	0	0
ENSG00000267160	0	0	0	0	1.92987	0.905872	4.79176	1.09043	0	2.17948	-3.61535	0.0748898	1	ENSG00000267160	17	44673689	44676257	-	2569	lncRNA	- && sp|A2RUB1|MEIOC_HUMAN Meiosis-specific coiled-coil domain-containing protein MEIOC OS=Homo sapiens OX=9606 GN=MEIOC PE=2 SV=3 && -	-	0	0	0	0	2	1	4	1	0	0	0	0	0.0150373	0.00705758	0.0373649	0.00849714
ENSG00000162069	0	0	0	1.1251	0	1.81174	5.9897	6.5426	0.281276	3.58601	-3.61244	0.0448805	1	BICDL2	16	3027682	3036944	-	4708	protein_coding	- && sp|A1A5D9|BICL2_HUMAN BICD family-like cargo adapter 2 OS=Homo sapiens OX=9606 GN=BICDL2 PE=1 SV=2 && -	-	0	0	0	1	0	2	5	6	0	0	0	0.00478215	0	0.00770218	0.025486	0.0278197
ENSG00000182459	0	0	1.62714	0	3.85974	2.71762	11.9794	4.36173	0.406785	5.72962	-3.61147	0.0138702	1	TEX19	17	82359247	82363775	+	1935	protein_coding	- && sp|Q8NA77|TEX19_HUMAN Testis-expressed protein 19 OS=Homo sapiens OX=9606 GN=TEX19 PE=1 SV=1 && PF15553:Testis-expressed protein 19	-	0	0	2	0	4	3	10	4	0	0	0.0168398	0	0.0399286	0.02811	0.124019	0.0451249
ENSG00000279513	0	0	0	0	3.85974	0	4.79176	0	0	2.16288	-3.61073	0.156626	1	ENSG00000279513	1	117493515	117495006	+	1492	TEC	- && sp|Q96MD7|CI085_HUMAN Uncharacterized protein C9orf85 OS=Homo sapiens OX=9606 GN=C9orf85 PE=1 SV=1 && -	-	0	0	0	0	4	0	4	0	0	0	0	0	0.0517841	0	0.0643367	0
ENSG00000261487	0	0	0	0	5.78962	2.71762	0	0	0	2.12681	-3.60444	0.158104	1	ENSG00000261487	16	30948386	30956511	+	1630	lncRNA	- && sp|Q9BRQ5|ORAI3_HUMAN Protein orai-3 OS=Homo sapiens OX=9606 GN=ORAI3 PE=1 SV=2 && PF07856:Mediator of CRAC channel activity	-	0	0	0	0	6	3	0	0	0	0	0	0	0.0710998	0.0333698	0	0
ENSG00000229637	0	0	0	0	0	7.24698	1.19794	0	0	2.11123	-3.59317	0.17113	1	PRAC2	17	48723185	48724758	+	640	protein_coding	- && sp|D3DTV9|PRAC2_HUMAN Putative protein PRAC2 OS=Homo sapiens OX=9606 GN=PRAC2 PE=5 SV=1 && -	-	0	0	0	0	0	8	1	0	0	0	0	0	0	0.226637	0.0374962	0
ENSG00000213115	0	0	0.813571	0	6.75455	3.62349	3.59382	0	0.203393	3.49296	-3.59314	0.0441762	1	ENSG00000213115	2	188227189	188228382	+	1194	processed_pseudogene	- && sp|Q96B23|CR025_HUMAN Uncharacterized protein C18orf25 OS=Homo sapiens OX=9606 GN=C18orf25 PE=1 SV=3 && -	-	0	0	1	0	7	4	3	0	0	0	0.0136453	0	0.11324	0.0607401	0.0602955	0
ENSG00000275401	0	0	0	0	1.92987	1.81174	4.79176	0	0	2.13334	-3.5903	0.107969	1	ENSG00000275401	20	38418483	38419202	-	720	lncRNA	- && - && -	-	0	0	0	0	2	2	4	0	0	0	0	0	0.053654	0.0503637	0.13332	0
ENSG00000289905	0	0	0	0	1.92987	0	0	6.5426	0	2.11812	-3.58441	0.165673	1	ENSG00000289905	21	5086740	5087232	+	493	lncRNA	- && - && -	-	0	0	0	0	2	0	0	6	0	0	0	0	0.0783588	0	0	0.265669
ENSG00000265100	0	0	0	0	3.85974	0	2.39588	2.18087	0	2.10912	-3.57696	0.110113	1	ENSG00000265100	17	68246626	68247938	-	1313	lncRNA	- && sp|Q9Y2Z0|SGT1_HUMAN Protein SGT1 homolog OS=Homo sapiens OX=9606 GN=SUGT1 PE=1 SV=3 && -	-	0	0	0	0	4	0	2	2	0	0	0	0	0.0588437	0	0.0365538	0.0332508
ENSG00000254632	0	0	0	0	3.85974	0	2.39588	2.18087	0	2.10912	-3.57696	0.110113	1	ENSG00000254632	11	76759916	76768622	-	1236	lncRNA	- && - && -	-	0	0	0	0	4	0	2	2	0	0	0	0	0.0625096	0	0.0388311	0.0353223
ENSG00000244380	0	0	0	0	3.85974	0	2.39588	2.18087	0	2.10912	-3.57696	0.110113	1	ENSG00000244380	3	48440352	48446656	-	1051	lncRNA	- && - && -	-	0	0	0	0	4	0	2	2	0	0	0	0	0.0735127	0	0.0456662	0.0415398
ENSG00000237073	0	0	0	0	2.89481	5.43523	0	0	0	2.08251	-3.57659	0.163556	1	ENSG00000237073	9	113570190	113590019	-	395	lncRNA	- && - && -	-	0	0	0	0	3	6	0	0	0	0	0	0	0.1467	0.275406	0	0
ENSG00000225649	0	0	0	0	0	3.62349	4.79176	0	0	2.10381	-3.57348	0.163813	1	ENSG00000225649	2	12780593	13007029	-	5949	lncRNA	- && - && -	-	0	0	0	0	0	4	4	0	0	0	0	0	0	0.0121909	0.0161355	0
ENSG00000280042	0	0	0	0	0	3.62349	4.79176	0	0	2.10381	-3.57348	0.163813	1	ENSG00000280042	3	124791119	124793104	-	1986	TEC	- && - && -	-	0	0	0	0	0	4	4	0	0	0	0	0	0	0.0365175	0.0483335	0
ENSG00000167780	0	0.885227	0.813571	0	0	1.81174	11.9794	8.72346	0.424699	5.62865	-3.57035	0.025831	1	SOAT2	12	53103486	53124535	+	2073	protein_coding	- && sp|O75908|SOAT2_HUMAN Sterol O-acyltransferase 2 OS=Homo sapiens OX=9606 GN=SOAT2 PE=1 SV=1 && PF03062:MBOAT, membrane-bound O-acyltransferase family	-	0	1	1	0	0	2	10	8	0	0.00855194	0.0078594	0	0	0.0174924	0.115763	0.0842418
ENSG00000168509	0	0	0	0	0	1.81174	0	6.5426	0	2.08859	-3.56555	0.169384	1	HJV	1	146017468	146036746	-	2418	protein_coding	- && sp|Q6ZVN8|RGMC_HUMAN Hemojuvelin OS=Homo sapiens OX=9606 GN=HJV PE=1 SV=1 && PF06535:Repulsive guidance molecule (RGM) N-terminus|PF06534:Repulsive guidance molecule (RGM) C-terminus	-	0	0	0	0	0	2	0	6	0	0	0	0	0	0.0149966	0	0.0541666
ENSG00000256633	0	0	0	0	0	1.81174	0	6.5426	0	2.08859	-3.56555	0.169384	1	PDE2A-AS2	11	72584572	72587979	+	664	lncRNA	- && sp|P14099|PDE2A_BOVIN cGMP-dependent 3',5'-cyclic phosphodiesterase OS=Bos taurus OX=9913 GN=PDE2A PE=1 SV=2 && -	-	0	0	0	0	0	2	0	6	0	0	0	0	0	0.0546112	0	0.197251
ENSG00000279588	0	0	0	0	0	1.81174	0	6.5426	0	2.08859	-3.56555	0.169384	1	ENSG00000279588	15	100782417	100786189	-	3773	TEC	- && sp|P51957|NEK4_HUMAN Serine/threonine-protein kinase Nek4 OS=Homo sapiens OX=9606 GN=NEK4 PE=1 SV=2 && -	-	0	0	0	0	0	2	0	6	0	0	0	0	0	0.00961088	0	0.0347137
ENSG00000225230	1.04003	0	0	0	3.85974	6.3411	1.19794	2.18087	0.260007	3.39491	-3.5609	0.0314566	1	ENSG00000225230	5	56900041	56910714	-	914	lncRNA	- && - && -	-	1	0	0	0	4	7	1	2	0.0227392	0	0	0	0.0845315	0.138858	0.0262556	0.0477662
ENSG00000172955	0	1.77045	0	0	4.82468	7.24698	5.9897	4.36173	0.442614	5.60577	-3.55911	0.011694	1	ADH6	4	99202638	99219537	-	4401	protein_coding	- && sp|P28332|ADH6_HUMAN Alcohol dehydrogenase 6 OS=Homo sapiens OX=9606 GN=ADH6 PE=1 SV=3 && PF00107:Zinc-binding dehydrogenase|PF08240:Alcohol dehydrogenase GroES-like domain	-	0	2	0	0	5	8	5	4	0	0.00805643	0	0	0.0219444	0.0329578	0.0272638	0.0198402
ENSG00000172969	0	0	0	0	0	0	8.38558	0	0	2.09639	-3.5586	0.239159	1	FRG2C	3	75664328	75667220	+	2080	protein_coding	- && sp|A6NGY1|FRG2C_HUMAN Protein FRG2-like-2 OS=Homo sapiens OX=9606 GN=FRG2C PE=3 SV=1 && PF15315:Facioscapulohumeral muscular dystrophy candidate 2	-	0	0	0	0	0	0	7	0	0	0	0	0	0	0	0.0807611	0
ENSG00000000971	0	0	0	0	0	0	8.38558	0	0	2.09639	-3.5586	0.239159	1	CFH	1	196651754	196752476	+	15284	protein_coding	- && sp|P08603|CFAH_HUMAN Complement factor H OS=Homo sapiens OX=9606 GN=CFH PE=1 SV=4 && PF00084:Sushi repeat (SCR repeat)	-	0	0	0	0	0	0	7	0	0	0	0	0	0	0	0.0109908	0
ENSG00000253658	0	0	0	0	0	0	8.38558	0	0	2.09639	-3.5586	0.239159	1	LINC01592	8	68880139	69104242	-	4790	lncRNA	- && - && -	-	0	0	0	0	0	0	7	0	0	0	0	0	0	0	0.0350695	0
ENSG00000285909	0	0	0	0	0	0	8.38558	0	0	2.09639	-3.5586	0.239159	1	ENSG00000285909	11	122751147	122851617	-	1718	lncRNA	- && - && -	-	0	0	0	0	0	0	7	0	0	0	0	0	0	0	0.0977783	0
ENSG00000233325	0	0	0	0	0	0	8.38558	0	0	2.09639	-3.5586	0.239159	1	MIPEPP3	13	21298259	21306373	+	444	transcribed_unprocessed_pseudogene	- && sp|Q99797|MIPEP_HUMAN Mitochondrial intermediate peptidase OS=Homo sapiens OX=9606 GN=MIPEP PE=1 SV=2 && -	-	0	0	0	0	0	0	7	0	0	0	0	0	0	0	0.37834	0
ENSG00000287089	0	0	0	0	2.89481	1.81174	3.59382	0	0	2.07509	-3.55538	0.111714	1	ENSG00000287089	6	33800142	33802960	+	2248	lncRNA	- && sp|P12872|MOTI_HUMAN Promotilin OS=Homo sapiens OX=9606 GN=MLN PE=1 SV=1 && -	-	0	0	0	0	3	2	3	0	0	0	0	0	0.0257769	0.0161307	0.0320253	0
ENSG00000237501	0	0	0	0	3.85974	0	0	4.36173	0	2.05537	-3.54471	0.16977	1	ENSG00000237501	3	172830981	172831229	-	249	processed_pseudogene	- && sp|Q9Y4U1|MMAC_HUMAN Cyanocobalamin reductase / alkylcobalamin dealkylase OS=Homo sapiens OX=9606 GN=MMACHC PE=1 SV=3 && -	-	0	0	0	0	4	0	0	4	0	0	0	0	0.310288	0	0	0.350669
ENSG00000198685	0	0	0	0	3.85974	0	0	4.36173	0	2.05537	-3.54471	0.16977	1	LINC01565	3	128572000	128576086	-	2697	lncRNA	- && sp|O15544|GR6_HUMAN Protein GR6 OS=Homo sapiens OX=9606 GN=LINC01565 PE=2 SV=1 && -	-	0	0	0	0	4	0	0	4	0	0	0	0	0.0286473	0	0	0.0323755
ENSG00000227857	1.04003	0	0	0	1.92987	2.71762	2.39588	6.5426	0.260007	3.39649	-3.5433	0.0301361	1	ENSG00000227857	1	46134531	46139081	+	339	lncRNA	- && - && -	-	1	0	0	0	2	3	2	6	0.0613087	0	0	0	0.113955	0.160451	0.141579	0.386357
ENSG00000229828	0	1.77045	0	0	8.68443	5.43523	3.59382	4.36173	0.442614	5.5188	-3.54098	0.0134091	1	PDE4DIPP1	1	148080598	148093883	+	1641	unprocessed_pseudogene	- && sp|Q5VU43|MYOME_HUMAN Myomegalin OS=Homo sapiens OX=9606 GN=PDE4DIP PE=1 SV=3 && -	-	0	2	0	0	9	6	3	4	0	0.0216065	0	0	0.105935	0.0662922	0.0438713	0.0532094
ENSG00000271267	0	0	0	0	5.78962	0	2.39588	0	0	2.04637	-3.53824	0.17486	1	ENSG00000271267	1	155566050	155566306	-	257	processed_pseudogene	- && sp|Q95339|ATPK_PIG ATP synthase subunit f, mitochondrial OS=Sus scrofa OX=9823 GN=ATP5MF PE=1 SV=4 && -	-	0	0	0	0	6	0	2	0	0	0	0	0	0.450944	0	0.186752	0
ENSG00000137078	0	0	0	0	5.78962	0	2.39588	0	0	2.04637	-3.53824	0.17486	1	SIT1	9	35649295	35650931	-	1277	protein_coding	- && sp|Q9Y3P8|SIT1_HUMAN Signaling threshold-regulating transmembrane adapter 1 OS=Homo sapiens OX=9606 GN=SIT1 PE=1 SV=1 && -	-	0	0	0	0	6	0	2	0	0	0	0	0	0.0907539	0	0.0375843	0
ENSG00000285480	0	0	0	0	1.92987	1.81174	0	4.36173	0	2.02584	-3.52628	0.118448	1	H2BK1	7	151207837	151210488	-	573	protein_coding	- && sp|A0A2R8Y619|H2BE1_HUMAN Histone H2B type 2-E1 OS=Homo sapiens OX=9606 GN=H2BE1 PE=3 SV=1 && PF00125:Core histone H2A/H2B/H3/H4	-	0	0	0	0	2	2	0	4	0	0	0	0	0.0674187	0.0632842	0	0.152385
ENSG00000134020	0	0	0	0	0	0	5.9897	2.18087	0	2.04264	-3.519	0.1792	1	PEBP4	8	22713251	23000000	-	1335	protein_coding	- && sp|Q96S96|PEBP4_HUMAN Phosphatidylethanolamine-binding protein 4 OS=Homo sapiens OX=9606 GN=PEBP4 PE=1 SV=3 && PF01161:Phosphatidylethanolamine-binding protein	-	0	0	0	0	0	0	5	2	0	0	0	0	0	0	0.0898786	0.0327029
ENSG00000275569	0	0	0	0	0	0	5.9897	2.18087	0	2.04264	-3.519	0.1792	1	ENSG00000275569	14	56305838	56306394	+	557	lncRNA	- && - && -	-	0	0	0	0	0	0	5	2	0	0	0	0	0	0	0.215418	0.0783812
ENSG00000275630	0	0	0	0	0.964936	0	7.18764	0	0	2.03814	-3.51627	0.186832	1	ENSG00000275630	14	70822004	70823984	+	284	lncRNA	- && - && -	-	0	0	0	0	1	0	6	0	0	0	0	0	0.0680122	0	0.506991	0
ENSG00000249193	0	0	0.813571	0	0.964936	1.81174	9.58352	1.09043	0.203393	3.36266	-3.51374	0.0459248	1	HSPD1P5	4	144845625	144847344	+	1720	processed_pseudogene	- && sp|P10809|CH60_HUMAN 60 kDa heat shock protein, mitochondrial OS=Homo sapiens OX=9606 GN=HSPD1 PE=1 SV=2 && -	-	0	0	1	0	1	2	8	1	0	0	0.0094724	0	0.0112299	0.0210825	0.111617	0.0126914
ENSG00000229613	0	0	0	0	5.78962	0	0	2.18087	0	1.99262	-3.50392	0.18203	1	LINC01501	9	90462432	90583821	-	6905	lncRNA	- && - && -	-	0	0	0	0	6	0	0	2	0	0	0	0	0.0167839	0	0	0.00632271
ENSG00000265908	0	0	0	0	5.78962	0	0	2.18087	0	1.99262	-3.50392	0.18203	1	ENSG00000265908	17	28944796	28945394	+	599	lncRNA	- && - && -	-	0	0	0	0	6	0	0	2	0	0	0	0	0.193477	0	0	0.0728853
ENSG00000248356	0	0	0	0	0	0	4.79176	3.2713	0	2.01576	-3.50146	0.180375	1	ENSG00000248356	4	145642336	145650624	-	745	lncRNA	- && sp|Q8IVH4|MMAA_HUMAN Methylmalonic aciduria type A protein, mitochondrial OS=Homo sapiens OX=9606 GN=MMAA PE=1 SV=1 && -	-	0	0	0	0	0	0	4	3	0	0	0	0	0	0	0.128846	0.0879026
ENSG00000227538	0	0	0	0	1.92987	3.62349	2.39588	0	0	1.98731	-3.50071	0.122593	1	HNRNPFP1	1	42040597	42041729	+	1133	processed_pseudogene	- && sp|P52597|HNRPF_HUMAN Heterogeneous nuclear ribonucleoprotein F OS=Homo sapiens OX=9606 GN=HNRNPF PE=1 SV=3 && -	-	0	0	0	0	2	4	2	0	0	0	0	0	0.0340961	0.0640103	0.0423611	0
ENSG00000110448	0	0	0	0	6.75455	0	0	1.09043	0	1.96125	-3.48287	0.193984	1	CD5	11	61102489	61127852	+	3127	protein_coding	- && sp|P06127|CD5_HUMAN T-cell surface glycoprotein CD5 OS=Homo sapiens OX=9606 GN=CD5 PE=1 SV=2 && PF00530:Scavenger receptor cysteine-rich domain	-	0	0	0	0	7	0	0	1	0	0	0	0	0.0432389	0	0	0.00698086
ENSG00000197093	0	0	0	0	0	5.43523	2.39588	0	0	1.95778	-3.47916	0.187088	1	GAL3ST4	7	100159244	100168617	-	3264	protein_coding	- && sp|Q96RP7|G3ST4_HUMAN Galactose-3-O-sulfotransferase 4 OS=Homo sapiens OX=9606 GN=GAL3ST4 PE=1 SV=1 && PF06990:Galactose-3-O-sulfotransferase	-	0	0	0	0	0	6	2	0	0	0	0	0	0	0.0333289	0.0147044	0
ENSG00000255446	0	0	0	0	0	5.43523	2.39588	0	0	1.95778	-3.47916	0.187088	1	ENSG00000255446	11	62421845	62426724	-	510	lncRNA	- && sp|P11684|UTER_HUMAN Uteroglobin OS=Homo sapiens OX=9606 GN=SCGB1A1 PE=1 SV=1 && -	-	0	0	0	0	0	6	2	0	0	0	0	0	0	0.213305	0.0941082	0
ENSG00000132872	0	0	0	0	1.92987	0	5.9897	0	0	1.97989	-3.47733	0.187853	1	SYT4	18	43267892	43277535	-	4308	protein_coding	- && sp|Q9H2B2|SYT4_HUMAN Synaptotagmin-4 OS=Homo sapiens OX=9606 GN=SYT4 PE=1 SV=1 && PF00168:C2 domain	-	0	0	0	0	2	0	5	0	0	0	0	0	0.00896725	0	0.0278524	0
ENSG00000143125	0	0	0	0	0	0	2.39588	5.45216	0	1.96201	-3.46633	0.190296	1	PROK1	1	110451149	110457358	+	1393	protein_coding	- && sp|P58294|PROK1_HUMAN Prokineticin-1 OS=Homo sapiens OX=9606 GN=PROK1 PE=1 SV=1 && PF06607:Prokineticin	-	0	0	0	0	0	0	2	5	0	0	0	0	0	0	0.0344545	0.078353
ENSG00000267764	0	0	0	0	7.71949	0	0	0	0	1.92987	-3.45942	0.262585	1	ENSG00000267764	18	48826051	48834770	-	877	lncRNA	- && - && -	-	0	0	0	0	8	0	0	0	0	0	0	0	0.176196	0	0	0
ENSG00000251563	0	0	0	0	7.71949	0	0	0	0	1.92987	-3.45942	0.262585	1	IARS2P1	8	87598462	87601634	-	3173	processed_pseudogene	- && sp|Q9NSE4|SYIM_HUMAN Isoleucine--tRNA ligase, mitochondrial OS=Homo sapiens OX=9606 GN=IARS2 PE=1 SV=2 && -	-	0	0	0	0	8	0	0	0	0	0	0	0	0.0486995	0	0	0
ENSG00000262786	0	0	0	0	7.71949	0	0	0	0	1.92987	-3.45942	0.262585	1	ENSG00000262786	17	14295512	14297600	-	1885	lncRNA	- && - && -	-	0	0	0	0	8	0	0	0	0	0	0	0	0.0819754	0	0	0
ENSG00000198074	0	8.85227	0.813571	0	18.3338	27.1762	45.5217	19.6278	2.41646	27.6649	-3.45756	2.82824e-05	1	AKR1B10	7	134527567	134541412	+	1773	protein_coding	- && sp|O60218|AK1BA_HUMAN Aldo-keto reductase family 1 member B10 OS=Homo sapiens OX=9606 GN=AKR1B10 PE=1 SV=2 && PF00248:Aldo/keto reductase family	-	0	10	1	0	19	30	38	18	0	0.0999897	0.00918925	0	0.20699	0.306784	0.514331	0.221616
ENSG00000228412	0	0	0	2.25021	1.92987	0	19.167	1.09043	0.562551	5.54683	-3.45717	0.0558483	1	LNC-LBCS	6	19323428	19839080	-	13836	lncRNA	- && sp|O00370|LORF2_HUMAN LINE-1 retrotransposable element ORF2 protein OS=Homo sapiens OX=9606 PE=1 SV=1 && -	-	0	0	0	2	2	0	16	1	0	0	0	0.00325446	0.00279206	0	0.0277509	0.00157771
ENSG00000280392	0	0	0	0	0	5.43523	0	2.18087	0	1.90402	-3.44348	0.194874	1	ENSG00000280392	16	53991012	53994454	+	3443	TEC	- && - && -	-	0	0	0	0	0	6	0	2	0	0	0	0	0	0.0315962	0	0.0126803
ENSG00000275191	0	0	0	0	0	5.43523	0	2.18087	0	1.90402	-3.44348	0.194874	1	ENSG00000275191	16	53628256	53628816	-	561	lncRNA	- && - && -	-	0	0	0	0	0	6	0	2	0	0	0	0	0	0.193914	0	0.0778223
ENSG00000126785	0	0	0	0	5.78962	1.81174	0	0	0	1.90034	-3.4416	0.195358	1	RHOJ	14	63204114	63293508	+	4082	protein_coding	- && sp|Q9H4E5|RHOJ_HUMAN Rho-related GTP-binding protein RhoJ OS=Homo sapiens OX=9606 GN=RHOJ PE=1 SV=1 && PF00071:Ras family	-	0	0	0	0	6	2	0	0	0	0	0	0	0.0283912	0.00888335	0	0
ENSG00000277270	0	0	0	0	5.78962	1.81174	0	0	0	1.90034	-3.4416	0.195358	1	ENSG00000277270	20	61432868	61437630	-	4309	lncRNA	- && sp|Q9P1C3|YN010_HUMAN Putative uncharacterized protein PRO2829 OS=Homo sapiens OX=9606 GN=PRO2829 PE=5 SV=1 && -	-	0	0	0	0	6	2	0	0	0	0	0	0	0.0268955	0.00841537	0	0
ENSG00000288932	0	0	0	0	5.78962	1.81174	0	0	0	1.90034	-3.4416	0.195358	1	ENSG00000288932	2	64273709	64291656	+	1474	lncRNA	- && - && -	-	0	0	0	0	6	2	0	0	0	0	0	0	0.0786246	0.024601	0	0
ENSG00000249917	4.16012	0	0	0	7.71949	9.05872	13.1773	13.0852	1.04003	10.7602	-3.4414	0.00173991	1	LINC00536	8	115950511	116325062	-	3474	lncRNA	- && - && -	-	4	0	0	0	8	10	11	12	0.0239305	0	0	0	0.04448	0.0521903	0.0759855	0.075403
ENSG00000225981	0	0	0	0	0	1.81174	4.79176	1.09043	0	1.92348	-3.43586	0.142493	1	MICALL2-DT	7	1459912	1464707	+	2797	lncRNA	- && - && -	-	0	0	0	0	0	2	4	1	0	0	0	0	0	0.0129646	0.034319	0.00780449
ENSG00000173673	0	0	0	0	0	0	0	7.63303	0	1.90826	-3.43206	0.268932	1	HES3	1	6244179	6245578	+	710	protein_coding	- && sp|Q5TGS1|HES3_HUMAN Transcription factor HES-3 OS=Homo sapiens OX=9606 GN=HES3 PE=3 SV=1 && PF00010:Helix-loop-helix DNA-binding domain	bHLH	0	0	0	0	0	0	0	7	0	0	0	0	0	0	0	0.215217
ENSG00000260103	0	0	0	0	0	0.905872	2.39588	4.36173	0	1.91587	-3.43193	0.143326	1	ENSG00000260103	15	74478070	74490286	-	3385	transcribed_processed_pseudogene	- && sp|Q8K2Q5|CHCH7_MOUSE Coiled-coil-helix-coiled-coil-helix domain-containing protein 7 OS=Mus musculus OX=10090 GN=Chchd7 PE=1 SV=1 && -	-	0	0	0	0	0	1	2	4	0	0	0	0	0	0.00535626	0.0141788	0.0257952
ENSG00000241318	0	0	0	0	3.85974	3.62349	0	0	0	1.87081	-3.42114	0.195916	1	WDR82P2	1	91534666	91535593	-	928	processed_pseudogene	- && sp|Q6UXN9|WDR82_HUMAN WD repeat-containing protein 82 OS=Homo sapiens OX=9606 GN=WDR82 PE=1 SV=1 && -	-	0	0	0	0	4	4	0	0	0	0	0	0	0.0832563	0.0781505	0	0
ENSG00000160201	152.884	405.434	597.161	83.2576	128.337	83.3402	80.2619	74.1494	309.684	91.522	1.75912	0.00475815	0.0412932	U2AF1	21	43092956	43107570	-	11095	protein_coding	- && sp|A1A4K8|U2AF1_BOVIN Splicing factor U2AF 35 kDa subunit OS=Bos taurus OX=9913 GN=U2AF1 PE=2 SV=1 && PF00642:Zinc finger C-x8-C-x5-C-x3-H type (and similar)|PF00076:RNA recognition motif. (a.k.a. RRM, RBD, or RNP domain)	-	147	458	734	74	133	92	67	68	0.275367	0.731816	1.07785	0.150163	0.231542	0.150342	0.144916	0.133788
ENSG00000171903	0	0	0	0	0	1.81174	3.59382	2.18087	0	1.89661	-3.41788	0.139338	1	CYP4F11	19	15912367	15934867	-	3725	protein_coding	- && sp|Q9HBI6|CP4FB_HUMAN Cytochrome P450 4F11 OS=Homo sapiens OX=9606 GN=CYP4F11 PE=1 SV=3 && PF00067:Cytochrome P450	-	0	0	0	0	0	2	3	2	0	0	0	0	0	0.00973472	0.0193269	0.0117204
ENSG00000237919	1.04003	0	0	0	5.78962	1.81174	4.79176	0	0.260007	3.09828	-3.4133	0.0641395	1	LRRC7-AS1	1	70013982	70031222	-	948	lncRNA	- && sp|Q96NW7|LRRC7_HUMAN Leucine-rich repeat-containing protein 7 OS=Homo sapiens OX=9606 GN=LRRC7 PE=1 SV=1 && -	-	1	0	0	0	6	2	4	0	0.0219237	0	0	0	0.12225	0.0382509	0.101256	0
ENSG00000233309	0	0	0	0	0	6.3411	0	1.09043	0	1.85788	-3.4109	0.209616	1	RPS6P12	9	82744067	82744792	-	726	processed_pseudogene	- && sp|Q90YR8|RS6_ICTPU 40S ribosomal protein S6 OS=Ictalurus punctatus OX=7998 GN=rps6 PE=2 SV=1 && -	-	0	0	0	0	0	7	0	1	0	0	0	0	0	0.174816	0	0.0300677
ENSG00000255435	0	0	0	0	2.89481	4.52936	0	0	0	1.85604	-3.41064	0.199108	1	TTC36-AS1	11	118510273	118531094	-	2692	lncRNA	- && sp|Q03164|KMT2A_HUMAN Histone-lysine N-methyltransferase 2A OS=Homo sapiens OX=9606 GN=KMT2A PE=1 SV=5 && -	-	0	0	0	0	3	5	0	0	0	0	0	0	0.0215254	0.0336756	0	0
ENSG00000284994	0	0	0	0	1.92987	5.43523	0	0	0	1.84128	-3.39989	0.204563	1	ENSG00000284994	X	135327758	135330743	+	448	lncRNA	- && sp|Q3ZM63|ETDA_HUMAN Embryonic testis differentiation protein homolog A OS=Homo sapiens OX=9606 GN=ETDA PE=4 SV=1 && -	-	0	0	0	0	2	6	0	0	0	0	0	0	0.0862297	0.242825	0	0
ENSG00000241359	0	0	0	0	1.92987	5.43523	0	0	0	1.84128	-3.39989	0.204563	1	SYNPR-AS1	3	63423596	63550051	-	558	lncRNA	- && - && -	-	0	0	0	0	2	6	0	0	0	0	0	0	0.069231	0.194956	0	0
ENSG00000285630	0	0	0	0	2.89481	0	2.39588	2.18087	0	1.86789	-3.39938	0.14288	1	ENSG00000285630	10	30587706	30591092	+	1817	lncRNA	- && sp|O00370|LORF2_HUMAN LINE-1 retrotransposable element ORF2 protein OS=Homo sapiens OX=9606 PE=1 SV=1 && -	-	0	0	0	0	3	0	2	2	0	0	0	0	0.0318912	0	0.0264145	0.0240277
ENSG00000269586	0	0	0	0	0	0.905872	0	6.5426	0	1.86212	-3.39782	0.212508	1	CT45A10	X	135881063	135893444	-	1112	protein_coding	- && sp|P0DMU9|CT45A_HUMAN Cancer/testis antigen family 45 member A10 OS=Homo sapiens OX=9606 GN=CT45A10 PE=1 SV=1 && PF15300:INTS6/SAGE1/DDX26B/CT45 C-terminus	-	0	0	0	0	0	1	0	6	0	0	0	0	0	0.0163048	0	0.117783
ENSG00000290047	0	0	0	0	3.85974	0	3.59382	0	0	1.86339	-3.39756	0.202702	1	ENSG00000290047	6	30570638	30571273	-	636	lncRNA	- && - && -	-	0	0	0	0	4	0	3	0	0	0	0	0	0.121481	0	0.113196	0
ENSG00000281741	0	0	0	0	2.89481	0.905872	3.59382	0	0	1.84862	-3.3856	0.150239	1	ENSG00000281741	1	120913151	120914238	-	1088	TEC	- && sp|Q8N3A8|PARP8_HUMAN Protein mono-ADP-ribosyltransferase PARP8 OS=Homo sapiens OX=9606 GN=PARP8 PE=1 SV=1 && -	-	0	0	0	0	3	1	3	0	0	0	0	0	0.0532595	0.0166645	0.0661698	0
ENSG00000272788	0	0.885227	0	0	5.78962	2.71762	3.59382	0	0.221307	3.02526	-3.38383	0.0663252	1	ENSG00000272788	18	8801656	8802305	+	650	lncRNA	- && - && -	-	0	1	0	0	6	3	3	0	0	0.0272741	0	0	0.178296	0.0836812	0.110758	0
ENSG00000241520	0	0	0	0	0	7.24698	0	0	0	1.81174	-3.37375	0.283417	1	ENSG00000241520	2	216483032	216487196	-	976	lncRNA	- && sp|Q96MD7|CI085_HUMAN Uncharacterized protein C9orf85 OS=Homo sapiens OX=9606 GN=C9orf85 PE=1 SV=1 && -	-	0	0	0	0	0	8	0	0	0	0	0	0	0	0.148614	0	0
ENSG00000174678	0	0	0	0	0	7.24698	0	0	0	1.81174	-3.37375	0.283417	1	FAM47DP	X	37541077	37545262	-	3290	processed_pseudogene	- && sp|A6NHR8|FA47D_HUMAN Putative protein FAM47D OS=Homo sapiens OX=9606 GN=FAM47DP PE=5 SV=3 && -	-	0	0	0	0	0	8	0	0	0	0	0	0	0	0.0440874	0	0
ENSG00000291229	0	0	0	0	0	7.24698	0	0	0	1.81174	-3.37375	0.283417	1	ENSG00000291229	15	75299953	75302965	-	2276	lncRNA	- && sp|Q6PK57|DMP34_HUMAN Putative GED domain-containing protein DNM1P34 OS=Homo sapiens OX=9606 GN=DNM1P34 PE=5 SV=1 && PF02212:Dynamin GTPase effector domain	-	0	0	0	0	0	8	0	0	0	0	0	0	0	0.0637291	0	0
ENSG00000180332	0	0	0	0	0	7.24698	0	0	0	1.81174	-3.37375	0.283417	1	KCTD4	13	45192853	45201045	-	2124	protein_coding	- && sp|Q8WVF5|KCTD4_HUMAN BTB/POZ domain-containing protein KCTD4 OS=Homo sapiens OX=9606 GN=KCTD4 PE=1 SV=2 && PF02214:BTB/POZ domain	-	0	0	0	0	0	8	0	0	0	0	0	0	0	0.0682897	0	0
ENSG00000251046	0	0	0	0	0	7.24698	0	0	0	1.81174	-3.37375	0.283417	1	ZNF969P	4	110415898	110418504	+	2341	processed_pseudogene	- && sp|Q0VGE8|ZN816_HUMAN Zinc finger protein 816 OS=Homo sapiens OX=9606 GN=ZNF816 PE=2 SV=2 && -	-	0	0	0	0	0	8	0	0	0	0	0	0	0	0.0619596	0	0
ENSG00000291187	0	0	0	0	0	7.24698	0	0	0	1.81174	-3.37375	0.283417	1	LINC00032	9	27245684	27284869	-	3637	lncRNA	- && sp|P0C843|CI014_HUMAN Putative uncharacterized protein encoded by LINC00032 OS=Homo sapiens OX=9606 GN=LINC00032 PE=5 SV=1 && PF15870:ElonginA binding-protein 1	-	0	0	0	0	0	8	0	0	0	0	0	0	0	0.0398811	0	0
ENSG00000255871	0	0	0	0	0	7.24698	0	0	0	1.81174	-3.37375	0.283417	1	ENSG00000255871	12	16693800	16695977	+	2178	lncRNA	- && sp|O00370|LORF2_HUMAN LINE-1 retrotransposable element ORF2 protein OS=Homo sapiens OX=9606 PE=1 SV=1 && -	-	0	0	0	0	0	8	0	0	0	0	0	0	0	0.0665966	0	0
ENSG00000258488	0	0	0	0	0	7.24698	0	0	0	1.81174	-3.37375	0.283417	1	ENSG00000258488	15	20516252	20520627	+	735	unprocessed_pseudogene	- && sp|O95714|HERC2_HUMAN E3 ubiquitin-protein ligase HERC2 OS=Homo sapiens OX=9606 GN=HERC2 PE=1 SV=2 && -	-	0	0	0	0	0	8	0	0	0	0	0	0	0	0.197343	0	0
ENSG00000259713	0	0	0	0	0	7.24698	0	0	0	1.81174	-3.37375	0.283417	1	ENSG00000259713	15	89518523	89591956	+	501	lncRNA	- && - && -	-	0	0	0	0	0	8	0	0	0	0	0	0	0	0.289516	0	0
ENSG00000267114	0	0	0	0	0	1.81174	0	5.45216	0	1.81598	-3.36447	0.212789	1	ENSG00000267114	19	44950044	44954007	-	361	lncRNA	- && - && -	-	0	0	0	0	0	2	0	5	0	0	0	0	0	0.100448	0	0.302343
ENSG00000256037	0	0	0	0	0	1.81174	0	5.45216	0	1.81598	-3.36447	0.212789	1	MRPL40P1	12	67351436	67352039	+	604	processed_pseudogene	- && sp|Q9NQ50|RM40_HUMAN 39S ribosomal protein L40, mitochondrial OS=Homo sapiens OX=9606 GN=MRPL40 PE=1 SV=1 && -	-	0	0	0	0	0	2	0	5	0	0	0	0	0	0.0600362	0	0.180705
ENSG00000263407	0	0	0	0	0	1.81174	0	5.45216	0	1.81598	-3.36447	0.212789	1	MIR4660	8	9048445	9048518	+	74	miRNA	- && - && -	-	0	0	0	0	0	2	0	5	0	0	0	0	0	0.490025	0	1.47494
ENSG00000277566	0	0	0	2.25021	13.5091	0	7.18764	0	0.562551	5.17419	-3.36409	0.0788955	1	ENSG00000277566	12	113249466	113250042	+	577	lncRNA	- && - && -	-	0	0	0	2	14	0	6	0	0	0	0	0.0780394	0.468659	0	0.249542	0
ENSG00000287884	0	0	0	0	2.89481	0	0	4.36173	0	1.81413	-3.36348	0.210524	1	ENSG00000287884	19	4692021	4694340	+	1875	lncRNA	- && - && -	-	0	0	0	0	3	0	0	4	0	0	0	0	0.0309047	0	0	0.0465689
ENSG00000234459	0	0	0	0	3.85974	0	1.19794	2.18087	0	1.80964	-3.35973	0.157226	1	ENSG00000234459	7	90266034	90270216	-	289	lncRNA	- && - && -	-	0	0	0	0	4	0	1	2	0	0	0	0	0.267342	0	0.0830366	0.151067
ENSG00000265791	0	0	0	0	1.92987	1.81174	2.39588	1.09043	0	1.80698	-3.35655	0.108636	1	ENSG00000265791	17	30781493	30782221	-	308	lncRNA	- && - && -	-	0	0	0	0	2	2	2	1	0	0	0	0	0.125425	0.117733	0.155829	0.0708739
ENSG00000231056	0	0	0	0	0	3.62349	3.59382	0	0	1.80433	-3.35446	0.21237	1	LINC02522	6	10474500	10478502	-	256	lncRNA	- && - && -	-	0	0	0	0	0	4	3	0	0	0	0	0	0	0.283296	0.281222	0
ENSG00000236062	0	0	0	0	1.92987	0.905872	0	4.36173	0	1.79937	-3.35278	0.158636	1	GSTM5P1	3	12257801	12258460	-	660	processed_pseudogene	- && sp|P46439|GSTM5_HUMAN Glutathione S-transferase Mu 5 OS=Homo sapiens OX=9606 GN=GSTM5 PE=1 SV=3 && -	-	0	0	0	0	2	1	0	4	0	0	0	0	0.0585317	0.0274711	0	0.132298
ENSG00000230498	0	0.885227	0	0	2.89481	1.81174	7.18764	0	0.221307	2.97355	-3.34453	0.0751984	1	ENSG00000230498	1	77081984	77086402	+	2086	lncRNA	- && - && -	-	0	1	0	0	3	2	6	0	0	0.00849864	0	0	0.0277787	0.0173834	0.0690247	0
ENSG00000151632	0	0	5.69499	2.25021	20.2637	14.494	27.5526	21.8087	1.9863	21.0297	-3.34213	2.63986e-05	1	AKR1C2	10	4987775	5018031	-	6086	protein_coding	- && sp|P52895|AK1C2_HUMAN Aldo-keto reductase family 1 member C2 OS=Homo sapiens OX=9606 GN=AKR1C2 PE=1 SV=3 && -	-	0	0	7	2	21	16	23	20	0	0	0.0187394	0.00739874	0.0666488	0.0476659	0.0906909	0.0717356
ENSG00000278829	0	0	0	0	0.964936	1.81174	0	4.36173	0	1.7846	-3.34211	0.160752	1	ENSG00000278829	17	42272069	42275571	-	819	lncRNA	- && - && -	-	0	0	0	0	1	2	0	4	0	0	0	0	0.0235842	0.0442758	0	0.106614
ENSG00000279894	0	0	0	0	3.85974	0	0	3.2713	0	1.78276	-3.34061	0.215785	1	ENSG00000279894	X	103596608	103598904	+	2297	TEC	- && - && -	-	0	0	0	0	4	0	0	3	0	0	0	0	0.033636	0	0	0.02851
ENSG00000284685	0	0	0	0	0	0	7.18764	0	0	1.79691	-3.33552	0.292193	1	ENSG00000284685	16	29139379	29331304	+	2106	lncRNA	- && sp|Q8N9N5|BANP_HUMAN Protein BANP OS=Homo sapiens OX=9606 GN=BANP PE=1 SV=3 && -	-	0	0	0	0	0	0	6	0	0	0	0	0	0	0	0.0683692	0
ENSG00000271404	0	0	0	0	0	0	7.18764	0	0	1.79691	-3.33552	0.292193	1	MZT1P2	7	139228221	139228605	+	248	processed_pseudogene	- && sp|Q8BUR9|MZT1_MOUSE Mitotic-spindle organizing protein 1 OS=Mus musculus OX=10090 GN=Mzt1 PE=1 SV=1 && -	-	0	0	0	0	0	0	6	0	0	0	0	0	0	0	0.580587	0
ENSG00000226074	0	0	0	0	0	0	7.18764	0	0	1.79691	-3.33552	0.292193	1	PRSS44P	3	46809359	46812486	-	1074	transcribed_unitary_pseudogene	- && sp|Q402U7|PRS44_MOUSE Serine protease 44 OS=Mus musculus OX=10090 GN=Prss44 PE=2 SV=1 && PF00089:Trypsin	-	0	0	0	0	0	0	6	0	0	0	0	0	0	0	0.134065	0
ENSG00000287320	0	0	0	0	0	0	7.18764	0	0	1.79691	-3.33552	0.292193	1	ENSG00000287320	4	34140598	34180729	-	2514	lncRNA	- && - && -	-	0	0	0	0	0	0	6	0	0	0	0	0	0	0	0.0572735	0
ENSG00000286472	0	0	0	0	0	0	7.18764	0	0	1.79691	-3.33552	0.292193	1	ENSG00000286472	20	25184658	25187849	-	1670	lncRNA	- && sp|Q9UN81|LORF1_HUMAN LINE-1 retrotransposable element ORF1 protein OS=Homo sapiens OX=9606 GN=L1RE1 PE=1 SV=1 && -	-	0	0	0	0	0	0	6	0	0	0	0	0	0	0	0.0862189	0
ENSG00000254396	0	0	0	0	0	0	7.18764	0	0	1.79691	-3.33552	0.292193	1	ENSG00000254396	9	27102630	27104728	+	564	lncRNA	- && sp|P11369|LORF2_MOUSE LINE-1 retrotransposable element ORF2 protein OS=Mus musculus OX=10090 GN=Pol PE=1 SV=2 && -	-	0	0	0	0	0	0	6	0	0	0	0	0	0	0	0.255294	0
ENSG00000231507	0	0	0	0	0	0	7.18764	0	0	1.79691	-3.33552	0.292193	1	LINC01353	1	203273221	203288804	+	1974	lncRNA	- && - && -	-	0	0	0	0	0	0	6	0	0	0	0	0	0	0	0.072941	0
ENSG00000286297	0	0	0	0	0	0	7.18764	0	0	1.79691	-3.33552	0.292193	1	ENSG00000286297	4	13491185	13516498	+	786	lncRNA	- && - && -	-	0	0	0	0	0	0	6	0	0	0	0	0	0	0	0.183188	0
ENSG00000263142	0	0	0	0	0	0	7.18764	0	0	1.79691	-3.33552	0.292193	1	LRRC37A17P	17	47017193	47054569	+	4693	transcribed_unprocessed_pseudogene	- && sp|O60309|L37A3_HUMAN Leucine-rich repeat-containing protein 37A3 OS=Homo sapiens OX=9606 GN=LRRC37A3 PE=2 SV=2 && PF15779:Leucine-rich repeat-containing protein 37 family	-	0	0	0	0	0	0	6	0	0	0	0	0	0	0	0.0306809	0
ENSG00000260519	0	0	0	0	0	0	7.18764	0	0	1.79691	-3.33552	0.292193	1	ATP8A1-DT	4	42657496	42658347	+	852	lncRNA	- && - && -	-	0	0	0	0	0	0	6	0	0	0	0	0	0	0	0.168997	0
ENSG00000230269	0	0	0	0	0	0	7.18764	0	0	1.79691	-3.33552	0.292193	1	LINC02525	6	3182626	3195784	-	1651	lncRNA	- && sp|A4D2B8|PM2P1_HUMAN Putative postmeiotic segregation increased 2-like protein 1 OS=Homo sapiens OX=9606 GN=PMS2P1 PE=5 SV=1 && -	-	0	0	0	0	0	0	6	0	0	0	0	0	0	0	0.0872111	0
ENSG00000289637	0	0	0	0	0	0	7.18764	0	0	1.79691	-3.33552	0.292193	1	ENSG00000289637	6	31821149	31821964	-	816	lncRNA	- && - && -	-	0	0	0	0	0	0	6	0	0	0	0	0	0	0	0.176453	0
ENSG00000248767	0	0	0	0	0	0	7.18764	0	0	1.79691	-3.33552	0.292193	1	FOXL3	7	290170	294422	+	1087	protein_coding	- && sp|A0A1W2PRP0|FOXL3_HUMAN Forkhead box protein L3 OS=Homo sapiens OX=9606 GN=FOXL3 PE=3 SV=1 && PF00250:Forkhead domain	Fork head	0	0	0	0	0	0	6	0	0	0	0	0	0	0	0.132461	0
ENSG00000237372	0	0	0	0	0	0	7.18764	0	0	1.79691	-3.33552	0.292193	1	ENSG00000237372	9	89639750	89719760	+	3411	lncRNA	- && sp|Q6UXR6|YI004_HUMAN Putative uncharacterized protein UNQ6494/PRO21346 OS=Homo sapiens OX=9606 GN=UNQ6494/PRO21346 PE=5 SV=1 && -	-	0	0	0	0	0	0	6	0	0	0	0	0	0	0	0.0422121	0
ENSG00000275929	0	0	0	0	0	0	7.18764	0	0	1.79691	-3.33552	0.292193	1	ENSG00000275929	15	91031246	91031691	-	363	unprocessed_pseudogene	- && sp|Q9CSN1|SNW1_MOUSE SNW domain-containing protein 1 OS=Mus musculus OX=10090 GN=Snw1 PE=1 SV=3 && -	-	0	0	0	0	0	0	6	0	0	0	0	0	0	0	0.396654	0
ENSG00000261803	0	0	0	0	0	0	7.18764	0	0	1.79691	-3.33552	0.292193	1	LINC02140	16	54365996	54370794	-	2560	lncRNA	- && - && -	-	0	0	0	0	0	0	6	0	0	0	0	0	0	0	0.0562444	0
ENSG00000282980	0	0	0	0	0	0	7.18764	0	0	1.79691	-3.33552	0.292193	1	ENSG00000282980	17	5512040	5512537	-	498	processed_pseudogene	- && sp|Q8N567|ZCHC9_HUMAN Zinc finger CCHC domain-containing protein 9 OS=Homo sapiens OX=9606 GN=ZCCHC9 PE=1 SV=2 && PF00098:Zinc knuckle	-	0	0	0	0	0	0	6	0	0	0	0	0	0	0	0.289128	0
ENSG00000186481	0	0.885227	0	0	1.92987	0	0	9.8139	0.221307	2.93594	-3.33269	0.12251	1	ANKRD20A5P	18	14179395	14244811	+	3556	transcribed_unprocessed_pseudogene	- && sp|Q8IVF6|AN18A_HUMAN Ankyrin repeat domain-containing protein 18A OS=Homo sapiens OX=9606 GN=ANKRD18A PE=2 SV=3 && -	-	0	1	0	0	2	0	0	9	0	0.00498542	0	0	0.0108636	0	0	0.0552481
ENSG00000270257	0	0	0	0	1.92987	2.71762	2.39588	0	0	1.76084	-3.324	0.157507	1	ENSG00000270257	4	67638177	67638359	+	183	processed_pseudogene	- && - && -	-	0	0	0	0	2	3	2	0	0	0	0	0	0.211098	0.297228	0.262269	0
ENSG00000264448	0	0	0.813571	0	3.85974	5.43523	0	2.18087	0.203393	2.86896	-3.31898	0.0754181	1	MIR378D2HG	8	93915734	93916682	-	949	lncRNA	- && - && -	-	0	0	1	0	4	6	0	2	0	0	0.0171681	0	0.0814139	0.114632	0	0.0460045
ENSG00000288909	0	0	0	0	0	3.62349	1.19794	2.18087	0	1.75057	-3.31677	0.165755	1	ENSG00000288909	17	43388391	43389854	+	1464	lncRNA	- && - && -	-	0	0	0	0	0	4	1	2	0	0	0	0	0	0.049538	0.0163918	0.0298212
ENSG00000287502	0	0.885227	0	0	3.85974	1.81174	3.59382	2.18087	0.221307	2.86154	-3.29645	0.0504492	1	ENSG00000287502	3	57555581	57556054	-	474	lncRNA	- && - && -	-	0	1	0	0	4	2	3	2	0	0.0374012	0	0	0.163	0.0765018	0.151883	0.0921061
ENSG00000171557	0	0	0	2.25021	1.92987	8.15285	4.79176	4.36173	0.562551	4.80905	-3.29363	0.0282567	1	FGG	4	154604134	154612967	-	3600	protein_coding	- && sp|P02679|FIBG_HUMAN Fibrinogen gamma chain OS=Homo sapiens OX=9606 GN=FGG PE=1 SV=3 && PF08702:Fibrinogen alpha/beta chain family|PF00147:Fibrinogen beta and gamma chains, C-terminal globular domain	-	0	0	0	2	2	9	4	4	0	0	0	0.012508	0.0107308	0.0453273	0.026664	0.0242546
ENSG00000240915	0	0	0	0	5.78962	0	0	1.09043	0	1.72001	-3.2935	0.236592	1	ENSG00000240915	8	63013068	63014681	+	550	lncRNA	- && sp|A0A096LPI5|GVQW2_HUMAN Putative uncharacterized protein CCDC28A-AS1 OS=Homo sapiens OX=9606 GN=CCDC28A-AS1 PE=4 SV=1 && -	-	0	0	0	0	6	0	0	1	0	0	0	0	0.210714	0	0	0.0396894
ENSG00000240132	0	0	0.813571	0	1.92987	0	9.58352	0	0.203393	2.87835	-3.2921	0.129966	1	ETF1P2	7	151501878	151503463	+	1586	processed_pseudogene	- && sp|Q0VCX5|ERF1_BOVIN Eukaryotic peptide chain release factor subunit 1 OS=Bos taurus OX=9913 GN=ETF1 PE=2 SV=3 && PF03465:eRF1 domain 3	-	0	0	1	0	2	0	8	0	0	0	0.0102727	0	0.0243574	0	0.121047	0
ENSG00000169885	0	0	0	0	0	0	4.79176	2.18087	0	1.74316	-3.2901	0.230387	1	CALML6	1	1915108	1917296	+	2040	protein_coding	- && sp|Q8TD86|CALL6_HUMAN Calmodulin-like protein 6 OS=Homo sapiens OX=9606 GN=CALML6 PE=1 SV=2 && -	-	0	0	0	0	0	0	4	2	0	0	0	0	0	0	0.0470541	0.0214011
ENSG00000197561	0	0	0	0	0	0	4.79176	2.18087	0	1.74316	-3.2901	0.230387	1	ELANE	19	851014	856247	+	1028	protein_coding	- && sp|P08246|ELNE_HUMAN Neutrophil elastase OS=Homo sapiens OX=9606 GN=ELANE PE=1 SV=1 && PF00089:Trypsin	-	0	0	0	0	0	0	4	2	0	0	0	0	0	0	0.0933758	0.0424692
ENSG00000203783	0	0	0	0	0	0	4.79176	2.18087	0	1.74316	-3.2901	0.230387	1	PRR9	1	153217584	153219310	+	1222	protein_coding	- && sp|Q5T870|PRR9_HUMAN Proline-rich protein 9 OS=Homo sapiens OX=9606 GN=PRR9 PE=4 SV=1 && -	-	0	0	0	0	0	0	4	2	0	0	0	0	0	0	0.0785518	0.0357269
ENSG00000246145	1.04003	0	0	0	1.92987	3.62349	3.59382	2.18087	0.260007	2.83201	-3.28383	0.0508267	1	RRS1-DT	8	66419589	66428977	-	4366	lncRNA	- && - && -	-	1	0	0	0	2	4	3	2	0.00476034	0	0	0	0.00884812	0.016611	0.0164894	0.00999961
ENSG00000287033	0	0	0	0	0.964936	3.62349	0	2.18087	0	1.69232	-3.27472	0.174679	1	ENSG00000287033	1	211376804	211382717	-	632	lncRNA	- && - && -	-	0	0	0	0	1	4	0	2	0	0	0	0	0.0305624	0.114753	0	0.0690796
ENSG00000105695	0	0	0	0	6.75455	0	0	0	0	1.68864	-3.26704	0.310031	1	MAG	19	35292125	35313807	+	2960	protein_coding	- && sp|P20916|MAG_HUMAN Myelin-associated glycoprotein OS=Homo sapiens OX=9606 GN=MAG PE=1 SV=1 && PF13927:Immunoglobulin domain	-	0	0	0	0	7	0	0	0	0	0	0	0	0.0456784	0	0	0
ENSG00000259475	0	0	0	0	6.75455	0	0	0	0	1.68864	-3.26704	0.310031	1	SYNM-AS1	15	98954149	99105824	-	588	lncRNA	- && sp|O15061|SYNEM_HUMAN Synemin OS=Homo sapiens OX=9606 GN=SYNM PE=1 SV=2 && -	-	0	0	0	0	7	0	0	0	0	0	0	0	0.229946	0	0	0
ENSG00000268221	0	0	0	0	6.75455	0	0	0	0	1.68864	-3.26704	0.310031	1	OPN1MW	X	154182596	154196861	+	1998	protein_coding	- && sp|P0DN77|OPSG2_HUMAN Medium-wave-sensitive opsin 2 OS=Homo sapiens OX=9606 GN=OPN1MW2 PE=3 SV=1 && PF10267:Predicted transmembrane and coiled-coil 2 protein	-	0	0	0	0	7	0	0	0	0	0	0	0	0.0676718	0	0	0
ENSG00000251229	0	0.885227	0	0	1.92987	3.62349	1.19794	4.36173	0.221307	2.77826	-3.26214	0.0582874	1	ENSG00000251229	4	2505081	2506279	-	900	processed_pseudogene	- && sp|Q5JPI9|EFMT2_HUMAN EEF1A lysine methyltransferase 2 OS=Homo sapiens OX=9606 GN=EEF1AKMT2 PE=1 SV=2 && -	-	0	1	0	0	2	4	1	4	0	0.019698	0	0	0.0429232	0.0805819	0.026664	0.0970185
ENSG00000289256	0	0	0	0	0	4.52936	0	2.18087	0	1.67756	-3.26025	0.237242	1	ENSG00000289256	6	111873588	111877310	+	1524	lncRNA	- && - && -	-	0	0	0	0	0	5	0	2	0	0	0	0	0	0.0594847	0	0.0286472
ENSG00000220305	0	0	0	0	5.78962	0.905872	0	0	0	1.67387	-3.2578	0.245154	1	HNRNPH1P1	6	159712801	159713985	-	1185	processed_pseudogene	- && sp|Q3SZF3|HNRH2_BOVIN Heterogeneous nuclear ribonucleoprotein H2 OS=Bos taurus OX=9913 GN=HNRNPH2 PE=2 SV=1 && -	-	0	0	0	0	6	1	0	0	0	0	0	0	0.0977998	0.0153004	0	0
ENSG00000199594	0	0	0	0	5.78962	0.905872	0	0	0	1.67387	-3.2578	0.245154	1	RNU6-1301P	3	37140327	37140430	+	104	snRNA	- && - && -	-	0	0	0	0	6	1	0	0	0	0	0	0	1.11435	0.174336	0	0
ENSG00000282904	0	0	0	0	0	0	2.39588	4.36173	0	1.6894	-3.24935	0.240147	1	ENSG00000282904	4	47463590	47470477	+	1126	lncRNA	- && - && -	-	0	0	0	0	0	0	2	4	0	0	0	0	0	0	0.0426245	0.0775458
ENSG00000212743	0	0	0	0	0	0	2.39588	4.36173	0	1.6894	-3.24935	0.240147	1	LINC02656	10	6350316	6352762	+	2447	lncRNA	- && - && -	-	0	0	0	0	0	0	2	4	0	0	0	0	0	0	0.0196139	0.0356831
ENSG00000256971	0	0	0	0	0	0	2.39588	4.36173	0	1.6894	-3.24935	0.240147	1	LINC00508	12	127933689	127983854	-	842	lncRNA	- && - && -	-	0	0	0	0	0	0	2	4	0	0	0	0	0	0	0.0570014	0.103701
ENSG00000235151	0	0	0	0	0	0	2.39588	4.36173	0	1.6894	-3.24935	0.240147	1	ENSG00000235151	2	241844380	241845036	+	571	lncRNA	- && - && -	-	0	0	0	0	0	0	2	4	0	0	0	0	0	0	0.0840546	0.152919
ENSG00000237742	0	0	0	0	0	0	2.39588	4.36173	0	1.6894	-3.24935	0.240147	1	HEY2-AS1	6	125577545	125749190	-	4126	lncRNA	- && sp|Q96MD7|CI085_HUMAN Uncharacterized protein C9orf85 OS=Homo sapiens OX=9606 GN=C9orf85 PE=1 SV=1 && -	-	0	0	0	0	0	0	2	4	0	0	0	0	0	0	0.0116324	0.0211625
ENSG00000225442	0	0	0	0	4.82468	1.81174	0	0	0	1.65911	-3.24646	0.240677	1	MPRIP-AS1	17	17076038	17077752	-	1058	lncRNA	- && - && -	-	0	0	0	0	5	2	0	0	0	0	0	0	0.0912829	0.034274	0	0
ENSG00000285914	0	0	0	0	0.964936	0	3.59382	2.18087	0	1.68491	-3.24145	0.183014	1	ENSG00000285914	5	171724575	171737519	-	2752	lncRNA	- && - && -	-	0	0	0	0	1	0	3	2	0	0	0	0	0.0070187	0	0.0261602	0.0158642
ENSG00000253633	0	0	0	0	1.92987	0	4.79176	0	0	1.68041	-3.24141	0.241963	1	LINC03047	8	102528740	102539943	+	2556	lncRNA	- && - && -	-	0	0	0	0	2	0	4	0	0	0	0	0	0.0151138	0	0.0375549	0
ENSG00000239419	0	0	0	0	1.92987	0	4.79176	0	0	1.68041	-3.24141	0.241963	1	RN7SL535P	7	143290615	143290910	+	296	misc_RNA	- && - && -	-	0	0	0	0	2	0	4	0	0	0	0	0	0.13051	0	0.324292	0
ENSG00000257986	0	0	0	0	1.92987	0	4.79176	0	0	1.68041	-3.24141	0.241963	1	LINC02306	14	25647304	26143305	-	3591	lncRNA	- && - && -	-	0	0	0	0	2	0	4	0	0	0	0	0	0.0107577	0	0.0267308	0
ENSG00000280070	0	0	0	0	3.85974	2.71762	0	0	0	1.64434	-3.23482	0.241043	1	ENSG00000280070	14	96992864	96996601	+	3738	TEC	- && - && -	-	0	0	0	0	4	3	0	0	0	0	0	0	0.0206693	0.0145513	0	0
ENSG00000139329	1.04003	0	0	0	4.82468	3.62349	2.39588	0	0.260007	2.71101	-3.23066	0.0861874	1	LUM	12	91102629	91111494	-	2671	protein_coding	- && sp|P51884|LUM_HUMAN Lumican OS=Homo sapiens OX=9606 GN=LUM PE=1 SV=2 && PF01462:Leucine rich repeat N-terminal domain|PF13855:Leucine rich repeat	-	1	0	0	0	5	4	2	0	0.00778122	0	0	0	0.0361577	0.0271523	0.017969	0
ENSG00000254328	0	0	0	0	0	5.43523	0	1.09043	0	1.63142	-3.22343	0.253466	1	ENSG00000254328	5	172986680	172987198	+	182	processed_pseudogene	- && - && -	-	0	0	0	0	0	6	0	1	0	0	0	0	0	0.597723	0	0.11994
ENSG00000236507	0	0	0	0	0	1.81174	4.79176	0	0	1.65088	-3.21754	0.247727	1	ENSG00000236507	9	89797880	89803100	-	3817	lncRNA	- && - && -	-	0	0	0	0	0	2	4	0	0	0	0	0	0	0.00950009	0.0251481	0
ENSG00000177238	0	0	0	0	0	1.81174	4.79176	0	0	1.65088	-3.21754	0.247727	1	TRIM72	16	31214091	31231537	+	8430	protein_coding	- && sp|Q6ZMU5|TRI72_HUMAN Tripartite motif-containing protein 72 OS=Homo sapiens OX=9606 GN=TRIM72 PE=1 SV=2 && PF00622:SPRY domain|PF13445:RING-type zinc-finger|PF00643:B-box zinc finger|PF13765:SPRY-associated domain	-	0	0	0	0	0	2	4	0	0	0	0	0	0	0.00430152	0.0113868	0
ENSG00000241120	0	0	0	0	0	1.81174	4.79176	0	0	1.65088	-3.21754	0.247727	1	HMGN1P8	3	167694355	167694642	-	288	processed_pseudogene	- && - && -	-	0	0	0	0	0	2	4	0	0	0	0	0	0	0.125909	0.3333	0
ENSG00000137960	0	0	0	2.25021	1.92987	0.905872	4.79176	10.9043	0.562551	4.63296	-3.21739	0.0453385	1	GIPC2	1	77979542	78138444	+	3904	protein_coding	- && sp|Q8TF65|GIPC2_HUMAN PDZ domain-containing protein GIPC2 OS=Homo sapiens OX=9606 GN=GIPC2 PE=1 SV=1 && PF00595:PDZ domain	-	0	0	0	2	2	1	4	10	0	0	0	0.011534	0.00989521	0.00464419	0.0245877	0.0559148
ENSG00000263834	0	0	0	0	1.92987	0	3.59382	1.09043	0	1.65353	-3.21735	0.188251	1	MIR4635	5	1062896	1062974	-	79	miRNA	- && - && -	-	0	0	0	0	2	0	3	1	0	0	0	0	0.488999	0	0.911301	0.276318
ENSG00000177669	0	0	0.813571	0	0	1.81174	3.59382	5.45216	0.203393	2.71443	-3.21272	0.0933048	1	MBOAT4	8	30131671	30144665	-	1644	protein_coding	- && sp|Q96T53|MBOA4_HUMAN Ghrelin O-acyltransferase OS=Homo sapiens OX=9606 GN=MBOAT4 PE=1 SV=2 && PF03062:MBOAT, membrane-bound O-acyltransferase family	-	0	0	1	0	0	2	3	5	0	0	0.0099103	0	0	0.0220571	0.0437912	0.0663904
ENSG00000155875	0	0	0	0	1.92987	4.52936	0	0	0	1.61481	-3.21082	0.249426	1	SAXO1	9	18858906	19049358	-	9081	protein_coding	- && sp|Q8IYX7|SAXO1_HUMAN Stabilizer of axonemal microtubules 1 OS=Homo sapiens OX=9606 GN=SAXO1 PE=1 SV=2 && -	-	0	0	0	0	2	5	0	0	0	0	0	0	0.00425404	0.00998289	0	0
ENSG00000230312	0	0	0	0	0	0	0	6.5426	0	1.63565	-3.20944	0.324359	1	SLC25A53P1	X	103928099	103929017	+	919	processed_pseudogene	- && sp|Q5H9E4|S2553_HUMAN Solute carrier family 25 member 53 OS=Homo sapiens OX=9606 GN=SLC25A53 PE=2 SV=1 && PF00153:Mitochondrial carrier protein	-	0	0	0	0	0	0	0	6	0	0	0	0	0	0	0	0.142519
ENSG00000256450	0	0	0	0	0	0	0	6.5426	0	1.63565	-3.20944	0.324359	1	ENSG00000256450	12	16513445	16514371	+	927	processed_pseudogene	- && sp|P00505|AATM_HUMAN Aspartate aminotransferase, mitochondrial OS=Homo sapiens OX=9606 GN=GOT2 PE=1 SV=3 && PF00155:Aminotransferase class I and II	-	0	0	0	0	0	0	0	6	0	0	0	0	0	0	0	0.141289
ENSG00000254847	0	0	0	0	0	0	0	6.5426	0	1.63565	-3.20944	0.324359	1	ENSG00000254847	11	12538083	12540967	-	519	lncRNA	- && - && -	-	0	0	0	0	0	0	0	6	0	0	0	0	0	0	0	0.25236
ENSG00000233064	0	0	0	0	0	0	0	6.5426	0	1.63565	-3.20944	0.324359	1	ENSG00000233064	6	5851506	5870220	+	411	lncRNA	- && - && -	-	0	0	0	0	0	0	0	6	0	0	0	0	0	0	0	0.318674
ENSG00000271825	0	0	0	0	0	0	0	6.5426	0	1.63565	-3.20944	0.324359	1	ENSG00000271825	2	177300600	177302006	+	444	lncRNA	- && - && -	-	0	0	0	0	0	0	0	6	0	0	0	0	0	0	0	0.294989
ENSG00000235955	0	0	0	0	0	0	0	6.5426	0	1.63565	-3.20944	0.324359	1	CICP20	7	45816216	45819016	-	2801	processed_pseudogene	- && sp|Q924A2|CIC_MOUSE Protein capicua homolog OS=Mus musculus OX=10090 GN=Cic PE=1 SV=2 && -	-	0	0	0	0	0	0	0	6	0	0	0	0	0	0	0	0.0467601
ENSG00000169906	0	0	0	0	0	0	0	6.5426	0	1.63565	-3.20944	0.324359	1	S100G	X	16650158	16654670	+	455	protein_coding	- && sp|P29377|S100G_HUMAN Protein S100-G OS=Homo sapiens OX=9606 GN=S100G PE=1 SV=2 && -	-	0	0	0	0	0	0	0	6	0	0	0	0	0	0	0	0.287857
ENSG00000233433	0	0	0	0	0	0	0	6.5426	0	1.63565	-3.20944	0.324359	1	CBLL1P1	X	121024964	121026563	-	1600	processed_pseudogene	- && sp|Q75N03|HAKAI_HUMAN E3 ubiquitin-protein ligase Hakai OS=Homo sapiens OX=9606 GN=CBLL1 PE=1 SV=1 && -	-	0	0	0	0	0	0	0	6	0	0	0	0	0	0	0	0.0818593
ENSG00000183921	0	0	0	0	0	0	0	6.5426	0	1.63565	-3.20944	0.324359	1	SDR42E2	16	22162492	22192208	+	4504	protein_coding	- && sp|A6NKP2|D42E2_HUMAN Putative short-chain dehydrogenase/reductase family 42E member 2 OS=Homo sapiens OX=9606 GN=SDR42E2 PE=3 SV=3 && PF01073:3-beta hydroxysteroid dehydrogenase/isomerase family	-	0	0	0	0	0	0	0	6	0	0	0	0	0	0	0	0.0290797
ENSG00000286433	0	0	0	0	0	0	0	6.5426	0	1.63565	-3.20944	0.324359	1	ENSG00000286433	1	27827812	27831209	-	1471	lncRNA	- && - && -	-	0	0	0	0	0	0	0	6	0	0	0	0	0	0	0	0.089038
ENSG00000272057	0	0	0	0	0	0	0	6.5426	0	1.63565	-3.20944	0.324359	1	ANKH-DT	5	14872332	14872713	+	382	lncRNA	- && - && -	-	0	0	0	0	0	0	0	6	0	0	0	0	0	0	0	0.342866
ENSG00000273696	0	0	0	0	0	0	0	6.5426	0	1.63565	-3.20944	0.324359	1	CT45A7	X	135829229	135837280	-	1028	protein_coding	- && sp|P0DMU8|CT455_HUMAN Cancer/testis antigen family 45 member A5 OS=Homo sapiens OX=9606 GN=CT45A5 PE=2 SV=1 && PF15300:INTS6/SAGE1/DDX26B/CT45 C-terminus	-	0	0	0	0	0	0	0	6	0	0	0	0	0	0	0	0.127408
ENSG00000279905	0	0	0	0	0	0	0	6.5426	0	1.63565	-3.20944	0.324359	1	ENSG00000279905	12	130425004	130430661	+	5658	TEC	- && sp|Q8WTZ3|YS049_HUMAN Zinc finger protein ENSP00000375192 OS=Homo sapiens OX=9606 PE=2 SV=1 && -	-	0	0	0	0	0	0	0	6	0	0	0	0	0	0	0	0.0231486
ENSG00000075429	0	0	0	0	0	0	0	6.5426	0	1.63565	-3.20944	0.324359	1	CACNG5	17	66835117	66894751	+	10576	protein_coding	- && sp|Q9UF02|CCG5_HUMAN Voltage-dependent calcium channel gamma-5 subunit OS=Homo sapiens OX=9606 GN=CACNG5 PE=2 SV=2 && -	-	0	0	0	0	0	0	0	6	0	0	0	0	0	0	0	0.0123842
ENSG00000272320	0	0	0	0	0.964936	5.43523	0	0	0	1.60004	-3.19823	0.259737	1	ENSG00000272320	6	3311662	3313650	+	1989	lncRNA	- && - && -	-	0	0	0	0	1	6	0	0	0	0	0	0	0.00971114	0.0546936	0	0
ENSG00000151475	0	0	0	0	0.964936	5.43523	0	0	0	1.60004	-3.19823	0.259737	1	SLC25A31	4	127730400	127774292	+	1812	protein_coding	- && sp|Q9H0C2|ADT4_HUMAN ADP/ATP translocase 4 OS=Homo sapiens OX=9606 GN=SLC25A31 PE=1 SV=1 && PF00153:Mitochondrial carrier protein	-	0	0	0	0	1	6	0	0	0	0	0	0	0.0106597	0.0600362	0	0
ENSG00000168878	0	0	0	0	1.92987	0	2.39588	2.18087	0	1.62665	-3.19674	0.187867	1	SFTPB	2	85657314	85668741	-	4110	protein_coding	- && sp|P07988|PSPB_HUMAN Pulmonary surfactant-associated protein B OS=Homo sapiens OX=9606 GN=SFTPB PE=1 SV=3 && -	-	0	0	0	0	2	0	2	2	0	0	0	0	0.00939925	0	0.0116777	0.0106225
ENSG00000188404	0	0	0	2.25021	9.64936	1.81174	0	6.5426	0.562551	4.50093	-3.18272	0.064848	1	SELL	1	169690665	169711702	-	2731	protein_coding	- && sp|P14151|LYAM1_HUMAN L-selectin OS=Homo sapiens OX=9606 GN=SELL PE=1 SV=2 && PF00084:Sushi repeat (SCR repeat)|PF00059:Lectin C-type domain	-	0	0	0	2	10	2	0	6	0	0	0	0.016488	0.0707267	0.0132779	0	0.0479586
ENSG00000212283	1.04003	0	0	0	2.89481	0.905872	2.39588	4.36173	0.260007	2.63957	-3.17682	0.0690014	1	SNORD89	2	101272936	101273049	-	114	snoRNA	- && - && -	-	1	0	0	0	3	1	2	4	0.182313	0	0	0	0.508301	0.159043	0.42101	0.765935
ENSG00000254211	0	0	0	0	1.92987	0	1.19794	3.2713	0	1.59978	-3.17636	0.197447	1	LINC01485	5	173778527	173809039	-	6006	lncRNA	- && sp|Q6B4Z3|UTY_PANTR Histone demethylase UTY OS=Pan troglodytes OX=9598 GN=UTY PE=2 SV=1 && -	-	0	0	0	0	2	0	1	3	0	0	0	0	0.00643205	0	0.0039956	0.0109037
ENSG00000279432	0	0.885227	0	2.25021	9.64936	6.3411	8.38558	2.18087	0.783858	6.63923	-3.16882	0.011514	1	ENSG00000279432	17	2639297	2642418	+	3122	TEC	- && sp|Q8WTZ3|YS049_HUMAN Zinc finger protein ENSP00000375192 OS=Homo sapiens OX=9606 PE=2 SV=1 && -	-	0	1	0	2	10	7	7	2	0	0.00567846	0	0.014423	0.0618688	0.0406523	0.0538063	0.0139841
ENSG00000253672	0	0	0	0	1.92987	0	0	4.36173	0	1.5729	-3.15609	0.263312	1	ENSG00000253672	8	116402543	116403757	-	555	lncRNA	- && - && -	-	0	0	0	0	2	0	0	4	0	0	0	0	0.0696052	0	0	0.157327
ENSG00000144837	0	0	0	0	1.92987	0	0	4.36173	0	1.5729	-3.15609	0.263312	1	PLA1A	3	119597875	119629811	+	2169	protein_coding	- && sp|Q53H76|PLA1A_HUMAN Phospholipase A1 member A OS=Homo sapiens OX=9606 GN=PLA1A PE=2 SV=2 && PF00151:Lipase	-	0	0	0	0	2	0	0	4	0	0	0	0	0.0178105	0	0	0.0402566
ENSG00000234272	0	0	0	0	1.92987	0	0	4.36173	0	1.5729	-3.15609	0.263312	1	RPL30P2	2	152131555	152131845	+	291	processed_pseudogene	- && sp|Q3T0D5|RL30_BOVIN 60S ribosomal protein L30 OS=Bos taurus OX=9913 GN=RPL30 PE=3 SV=3 && -	-	0	0	0	0	2	0	0	4	0	0	0	0	0.132752	0	0	0.300057
ENSG00000225008	0	0.885227	0	0	0	9.05872	1.19794	0	0.221307	2.56416	-3.15522	0.160883	1	TWF1P2	X	155290360	155291353	-	994	processed_pseudogene	- && sp|Q5R7N2|TWF1_PONAB Twinfilin-1 OS=Pongo abelii OX=9601 GN=TWF1 PE=2 SV=1 && -	-	0	1	0	0	0	10	1	0	0	0.0178352	0	0	0	0.182404	0.0241424	0
ENSG00000261210	0	0	0	0	0	1.81174	1.19794	3.2713	0	1.57025	-3.15218	0.202915	1	CLEC19A	16	19285731	19322145	+	3411	protein_coding	- && sp|Q6UXS0|CL19A_HUMAN C-type lectin domain family 19 member A OS=Homo sapiens OX=9606 GN=CLEC19A PE=1 SV=1 && PF00059:Lectin C-type domain	-	0	0	0	0	0	2	1	3	0	0	0	0	0	0.0106309	0.00703535	0.0191989
ENSG00000250403	0	0	0	0	2.89481	0	1.19794	2.18087	0	1.5684	-3.15124	0.203192	1	ENSG00000250403	4	99990737	99991477	-	741	processed_pseudogene	- && sp|Q5RAH8|RL7L_PONAB 60S ribosomal protein L7-like 1 OS=Pongo abelii OX=9601 GN=RPL7L1 PE=2 SV=1 && PF00327:Ribosomal protein L30p/L7e|PF08079:Ribosomal L30 N-terminal domain	-	0	0	0	0	3	0	1	2	0	0	0	0	0.0782002	0	0.0323854	0.0589181
ENSG00000172238	0	1.77045	0	0	0	1.81174	11.9794	3.2713	0.442614	4.26561	-3.14874	0.077405	1	ATOH1	4	93828753	93830964	+	2212	protein_coding	- && sp|Q92858|ATOH1_HUMAN Protein atonal homolog 1 OS=Homo sapiens OX=9606 GN=ATOH1 PE=2 SV=1 && PF00010:Helix-loop-helix DNA-binding domain	bHLH	0	2	0	0	0	2	10	3	0	0.0160291	0	0	0	0.0163932	0.108488	0.0296055
ENSG00000122862	0	0	0	0	3.85974	0	2.39588	0	0	1.56391	-3.14763	0.265344	1	SRGN	10	69088103	69104805	+	1217	protein_coding	- && sp|P10124|SRGN_HUMAN Serglycin OS=Homo sapiens OX=9606 GN=SRGN PE=1 SV=3 && PF04360:Serglycin	-	0	0	0	0	4	0	2	0	0	0	0	0	0.0634855	0	0.0394373	0
ENSG00000278982	0	0	0	0	3.85974	0	2.39588	0	0	1.56391	-3.14763	0.265344	1	ENSG00000278982	10	7411599	7413467	+	1869	TEC	- && - && -	-	0	0	0	0	4	0	2	0	0	0	0	0	0.0413386	0	0.0256796	0
ENSG00000279685	0	0	0	0	3.85974	0	2.39588	0	0	1.56391	-3.14763	0.265344	1	MAPT-IT1	17	45895783	45898798	+	3016	lncRNA	- && - && -	-	0	0	0	0	4	0	2	0	0	0	0	0	0.0256173	0	0.0159135	0
ENSG00000264067	0	0	0	0	0.964936	0.905872	0	4.36173	0	1.55813	-3.1433	0.211778	1	ENSG00000264067	17	10320392	10341458	+	641	lncRNA	- && - && -	-	0	0	0	0	1	1	0	4	0	0	0	0	0.0301333	0.0282854	0	0.136219
ENSG00000217646	0	0	0.813571	0	1.92987	2.71762	1.19794	4.36173	0.203393	2.55179	-3.13691	0.0746621	1	H2BC16P	6	27864062	27864401	-	340	processed_pseudogene	- && sp|Q2M2T1|H2B1K_BOVIN Histone H2B type 1-K OS=Bos taurus OX=9913 GN=H2BC12 PE=1 SV=3 && -	-	0	0	1	0	2	3	1	4	0	0	0.0479192	0	0.11362	0.159979	0.0705811	0.256814
ENSG00000225339	0	1.77045	0.813571	0	8.68443	6.3411	4.79176	4.36173	0.646006	6.04475	-3.13568	0.0121913	1	ENSG00000225339	6	34248535	34286768	+	8564	lncRNA	- && sp|Q8N7I0|GVQW1_HUMAN Protein GVQW1 OS=Homo sapiens OX=9606 GN=GVQW1 PE=2 SV=1 && -	-	0	2	1	0	9	7	4	4	0	0.00414016	0.00190244	0	0.0202988	0.0148198	0.0112086	0.0101958
ENSG00000229894	0	0	0	0	2.89481	0.905872	2.39588	0	0	1.54914	-3.13473	0.20693	1	GK3P	4	165277807	165279704	-	1898	protein_coding	- && sp|Q14409|GLPK3_HUMAN Glycerol kinase 3 OS=Homo sapiens OX=9606 GN=GK3P PE=2 SV=2 && PF02782:FGGY family of carbohydrate kinases, C-terminal domain|PF00370:FGGY family of carbohydrate kinases, N-terminal domain	-	0	0	0	0	3	1	2	0	0	0	0	0	0.0305302	0.00955265	0.0252872	0
ENSG00000234318	0	0	0	0	0	1.81174	0	4.36173	0	1.54337	-3.13085	0.269694	1	ENSG00000234318	1	62896009	62901639	+	447	lncRNA	- && - && -	-	0	0	0	0	0	2	0	4	0	0	0	0	0	0.0811227	0	0.195339
ENSG00000264029	0	0	0	0	0	1.81174	0	4.36173	0	1.54337	-3.13085	0.269694	1	ENSG00000264029	17	28274657	28275716	-	244	transcribed_unprocessed_pseudogene	- && sp|O14653|GOSR2_HUMAN Golgi SNAP receptor complex member 2 OS=Homo sapiens OX=9606 GN=GOSR2 PE=1 SV=2 && -	-	0	0	0	0	0	2	0	4	0	0	0	0	0	0.148614	0	0.357855
ENSG00000185155	0	0	0	0	0	1.81174	0	4.36173	0	1.54337	-3.13085	0.269694	1	MIXL1	1	226223618	226227060	+	2035	protein_coding	- && sp|Q9H2W2|MIXL1_HUMAN Homeobox protein MIXL1 OS=Homo sapiens OX=9606 GN=MIXL1 PE=1 SV=1 && PF00046:Homeodomain	Homeobox	0	0	0	0	0	2	0	4	0	0	0	0	0	0.0178191	0	0.0429074
ENSG00000254099	0	0	0	0	0	1.81174	0	4.36173	0	1.54337	-3.13085	0.269694	1	ENSG00000254099	5	141970637	141982687	-	344	lncRNA	- && - && -	-	0	0	0	0	0	2	0	4	0	0	0	0	0	0.105412	0	0.253827
ENSG00000286891	0	0	0	0	0	1.81174	0	4.36173	0	1.54337	-3.13085	0.269694	1	ENSG00000286891	4	43763134	43972184	+	10838	lncRNA	- && - && -	-	0	0	0	0	0	2	0	4	0	0	0	0	0	0.00334581	0	0.00805652
ENSG00000259048	0	0	0	0	0	1.81174	0	4.36173	0	1.54337	-3.13085	0.269694	1	ENSG00000259048	14	38034287	38194281	-	1153	lncRNA	- && sp|Q96MW7|TIGD1_HUMAN Tigger transposable element-derived protein 1 OS=Homo sapiens OX=9606 GN=TIGD1 PE=1 SV=1 && -	-	0	0	0	0	0	2	0	4	0	0	0	0	0	0.03145	0	0.0757299
ENSG00000255409	0	0	0	0	2.89481	0	0	3.2713	0	1.54153	-3.12973	0.26844	1	RSF1-IT1	11	77738680	77739568	-	632	lncRNA	- && sp|Q8NHA8|OR1FC_HUMAN Olfactory receptor 1F12 OS=Homo sapiens OX=9606 GN=OR1F12 PE=3 SV=1 && -	-	0	0	0	0	3	0	0	3	0	0	0	0	0.0916873	0	0	0.103619
ENSG00000237471	0	0	0	0	1.92987	1.81174	2.39588	0	0	1.53437	-3.12237	0.204766	1	ENSG00000237471	7	45940449	45986472	+	1646	lncRNA	- && - && -	-	0	0	0	0	2	2	2	0	0	0	0	0	0.0234696	0.0220303	0.0291587	0
ENSG00000290817	1.04003	0	0	0	0	1.81174	8.38558	0	0.260007	2.54933	-3.11767	0.15847	1	ENSG00000290817	4	56410642	56423457	+	4271	lncRNA	- && sp|P51957|NEK4_HUMAN Serine/threonine-protein kinase Nek4 OS=Homo sapiens OX=9606 GN=NEK4 PE=1 SV=2 && PF13837:Myb/SANT-like DNA-binding domain	-	1	0	0	0	0	2	7	0	0.00486622	0	0	0	0	0.00849025	0.0393311	0
ENSG00000248839	0	0.885227	0	0	5.78962	0.905872	0	3.2713	0.221307	2.4917	-3.10756	0.115868	1	ENSG00000248839	3	98522570	98525334	+	388	lncRNA	- && - && -	-	0	1	0	0	6	1	0	3	0	0.0456911	0	0	0.298693	0.0467292	0	0.168782
ENSG00000254995	2.08006	0	0	0	3.85974	2.71762	7.18764	3.2713	0.520015	4.25907	-3.10507	0.0411192	1	STX16-NPEPL1	20	58651434	58715410	+	3859	protein_coding	- && sp|Q8NDH3|PEPL1_HUMAN Probable aminopeptidase NPEPL1 OS=Homo sapiens OX=9606 GN=NPEPL1 PE=1 SV=3 && PF00804:Syntaxin	-	2	0	0	0	4	3	6	3	0.0107715	0	0	0	0.0200212	0.014095	0.0373116	0.0169701
ENSG00000120563	0	0	0	0	3.85974	0	0	2.18087	0	1.51015	-3.10289	0.276969	1	LYZL1	10	29289061	29318328	+	1132	protein_coding	- && sp|Q6UWQ5|LYZL1_HUMAN Lysozyme-like protein 1 OS=Homo sapiens OX=9606 GN=LYZL1 PE=2 SV=2 && PF00062:C-type lysozyme/alpha-lactalbumin family	-	0	0	0	0	4	0	0	2	0	0	0	0	0.0682525	0	0	0.0385674
ENSG00000167105	0	0	0	0	3.85974	0	0	2.18087	0	1.51015	-3.10289	0.276969	1	TMEM92	17	50271406	50281485	+	3062	protein_coding	- && sp|Q6UXU6|TMM92_HUMAN Transmembrane protein 92 OS=Homo sapiens OX=9606 GN=TMEM92 PE=1 SV=1 && PF11669:WW domain-binding protein 1	-	0	0	0	0	4	0	0	2	0	0	0	0	0.0252325	0	0	0.0142581
ENSG00000285755	0	0	0	0	3.85974	0	0	2.18087	0	1.51015	-3.10289	0.276969	1	ENSG00000285755	2	57289648	57380132	-	4548	lncRNA	- && - && -	-	0	0	0	0	4	0	0	2	0	0	0	0	0.0169881	0	0	0.00959945
ENSG00000267006	0	0	0	0	3.85974	0	0	2.18087	0	1.51015	-3.10289	0.276969	1	ENSG00000267006	19	30028741	30029916	-	1176	lncRNA	- && - && -	-	0	0	0	0	4	0	0	2	0	0	0	0	0.0656988	0	0	0.0371244
ENSG00000289438	0	0	0	0	3.85974	0	0	2.18087	0	1.51015	-3.10289	0.276969	1	ENSG00000289438	7	137846936	137848196	+	1261	lncRNA	- && - && -	-	0	0	0	0	4	0	0	2	0	0	0	0	0.0612703	0	0	0.034622
ENSG00000279329	0	0.885227	0.813571	0	0	7.24698	0	8.72346	0.424699	3.99261	-3.09977	0.0925691	1	ENSG00000279329	19	34675717	34677581	-	1865	TEC	- && - && -	-	0	1	1	0	0	8	0	8	0	0.00950572	0.00873594	0	0	0.0777734	0	0.0936371
ENSG00000253819	2.08006	0	0	0	0.964936	5.43523	10.7815	0	0.520015	4.29541	-3.09767	0.0830625	1	LINC01151	8	122485194	122733804	-	10669	lncRNA	- && - && -	-	2	0	0	0	1	6	9	0	0.00389608	0	0	0	0.00181043	0.0101964	0.0202435	0
ENSG00000077279	0	0	0	0	0	3.62349	2.39588	0	0	1.50484	-3.09643	0.278416	1	DCX	X	111293779	111412429	-	10203	protein_coding	- && sp|O43602|DCX_HUMAN Neuronal migration protein doublecortin OS=Homo sapiens OX=9606 GN=DCX PE=1 SV=4 && PF03607:Doublecortin	-	0	0	0	0	0	4	2	0	0	0	0	0	0	0.00710808	0.00470403	0
ENSG00000184206	0	0	0	0	0	3.62349	2.39588	0	0	1.50484	-3.09643	0.278416	1	GOLGA6L4	15	84235773	84245358	+	6055	protein_coding	- && sp|A6NEF3|GG6L4_HUMAN Golgin subfamily A member 6-like protein 4 OS=Homo sapiens OX=9606 GN=GOLGA6L4 PE=3 SV=3 && -	-	0	0	0	0	0	4	2	0	0	0	0	0	0	0.0119775	0.00792654	0
ENSG00000162692	0	0	0	0	0	3.62349	2.39588	0	0	1.50484	-3.09643	0.278416	1	VCAM1	1	100719742	100739045	+	6049	protein_coding	- && sp|P19320|VCAM1_HUMAN Vascular cell adhesion protein 1 OS=Homo sapiens OX=9606 GN=VCAM1 PE=1 SV=1 && -	-	0	0	0	0	0	4	2	0	0	0	0	0	0	0.0119894	0.0079344	0
ENSG00000196337	0	0	0.813571	0	1.92987	0.905872	7.18764	0	0.203393	2.50585	-3.09205	0.123719	1	CGB7	19	49054274	49058860	-	3387	protein_coding	- && sp|P0DN87|CGB7_HUMAN Choriogonadotropin subunit beta 7 OS=Homo sapiens OX=9606 GN=CGB7 PE=2 SV=1 && -	-	0	0	1	0	2	1	6	0	0	0	0.00481031	0	0.0114056	0.00535309	0.0425112	0
ENSG00000070190	0	0	0	0	1.92987	1.81174	0	2.18087	0	1.48062	-3.07902	0.215285	1	DAPP1	4	99816827	99870190	+	4590	protein_coding	- && sp|Q9UN19|DAPP1_HUMAN Dual adapter for phosphotyrosine and 3-phosphotyrosine and 3-phosphoinositide OS=Homo sapiens OX=9606 GN=DAPP1 PE=1 SV=1 && PF00169:PH domain|PF00017:SH2 domain	-	0	0	0	0	2	2	0	2	0	0	0	0	0.00841632	0.00790018	0	0.00951161
ENSG00000258471	0	0	0	0	0	3.62349	1.19794	1.09043	0	1.47796	-3.07511	0.227872	1	ENSG00000258471	14	20995837	21014822	-	1936	lncRNA	- && sp|Q9H7H0|MET17_HUMAN Methyltransferase-like protein 17, mitochondrial OS=Homo sapiens OX=9606 GN=METTL17 PE=1 SV=1 && -	-	0	0	0	0	0	4	1	1	0	0	0	0	0	0.0374606	0.0123954	0.0112754
ENSG00000163202	1.04003	0	0	0	0	0	0	9.8139	0.260007	2.45347	-3.07225	0.226789	1	LCE3D	1	152579381	152580516	-	625	protein_coding	- && sp|Q9BYE3|LCE3D_HUMAN Late cornified envelope protein 3D OS=Homo sapiens OX=9606 GN=LCE3D PE=1 SV=1 && PF14672:Late cornified envelope	-	1	0	0	0	0	0	0	9	0.0332538	0	0	0	0	0	0	0.31434
ENSG00000184226	0	0	0	0	0	0	5.9897	0	0	1.49742	-3.07169	0.359849	1	PCDH9	13	66302834	67230445	-	30944	protein_coding	- && sp|Q9HC56|PCDH9_HUMAN Protocadherin-9 OS=Homo sapiens OX=9606 GN=PCDH9 PE=1 SV=2 && PF00028:Cadherin domain|PF08266:Cadherin-like|PF08374:Protocadherin	-	0	0	0	0	0	0	5	0	0	0	0	0	0	0	0.00387758	0
ENSG00000260240	0	0	0	0	0	0	5.9897	0	0	1.49742	-3.07169	0.359849	1	APOOP5	16	59709993	59755026	-	1307	transcribed_processed_pseudogene	- && sp|Q9BUR5|MIC26_HUMAN MICOS complex subunit MIC26 OS=Homo sapiens OX=9606 GN=APOO PE=1 SV=1 && PF09769:Apolipoprotein O	-	0	0	0	0	0	0	5	0	0	0	0	0	0	0	0.0918041	0
ENSG00000285955	0	0	0	0	0	0	5.9897	0	0	1.49742	-3.07169	0.359849	1	ENSG00000285955	10	122435924	122461383	-	2945	lncRNA	- && - && -	-	0	0	0	0	0	0	5	0	0	0	0	0	0	0	0.0407429	0
ENSG00000075884	0	0	0	0	0	0	5.9897	0	0	1.49742	-3.07169	0.359849	1	ARHGAP15	2	143091362	143768352	+	6127	protein_coding	- && sp|Q53QZ3|RHG15_HUMAN Rho GTPase-activating protein 15 OS=Homo sapiens OX=9606 GN=ARHGAP15 PE=1 SV=2 && -	-	0	0	0	0	0	0	5	0	0	0	0	0	0	0	0.0195835	0
ENSG00000270739	0	0	0	0	0	0	5.9897	0	0	1.49742	-3.07169	0.359849	1	ENSG00000270739	3	16275060	16276632	-	1092	processed_pseudogene	- && sp|Q7Z6K1|THAP5_HUMAN THAP domain-containing protein 5 OS=Homo sapiens OX=9606 GN=THAP5 PE=1 SV=2 && -	-	0	0	0	0	0	0	5	0	0	0	0	0	0	0	0.109879	0
ENSG00000277527	0	0	0.813571	0	9.64936	0	0	0	0.203393	2.41234	-3.06146	0.231849	1	LINC01796	2	102873183	102895780	-	2512	lncRNA	- && - && -	-	0	0	1	0	10	0	0	0	0	0	0.00648588	0	0.0768927	0	0	0
ENSG00000259744	0	1.77045	0	0	3.85974	0	0	11.9948	0.442614	3.96363	-3.05745	0.12784	1	ENSG00000259744	15	70848883	70849770	-	755	lncRNA	- && sp|Q8N9N2|ASCC1_HUMAN Activating signal cointegrator 1 complex subunit 1 OS=Homo sapiens OX=9606 GN=ASCC1 PE=1 SV=1 && -	-	0	2	0	0	4	0	0	11	0	0.046962	0	0	0.102334	0	0	0.318041
ENSG00000272810	0	0	0	0	2.89481	1.81174	0	1.09043	0	1.44925	-3.05208	0.226936	1	ENSG00000272810	6	26013241	26013757	+	517	lncRNA	- && - && -	-	0	0	0	0	3	2	0	1	0	0	0	0	0.112082	0.070139	0	0.0422227
ENSG00000273238	0	0	0	0	0	3.62349	0	2.18087	0	1.45109	-3.05014	0.290732	1	TMEM271	4	573880	576295	-	2416	protein_coding	- && sp|A0A286YF58|TM271_HUMAN Transmembrane protein 271 OS=Homo sapiens OX=9606 GN=TMEM271 PE=3 SV=1 && -	-	0	0	0	0	0	4	0	2	0	0	0	0	0	0.0300181	0	0.0180705
ENSG00000266200	0	0	0	0	0	3.62349	0	2.18087	0	1.45109	-3.05014	0.290732	1	PNLIPRP2	10	116620953	116645143	+	1569	protein_coding	- && sp|P54317|LIPR2_HUMAN Pancreatic lipase-related protein 2 OS=Homo sapiens OX=9606 GN=PNLIPRP2 PE=1 SV=2 && PF00151:Lipase	-	0	0	0	0	0	4	0	2	0	0	0	0	0	0.0462229	0	0.0278256
ENSG00000222259	0	0	0	0	0	3.62349	0	2.18087	0	1.45109	-3.05014	0.290732	1	RN7SKP114	9	34049966	34050244	+	279	misc_RNA	- && - && -	-	0	0	0	0	0	4	0	2	0	0	0	0	0	0.259942	0	0.156481
ENSG00000259257	0	0	0	0	0	3.62349	0	2.18087	0	1.45109	-3.05014	0.290732	1	ENSG00000259257	15	99337857	99338481	+	625	processed_pseudogene	- && sp|Q5M9G5|CC117_RAT Coiled-coil domain-containing protein 117 OS=Rattus norvegicus OX=10116 GN=Ccdc117 PE=2 SV=1 && PF15810:Coiled-coil domain-containing protein 117	-	0	0	0	0	0	4	0	2	0	0	0	0	0	0.116038	0	0.0698533
ENSG00000227017	0	0	0	0	0	3.62349	0	2.18087	0	1.45109	-3.05014	0.290732	1	ENSG00000227017	7	30176387	30179014	-	674	lncRNA	- && - && -	-	0	0	0	0	0	4	0	2	0	0	0	0	0	0.107602	0	0.0647749
ENSG00000280378	0	0	0	0	0.964936	3.62349	1.19794	0	0	1.44659	-3.04819	0.234494	1	ENSG00000280378	1	54033126	54034880	-	1755	TEC	- && sp|Q96MD7|CI085_HUMAN Uncharacterized protein C9orf85 OS=Homo sapiens OX=9606 GN=C9orf85 PE=1 SV=1 && -	-	0	0	0	0	1	4	1	0	0	0	0	0	0.011006	0.041324	0.0136738	0
ENSG00000261222	1.04003	0	0	0	0	0.905872	0	8.72346	0.260007	2.40733	-3.04558	0.180907	1	ENSG00000261222	17	74599820	74607246	+	3639	lncRNA	- && - && -	-	1	0	0	0	0	1	0	8	0.00571136	0	0	0	0	0.00498239	0	0.0479893
ENSG00000286696	0	0	0	0	5.78962	0	0	0	0	1.4474	-3.04494	0.367955	1	ENSG00000286696	15	74429445	74431449	+	1684	lncRNA	- && - && -	-	0	0	0	0	6	0	0	0	0	0	0	0	0.0688199	0	0	0
ENSG00000228031	0	0	0	0	5.78962	0	0	0	0	1.4474	-3.04494	0.367955	1	ENSG00000228031	7	137344930	137354483	-	2240	lncRNA	- && sp|Q96CB5|CH044_HUMAN Putative uncharacterized protein C8orf44 OS=Homo sapiens OX=9606 GN=C8orf44 PE=2 SV=2 && -	-	0	0	0	0	6	0	0	0	0	0	0	0	0.0517378	0	0	0
ENSG00000287860	0	0	0	0	5.78962	0	0	0	0	1.4474	-3.04494	0.367955	1	ENSG00000287860	7	6952438	7104482	-	4293	lncRNA	- && sp|Q1W209|ESRG_HUMAN Embryonic stem cell-related gene protein OS=Homo sapiens OX=9606 GN=ESRG PE=2 SV=2 && -	-	0	0	0	0	6	0	0	0	0	0	0	0	0.0269957	0	0	0
ENSG00000170893	0	0	0	0	5.78962	0	0	0	0	1.4474	-3.04494	0.367955	1	TRH	3	129974688	129977935	+	1592	protein_coding	- && sp|P20396|TRH_HUMAN Pro-thyrotropin-releasing hormone OS=Homo sapiens OX=9606 GN=TRH PE=1 SV=1 && PF05438:Thyrotropin-releasing hormone (TRH)	-	0	0	0	0	6	0	0	0	0	0	0	0	0.0727969	0	0	0
ENSG00000259245	0	0	0	0	5.78962	0	0	0	0	1.4474	-3.04494	0.367955	1	LINC02853	15	35919892	36049537	+	1102	lncRNA	- && - && -	-	0	0	0	0	6	0	0	0	0	0	0	0	0.105166	0	0	0
ENSG00000269560	0	0	0	0	5.78962	0	0	0	0	1.4474	-3.04494	0.367955	1	ENSG00000269560	19	12529768	12532973	-	533	lncRNA	- && sp|Q5T6R2|TPT2L_HUMAN Putative phosphatidylinositol 3,4,5-trisphosphate 3-phosphatase TPTE2P1 OS=Homo sapiens OX=9606 GN=TPTE2P1 PE=5 SV=1 && -	-	0	0	0	0	6	0	0	0	0	0	0	0	0.217435	0	0	0
ENSG00000286307	0	0	0	0	5.78962	0	0	0	0	1.4474	-3.04494	0.367955	1	ENSG00000286307	2	239114858	239118842	+	2514	lncRNA	- && sp|P56524|HDAC4_HUMAN Histone deacetylase 4 OS=Homo sapiens OX=9606 GN=HDAC4 PE=1 SV=3 && -	-	0	0	0	0	6	0	0	0	0	0	0	0	0.0460989	0	0	0
ENSG00000267777	0	0	0	0	5.78962	0	0	0	0	1.4474	-3.04494	0.367955	1	LINC01791	19	31167457	31225143	+	3481	lncRNA	- && - && -	-	0	0	0	0	6	0	0	0	0	0	0	0	0.0332929	0	0	0
ENSG00000280023	0	0	0	0	5.78962	0	0	0	0	1.4474	-3.04494	0.367955	1	ENSG00000280023	19	36070239	36071070	+	832	TEC	- && sp|Q8WTZ3|YS049_HUMAN Zinc finger protein ENSP00000375192 OS=Homo sapiens OX=9606 PE=2 SV=1 && -	-	0	0	0	0	6	0	0	0	0	0	0	0	0.139294	0	0	0
ENSG00000230826	0	0	0	0	5.78962	0	0	0	0	1.4474	-3.04494	0.367955	1	ENSG00000230826	9	123736437	123751941	+	788	lncRNA	- && - && -	-	0	0	0	0	6	0	0	0	0	0	0	0	0.147072	0	0	0
ENSG00000258615	0	0	0	0	5.78962	0	0	0	0	1.4474	-3.04494	0.367955	1	ENSG00000258615	14	95199039	95199345	+	181	unprocessed_pseudogene	- && sp|Q94UY0|ATP6_ICTTR ATP synthase subunit a OS=Ictidomys tridecemlineatus OX=43179 GN=MT-ATP6 PE=2 SV=1 && -	-	0	0	0	0	6	0	0	0	0	0	0	0	0.640291	0	0	0
ENSG00000224690	0	0	0	0	5.78962	0	0	0	0	1.4474	-3.04494	0.367955	1	UBE2D3P3	1	150800473	150801031	+	425	processed_pseudogene	- && - && -	-	0	0	0	0	6	0	0	0	0	0	0	0	0.272689	0	0	0
ENSG00000188674	0	0	0	0	5.78962	0	0	0	0	1.4474	-3.04494	0.367955	1	C2orf80	2	208165343	208190030	-	1392	protein_coding	- && sp|Q0P641|CB080_HUMAN Uncharacterized protein C2orf80 OS=Homo sapiens OX=9606 GN=C2orf80 PE=2 SV=2 && PF17718:Family of unknown function (DUF5563)	-	0	0	0	0	6	0	0	0	0	0	0	0	0.0832563	0	0	0
ENSG00000265429	0	0	0	0	5.78962	0	0	0	0	1.4474	-3.04494	0.367955	1	MIR4782	2	113721290	113721368	-	79	miRNA	- && - && -	-	0	0	0	0	6	0	0	0	0	0	0	0	1.467	0	0	0
ENSG00000287441	0	0	0	0	5.78962	0	0	0	0	1.4474	-3.04494	0.367955	1	ENSG00000287441	4	137751029	137755300	+	430	lncRNA	- && - && -	-	0	0	0	0	6	0	0	0	0	0	0	0	0.269518	0	0	0
ENSG00000205667	0	0	0	0	5.78962	0	0	0	0	1.4474	-3.04494	0.367955	1	ARSH	X	3006546	3034111	+	2482	protein_coding	- && sp|Q5FYA8|ARSH_HUMAN Arylsulfatase H OS=Homo sapiens OX=9606 GN=ARSH PE=2 SV=1 && PF14707:C-terminal region of aryl-sulfatase|PF00884:Sulfatase	-	0	0	0	0	6	0	0	0	0	0	0	0	0.0466933	0	0	0
ENSG00000260229	0	0	0	0	5.78962	0	0	0	0	1.4474	-3.04494	0.367955	1	PPIAP51	16	81476023	81476519	-	497	processed_pseudogene	- && sp|P62938|PPIA_CHLAE Peptidyl-prolyl cis-trans isomerase A OS=Chlorocebus aethiops OX=9534 GN=PPIA PE=1 SV=2 && PF00160:Cyclophilin type peptidyl-prolyl cis-trans isomerase/CLD	-	0	0	0	0	6	0	0	0	0	0	0	0	0.233185	0	0	0
ENSG00000129221	0	0	0	0	5.78962	0	0	0	0	1.4474	-3.04494	0.367955	1	AIPL1	17	6393693	6435199	-	3985	protein_coding	- && sp|Q9NZN9|AIPL1_HUMAN Aryl-hydrocarbon-interacting protein-like 1 OS=Homo sapiens OX=9606 GN=AIPL1 PE=1 SV=2 && -	-	0	0	0	0	6	0	0	0	0	0	0	0	0.0290822	0	0	0
ENSG00000142405	0	0	0	0	5.78962	0	0	0	0	1.4474	-3.04494	0.367955	1	NLRP12	19	53793741	53824403	-	4959	protein_coding	- && sp|P59046|NAL12_HUMAN NACHT, LRR and PYD domains-containing protein 12 OS=Homo sapiens OX=9606 GN=NLRP12 PE=1 SV=2 && PF14484:Fish-specific NACHT associated domain|PF17776:NLRC4 helical domain HD2|PF05729:NACHT domain|PF02758:PAAD/DAPIN/Pyrin domain|PF17779:NOD2 winged helix domain	-	0	0	0	0	6	0	0	0	0	0	0	0	0.0233702	0	0	0
ENSG00000250820	0	0	0	0	0	0	4.79176	1.09043	0	1.47055	-3.04262	0.298576	1	ENSG00000250820	5	175906939	175958538	-	568	lncRNA	- && - && -	-	0	0	0	0	0	0	4	1	0	0	0	0	0	0	0.168997	0.0384316
ENSG00000255549	0	0	0	0	0	0	4.79176	1.09043	0	1.47055	-3.04262	0.298576	1	ENPP7P6	8	12448013	12511278	-	929	transcribed_unprocessed_pseudogene	- && sp|Q5EZ72|ENPP7_RAT Ectonucleotide pyrophosphatase/phosphodiesterase family member 7 OS=Rattus norvegicus OX=10116 GN=Enpp7 PE=1 SV=1 && -	-	0	0	0	0	0	0	4	1	0	0	0	0	0	0	0.103327	0.0234975
ENSG00000256518	0	0	0	0	0	0	4.79176	1.09043	0	1.47055	-3.04262	0.298576	1	FOLR1P1	11	72158822	72159734	+	609	unprocessed_pseudogene	- && sp|P15328|FOLR1_HUMAN Folate receptor alpha OS=Homo sapiens OX=9606 GN=FOLR1 PE=1 SV=3 && -	-	0	0	0	0	0	0	4	1	0	0	0	0	0	0	0.15762	0.0358443
ENSG00000290127	0	0	0.813571	0	4.82468	0	4.79176	0	0.203393	2.40411	-3.04225	0.169644	1	ENSG00000290127	1	197201486	197201943	+	458	lncRNA	- && - && -	-	0	0	1	0	5	0	4	0	0	0	0.0355732	0	0.210867	0	0.209586	0
ENSG00000278022	0	0	0	0	1.92987	2.71762	0	1.09043	0	1.43448	-3.03904	0.230146	1	ENSG00000278022	15	98660210	98660668	+	459	lncRNA	- && - && -	-	0	0	0	0	2	3	0	1	0	0	0	0	0.0841632	0.118503	0	0.0475581
ENSG00000177699	0	0	0	0	4.82468	0.905872	0	0	0	1.43264	-3.03394	0.301589	1	ENSG00000177699	15	78978889	78985926	+	1900	lncRNA	- && sp|Q13972|RGRF1_HUMAN Ras-specific guanine nucleotide-releasing factor 1 OS=Homo sapiens OX=9606 GN=RASGRF1 PE=1 SV=2 && -	-	0	0	0	0	5	1	0	0	0	0	0	0	0.0508301	0.00954259	0	0
ENSG00000289553	0	0	1.62714	0	8.68443	1.81174	2.39588	2.18087	0.406785	3.76823	-3.03385	0.0628638	1	ENSG00000289553	11	119584444	119586125	+	1682	lncRNA	- && - && -	-	0	0	2	0	9	2	2	2	0	0	0.0193728	0	0.103353	0.0215588	0.0285346	0.0259562
ENSG00000274752	0	0	0.813571	0	3.85974	0.905872	4.79176	0	0.203393	2.38934	-3.03251	0.12884	1	TRBV12-3	7	142560423	142560931	+	409	TR_V_gene	- && sp|P01733|TVBL3_HUMAN T cell receptor beta variable 12-3 OS=Homo sapiens OX=9606 GN=TRBV12-3 PE=1 SV=2 && PF07686:Immunoglobulin V-set domain	-	0	0	1	0	4	1	4	0	0	0	0.039835	0	0.188904	0.0443299	0.234695	0
ENSG00000287723	0	1.77045	0	0	5.78962	7.24698	2.39588	0	0.442614	3.85812	-3.03149	0.0841674	1	ENSG00000287723	18	15165338	15172007	+	2855	lncRNA	- && sp|P11369|LORF2_MOUSE LINE-1 retrotransposable element ORF2 protein OS=Mus musculus OX=10090 GN=Pol PE=1 SV=2 && -	-	0	2	0	0	6	8	2	0	0	0.012419	0	0	0.0405929	0.0508047	0.0168109	0
ENSG00000129009	0	0.885227	0	0	0	0	9.58352	0	0.221307	2.39588	-3.02628	0.23895	1	ISLR	15	74173710	74176872	+	2632	protein_coding	- && sp|O14498|ISLR_HUMAN Immunoglobulin superfamily containing leucine-rich repeat protein OS=Homo sapiens OX=9606 GN=ISLR PE=2 SV=1 && PF07679:Immunoglobulin I-set domain|PF13855:Leucine rich repeat	-	0	1	0	0	0	0	8	0	0	0.00673563	0	0	0	0	0.072941	0
ENSG00000287544	0	0	1.62714	0	2.89481	1.81174	7.18764	3.2713	0.406785	3.79137	-3.02187	0.0576752	1	ENSG00000287544	4	176844493	177301253	-	6317	lncRNA	- && - && -	-	0	0	2	0	3	2	6	3	0	0	0.00515831	0	0.00917308	0.00574036	0.0227933	0.0103669
ENSG00000198523	0	0	0	0	3.85974	1.81174	0	0	0	1.41787	-3.02064	0.298647	1	PLN	6	118548296	118561716	+	2989	protein_coding	- && sp|P26678|PPLA_HUMAN Cardiac phospholamban OS=Homo sapiens OX=9606 GN=PLN PE=1 SV=1 && -	-	0	0	0	0	4	2	0	0	0	0	0	0	0.0258487	0.0121318	0	0
ENSG00000255122	0	0	0	0	3.85974	1.81174	0	0	0	1.41787	-3.02064	0.298647	1	ENSG00000255122	8	12580287	12581063	+	186	processed_pseudogene	- && sp|O42387|RS24_TAKRU 40S ribosomal protein S24 OS=Takifugu rubripes OX=31033 GN=rps24 PE=3 SV=1 && -	-	0	0	0	0	4	2	0	0	0	0	0	0	0.415386	0.194956	0	0
ENSG00000228141	0	0	0	0	3.85974	1.81174	0	0	0	1.41787	-3.02064	0.298647	1	ENSG00000228141	15	82710471	82714029	-	2820	transcribed_unitary_pseudogene	- && sp|A0A096LPI5|GVQW2_HUMAN Putative uncharacterized protein CCDC28A-AS1 OS=Homo sapiens OX=9606 GN=CCDC28A-AS1 PE=4 SV=1 && -	-	0	0	0	0	4	2	0	0	0	0	0	0	0.0273978	0.0128588	0	0
ENSG00000255843	0	0	0	0	3.85974	1.81174	0	0	0	1.41787	-3.02064	0.298647	1	ENSG00000255843	11	72302139	72302965	+	578	lncRNA	- && - && -	-	0	0	0	0	4	2	0	0	0	0	0	0	0.133671	0.0627368	0	0
ENSG00000260473	0	0	0	0	3.85974	1.81174	0	0	0	1.41787	-3.02064	0.298647	1	ENSG00000260473	12	51815043	51842106	+	2154	lncRNA	- && - && -	-	0	0	0	0	4	2	0	0	0	0	0	0	0.035869	0.0168347	0	0
ENSG00000214812	0	0	0.813571	0	0	3.62349	3.59382	2.18087	0.203393	2.34954	-3.01123	0.125396	1	ENSG00000214812	1	28120449	28121321	-	557	processed_pseudogene	- && sp|Q6NZW8|AR8BA_DANRE ADP-ribosylation factor-like protein 8B-A OS=Danio rerio OX=7955 GN=arl8ba PE=2 SV=1 && -	-	0	0	1	0	0	4	3	2	0	0	0.0292505	0	0	0.130204	0.129251	0.0783812
ENSG00000289493	0	0	0	1.1251	0	3.62349	3.59382	2.18087	0.281276	2.34954	-3.01115	0.122456	1	ENSG00000289493	5	173243111	173244854	-	1744	lncRNA	- && - && -	-	0	0	0	1	0	4	3	2	0	0	0	0.0129096	0	0.0415847	0.0412803	0.0250334
ENSG00000259209	0	0	1.62714	0	6.75455	0.905872	7.18764	0	0.406785	3.71202	-3.00893	0.100682	1	ENSG00000259209	16	72805998	72809872	+	1697	lncRNA	- && - && -	-	0	0	2	0	7	1	6	0	0	0	0.0192016	0	0.0796748	0.0106841	0.0848471	0
ENSG00000250657	0	0	0	0	2.89481	2.71762	0	0	0	1.40311	-3.00699	0.300771	1	ENSG00000250657	4	43340875	43345600	+	681	lncRNA	- && - && -	-	0	0	0	0	3	3	0	0	0	0	0	0	0.0850901	0.0798719	0	0
ENSG00000202441	0	0	0	0	2.89481	2.71762	0	0	0	1.40311	-3.00699	0.300771	1	RNY4P10	6	33199601	33199696	+	96	misc_RNA	- && - && -	-	0	0	0	0	3	3	0	0	0	0	0	0	0.603608	0.566591	0	0
ENSG00000254791	0	0	0	0	2.89481	2.71762	0	0	0	1.40311	-3.00699	0.300771	1	FAR1-IT1	11	13669327	13670149	+	368	lncRNA	- && - && -	-	0	0	0	0	3	3	0	0	0	0	0	0	0.157463	0.147806	0	0
ENSG00000230188	0	3.54091	0	0	0	1.81174	16.7712	10.9043	0.885227	7.37181	-3.00366	0.0523786	1	ENSG00000230188	9	37490421	37490893	-	473	processed_pseudogene	- && sp|A5JSS2|RL21_CAPHI 60S ribosomal protein L21 OS=Capra hircus OX=9925 GN=RPL21 PE=2 SV=1 && -	-	0	4	0	0	0	2	14	10	0	0.149921	0	0	0	0.0766635	0.710288	0.461504
ENSG00000286205	0	0	0	0	0	0.905872	4.79176	0	0	1.42441	-3.00005	0.309754	1	ENSG00000286205	4	843963	846294	-	1735	lncRNA	- && sp|Q8NEM8|CBPC3_HUMAN Cytosolic carboxypeptidase 3 OS=Homo sapiens OX=9606 GN=AGBL3 PE=2 SV=2 && -	-	0	0	0	0	0	1	4	0	0	0	0	0	0	0.0104501	0.0553259	0
ENSG00000288038	0	0	0	0	0	0.905872	4.79176	0	0	1.42441	-3.00005	0.309754	1	ENSG00000288038	13	84867514	84902424	-	1362	lncRNA	- && sp|P61566|ENK24_HUMAN Endogenous retrovirus group K member 24 Env polyprotein OS=Homo sapiens OX=9606 GN=ERVK-24 PE=2 SV=1 && -	-	0	0	0	0	0	1	4	0	0	0	0	0	0	0.013312	0.0704775	0
ENSG00000261289	0	0	0	0	0	0.905872	4.79176	0	0	1.42441	-3.00005	0.309754	1	ENSG00000261289	16	31952160	31952473	+	314	processed_pseudogene	- && sp|A0A0A0MS14|HV145_HUMAN Immunoglobulin heavy variable 1-45 OS=Homo sapiens OX=9606 GN=IGHV1-45 PE=3 SV=1 && -	-	0	0	0	0	0	1	4	0	0	0	0	0	0	0.0577418	0.305702	0
ENSG00000243904	1.04003	0	0	0	0	3.62349	2.39588	3.2713	0.260007	2.32267	-2.99751	0.125511	1	RPSAP5	14	103374033	103374916	-	884	processed_pseudogene	- && sp|P26452|RSSA_BOVIN 40S ribosomal protein SA OS=Bos taurus OX=9913 GN=RPSA PE=2 SV=4 && PF16122:40S ribosomal protein SA C-terminus	-	1	0	0	0	0	4	2	3	0.0235109	0	0	0	0	0.0820404	0.0542932	0.0740808
ENSG00000287059	0	0	0	0	0	0	2.39588	3.2713	0	1.41679	-2.99392	0.305921	1	ENSG00000287059	3	14038647	14047181	-	3351	lncRNA	- && sp|K7EIQ3|CS082_HUMAN Uncharacterized protein ZNF561-AS1 OS=Homo sapiens OX=9606 GN=ZNF561-AS1 PE=4 SV=1 && -	-	0	0	0	0	0	0	2	3	0	0	0	0	0	0	0.0143226	0.0195427
ENSG00000227211	0	0	0	0	0	0	2.39588	3.2713	0	1.41679	-2.99392	0.305921	1	H3P45	X	102615473	102615820	-	348	processed_pseudogene	- && sp|Q16695|H31T_HUMAN Histone H3.1t OS=Homo sapiens OX=9606 GN=H3-4 PE=1 SV=3 && -	-	0	0	0	0	0	0	2	3	0	0	0	0	0	0	0.137917	0.188182
ENSG00000289070	0	0	0	0	0	0	2.39588	3.2713	0	1.41679	-2.99392	0.305921	1	ENSG00000289070	17	74532406	74534879	+	441	lncRNA	- && - && -	-	0	0	0	0	0	0	2	3	0	0	0	0	0	0	0.108833	0.148498
ENSG00000214381	0	0	0	0	1.92987	3.62349	0	0	0	1.38834	-2.99303	0.306076	1	LINC00488	3	109178143	109216965	+	3613	lncRNA	- && sp|Q96MD7|CI085_HUMAN Uncharacterized protein C9orf85 OS=Homo sapiens OX=9606 GN=C9orf85 PE=1 SV=1 && -	-	0	0	0	0	2	4	0	0	0	0	0	0	0.0106922	0.020073	0	0
ENSG00000012504	0	0	0	0	1.92987	3.62349	0	0	0	1.38834	-2.99303	0.306076	1	NR1H4	12	100473708	100564414	+	3628	protein_coding	- && sp|Q96RI1|NR1H4_HUMAN Bile acid receptor OS=Homo sapiens OX=9606 GN=NR1H4 PE=1 SV=2 && PF00104:Ligand-binding domain of nuclear hormone receptor|PF00105:Zinc finger, C4 type (two domains)	THR-like	0	0	0	0	2	4	0	0	0	0	0	0	0.010648	0.01999	0	0
ENSG00000173838	0	0	0	0	1.92987	3.62349	0	0	0	1.38834	-2.99303	0.306076	1	MARCHF10	17	62701314	62808344	-	4920	protein_coding	- && sp|Q8NA82|MARHA_HUMAN Probable E3 ubiquitin-protein ligase MARCHF10 OS=Homo sapiens OX=9606 GN=MARCHF10 PE=1 SV=3 && PF12906:RING-variant domain	-	0	0	0	0	2	4	0	0	0	0	0	0	0.00785181	0.0147406	0	0
ENSG00000253516	0	0	0	0	1.92987	3.62349	0	0	0	1.38834	-2.99303	0.306076	1	HMGB1P41	8	80812142	80812581	-	440	processed_pseudogene	- && sp|B2RPK0|HGB1A_HUMAN Putative high mobility group protein B1-like 1 OS=Homo sapiens OX=9606 GN=HMGB1P1 PE=5 SV=1 && -	-	0	0	0	0	2	4	0	0	0	0	0	0	0.0877975	0.164827	0	0
ENSG00000289928	0	0	0	0	1.92987	3.62349	0	0	0	1.38834	-2.99303	0.306076	1	ENSG00000289928	12	25386374	25387468	+	1095	lncRNA	- && - && -	-	0	0	0	0	2	4	0	0	0	0	0	0	0.0352794	0.0662317	0	0
ENSG00000249279	0	0	0	0	1.92987	3.62349	0	0	0	1.38834	-2.99303	0.306076	1	LINC02057	5	61201304	61304811	-	1489	lncRNA	- && - && -	-	0	0	0	0	2	4	0	0	0	0	0	0	0.0259442	0.0487063	0	0
ENSG00000132855	0	0	0	0	1.92987	3.62349	0	0	0	1.38834	-2.99303	0.306076	1	ANGPTL3	1	62597520	62606313	+	3371	protein_coding	- && sp|Q9Y5C1|ANGL3_HUMAN Angiopoietin-related protein 3 OS=Homo sapiens OX=9606 GN=ANGPTL3 PE=1 SV=1 && PF00147:Fibrinogen beta and gamma chains, C-terminal globular domain	-	0	0	0	0	2	4	0	0	0	0	0	0	0.0114598	0.021514	0	0
ENSG00000290112	0	0	0	0	1.92987	3.62349	0	0	0	1.38834	-2.99303	0.306076	1	ENSG00000290112	2	2613103	2613395	-	293	lncRNA	- && - && -	-	0	0	0	0	2	4	0	0	0	0	0	0	0.131846	0.247521	0	0
ENSG00000198312	0	0	1.62714	0	0.964936	9.05872	1.19794	3.2713	0.406785	3.62322	-2.98742	0.0793287	1	BMS1P9	9	63055641	63059217	+	885	unprocessed_pseudogene	- && sp|Q14692|BMS1_HUMAN Ribosome biogenesis protein BMS1 homolog OS=Homo sapiens OX=9606 GN=BMS1 PE=1 SV=1 && PF04950:40S ribosome biogenesis protein Tsr1 and BMS1 C-terminal	-	0	0	2	0	1	10	1	3	0	0	0.0368193	0	0.0218254	0.204869	0.0271159	0.0739971
ENSG00000254560	0	0	0.813571	0	3.85974	1.81174	2.39588	1.09043	0.203393	2.28945	-2.98086	0.0996325	1	BBOX1-AS1	11	27047186	27220113	-	1343	lncRNA	- && - && -	-	0	0	1	0	4	2	2	1	0	0	0.0121314	0	0.0575293	0.0270006	0.0357373	0.016254
ENSG00000102239	0	0	1.62714	0	9.64936	0	4.79176	0	0.406785	3.61028	-2.98017	0.144242	1	BRS3	X	136487947	136493780	+	2773	protein_coding	- && sp|P32247|BRS3_HUMAN Bombesin receptor subtype-3 OS=Homo sapiens OX=9606 GN=BRS3 PE=1 SV=1 && PF00001:7 transmembrane receptor (rhodopsin family)	-	0	0	2	0	10	0	4	0	0	0	0.0117508	0	0.0696554	0	0.0346161	0
ENSG00000260015	0	0	1.62714	0	4.82468	0.905872	0	8.72346	0.406785	3.6135	-2.9762	0.106012	1	ENSG00000260015	16	71539834	71541825	-	409	lncRNA	- && - && -	-	0	0	2	0	5	1	0	8	0	0	0.0796701	0	0.23613	0.0443299	0	0.426976
ENSG00000108830	0	0	0	2.25021	11.5792	1.81174	0	2.18087	0.562551	3.89296	-2.9716	0.101372	1	RND2	17	43025231	43032041	+	4368	protein_coding	- && sp|P52198|RND2_HUMAN Rho-related GTP-binding protein RhoN OS=Homo sapiens OX=9606 GN=RND2 PE=1 SV=2 && -	-	0	0	0	2	12	2	0	2	0	0	0	0.0103088	0.0530644	0.00830171	0	0.00999503
ENSG00000266111	0	0	0	0	0	0	1.19794	4.36173	0	1.38992	-2.96948	0.318139	1	ENSG00000266111	17	29352069	29404105	+	419	lncRNA	- && sp|E7EU14|PP5D1_HUMAN Protein PPP5D1 OS=Homo sapiens OX=9606 GN=PPP5D1 PE=2 SV=2 && -	-	0	0	0	0	0	0	1	4	0	0	0	0	0	0	0.0572735	0.208393
ENSG00000279146	0	0	0	0	0	0	1.19794	4.36173	0	1.38992	-2.96948	0.318139	1	ENSG00000279146	12	130465008	130466315	-	1308	TEC	- && - && -	-	0	0	0	0	0	0	1	4	0	0	0	0	0	0	0.0183468	0.0667558
ENSG00000264845	0	0	0	2.25021	3.85974	0.905872	0	10.9043	0.562551	3.91749	-2.96852	0.103858	1	ENSG00000264845	18	69469517	69471736	+	612	transcribed_processed_pseudogene	- && - && -	-	0	0	0	2	4	1	0	10	0	0	0	0.0735764	0.126245	0.0296257	0	0.356686
ENSG00000011465	4.16012	0	0	2.25021	15.439	1.81174	23.9588	6.5426	1.60258	11.938	-2.96003	0.00722086	1	DCN	12	91140484	91183217	-	12941	protein_coding	- && sp|P07585|PGS2_HUMAN Decorin OS=Homo sapiens OX=9606 GN=DCN PE=1 SV=1 && PF01462:Leucine rich repeat N-terminal domain|PF13855:Leucine rich repeat	-	4	0	0	2	16	2	20	6	0.00642412	0	0	0.00347954	0.0238812	0.00280209	0.0370877	0.0101209
ENSG00000230366	0	0	0	0	0	5.43523	0	0	0	1.35881	-2.95977	0.389726	1	DSCR9	21	37208503	37221736	+	1901	lncRNA	- && sp|P59020|DSCR9_HUMAN Down syndrome critical region protein 9 OS=Homo sapiens OX=9606 GN=DSCR9 PE=2 SV=1 && -	-	0	0	0	0	0	6	0	0	0	0	0	0	0	0.0572254	0	0
ENSG00000286457	0	0	0	0	0	5.43523	0	0	0	1.35881	-2.95977	0.389726	1	ENSG00000286457	15	60634503	60640915	+	1997	lncRNA	- && - && -	-	0	0	0	0	0	6	0	0	0	0	0	0	0	0.0544745	0	0
ENSG00000230730	0	0	0	0	0	5.43523	0	0	0	1.35881	-2.95977	0.389726	1	ENSG00000230730	2	28633282	28664540	-	581	lncRNA	- && - && -	-	0	0	0	0	0	6	0	0	0	0	0	0	0	0.187238	0	0
ENSG00000262681	0	0	0	0	0	5.43523	0	0	0	1.35881	-2.95977	0.389726	1	ENSG00000262681	17	19719059	19722428	+	3370	lncRNA	- && - && -	-	0	0	0	0	0	6	0	0	0	0	0	0	0	0.0322806	0	0
ENSG00000171360	0	0	0	0	0	5.43523	0	0	0	1.35881	-2.95977	0.389726	1	KRT38	17	41436154	41440983	-	2691	protein_coding	- && sp|O76015|KRT38_HUMAN Keratin, type I cuticular Ha8 OS=Homo sapiens OX=9606 GN=KRT38 PE=1 SV=3 && PF00038:Intermediate filament protein	-	0	0	0	0	0	6	0	0	0	0	0	0	0	0.0404257	0	0
ENSG00000205632	0	0	0	0	0	5.43523	0	0	0	1.35881	-2.95977	0.389726	1	LINC01310	22	48866770	48898386	+	5286	lncRNA	- && - && -	-	0	0	0	0	0	6	0	0	0	0	0	0	0	0.0205799	0	0
ENSG00000279455	0	0	0	0	0	5.43523	0	0	0	1.35881	-2.95977	0.389726	1	ENSG00000279455	12	131620178	131620765	-	588	TEC	- && - && -	-	0	0	0	0	0	6	0	0	0	0	0	0	0	0.185009	0	0
ENSG00000277621	0	0	0	0	0	5.43523	0	0	0	1.35881	-2.95977	0.389726	1	ENSG00000277621	17	12982613	12983002	-	390	lncRNA	- && - && -	-	0	0	0	0	0	6	0	0	0	0	0	0	0	0.278937	0	0
ENSG00000143297	0	0	0	0	0	5.43523	0	0	0	1.35881	-2.95977	0.389726	1	FCRL5	1	157513377	157552515	-	12414	protein_coding	- && sp|Q96RD9|FCRL5_HUMAN Fc receptor-like protein 5 OS=Homo sapiens OX=9606 GN=FCRL5 PE=1 SV=3 && -	-	0	0	0	0	0	6	0	0	0	0	0	0	0	0.00876313	0	0
ENSG00000287416	0	0	0	0	0	5.43523	0	0	0	1.35881	-2.95977	0.389726	1	ENSG00000287416	4	36902242	36913339	-	3071	lncRNA	- && - && -	-	0	0	0	0	0	6	0	0	0	0	0	0	0	0.0354235	0	0
ENSG00000233601	0	0	0	0	0	5.43523	0	0	0	1.35881	-2.95977	0.389726	1	NCOR1P3	7	57599794	57610104	+	303	unprocessed_pseudogene	- && sp|Q9H4R4|CT191_HUMAN Putative nuclear receptor corepressor 1-like protein NCOR1P1 OS=Homo sapiens OX=9606 GN=NCOR1P1 PE=5 SV=1 && -	-	0	0	0	0	0	6	0	0	0	0	0	0	0	0.359028	0	0
ENSG00000260988	0	0	0	0	0	5.43523	0	0	0	1.35881	-2.95977	0.389726	1	ENSG00000260988	15	78141243	78143173	+	1931	lncRNA	- && - && -	-	0	0	0	0	0	6	0	0	0	0	0	0	0	0.0563364	0	0
ENSG00000223502	0	0	0	0	0	5.43523	0	0	0	1.35881	-2.95977	0.389726	1	ENSG00000223502	10	51062579	51068553	-	421	lncRNA	- && sp|Q8N7I0|GVQW1_HUMAN Protein GVQW1 OS=Homo sapiens OX=9606 GN=GVQW1 PE=2 SV=1 && -	-	0	0	0	0	0	6	0	0	0	0	0	0	0	0.258398	0	0
ENSG00000206995	0	0	0	0	0	5.43523	0	0	0	1.35881	-2.95977	0.389726	1	Y_RNA	15	52162751	52162852	+	102	misc_RNA	- && - && -	-	0	0	0	0	0	6	0	0	0	0	0	0	0	1.06652	0	0
ENSG00000238410	0	0	0	0	0	5.43523	0	0	0	1.35881	-2.95977	0.389726	1	ENSG00000238410	2	75489576	75489710	+	135	snoRNA	- && - && -	-	0	0	0	0	0	6	0	0	0	0	0	0	0	0.805819	0	0
ENSG00000250712	0	0	0	0	0	5.43523	0	0	0	1.35881	-2.95977	0.389726	1	ENSG00000250712	4	165010459	165011851	+	1393	processed_pseudogene	- && sp|A6NK02|TRI75_HUMAN Putative tripartite motif-containing protein 75 OS=Homo sapiens OX=9606 GN=TRIM75P PE=5 SV=2 && PF00643:B-box zinc finger|PF15227:zinc finger of C3HC4-type, RING	-	0	0	0	0	0	6	0	0	0	0	0	0	0	0.0780944	0	0
ENSG00000218872	0	0	0	0	0	5.43523	0	0	0	1.35881	-2.95977	0.389726	1	ENSG00000218872	6	108856400	108856737	-	338	processed_pseudogene	- && sp|Q76I81|RS12_BOVIN 40S ribosomal protein S12 OS=Bos taurus OX=9913 GN=RPS12 PE=2 SV=1 && -	-	0	0	0	0	0	6	0	0	0	0	0	0	0	0.321851	0	0
ENSG00000172179	0	0	0	0	0	5.43523	0	0	0	1.35881	-2.95977	0.389726	1	PRL	6	22287244	22302826	-	1431	protein_coding	- && sp|P01236|PRL_HUMAN Prolactin OS=Homo sapiens OX=9606 GN=PRL PE=1 SV=1 && PF00103:Somatotropin hormone family	-	0	0	0	0	0	6	0	0	0	0	0	0	0	0.0760206	0	0
ENSG00000253821	0	0	0	0	0	5.43523	0	0	0	1.35881	-2.95977	0.389726	1	ENSG00000253821	8	57492884	57592451	+	1692	lncRNA	- && - && -	-	0	0	0	0	0	6	0	0	0	0	0	0	0	0.0642941	0	0
ENSG00000218839	0	0	0	0	0	5.43523	0	0	0	1.35881	-2.95977	0.389726	1	FAM138C	9	34394	37269	-	1312	lncRNA	- && - && -	-	0	0	0	0	0	6	0	0	0	0	0	0	0	0.0829158	0	0
ENSG00000255179	0	0	0	0	0	5.43523	0	0	0	1.35881	-2.95977	0.389726	1	ENSG00000255179	11	7222933	7230863	+	529	lncRNA	- && - && -	-	0	0	0	0	0	6	0	0	0	0	0	0	0	0.205644	0	0
ENSG00000265113	0	0	0	0	0	5.43523	0	0	0	1.35881	-2.95977	0.389726	1	ENSG00000265113	16	69240549	69241929	+	428	lncRNA	- && - && -	-	0	0	0	0	0	6	0	0	0	0	0	0	0	0.254172	0	0
ENSG00000264743	0	0	0	0	0	5.43523	0	0	0	1.35881	-2.95977	0.389726	1	DPRXP4	17	30975387	30975954	+	568	processed_pseudogene	- && sp|A6NFQ7|DPRX_HUMAN Divergent paired-related homeobox OS=Homo sapiens OX=9606 GN=DPRX PE=3 SV=1 && -	-	0	0	0	0	0	6	0	0	0	0	0	0	0	0.191524	0	0
ENSG00000267271	0	0	0	0	0	5.43523	0	0	0	1.35881	-2.95977	0.389726	1	ENSG00000267271	17	35344231	35344564	+	334	processed_pseudogene	- && sp|Q9UBF6|RBX2_HUMAN RING-box protein 2 OS=Homo sapiens OX=9606 GN=RNF7 PE=1 SV=1 && -	-	0	0	0	0	0	6	0	0	0	0	0	0	0	0.325705	0	0
ENSG00000225502	0	0	0	0	0	5.43523	0	0	0	1.35881	-2.95977	0.389726	1	GAPDHP16	21	14774301	14775262	+	962	processed_pseudogene	- && sp|Q28259|G3P_CANLF Glyceraldehyde-3-phosphate dehydrogenase OS=Canis lupus familiaris OX=9615 GN=GAPDH PE=2 SV=3 && -	-	0	0	0	0	0	6	0	0	0	0	0	0	0	0.113083	0	0
ENSG00000212993	0	0	0	0	1.92987	0	3.59382	0	0	1.38092	-2.95958	0.315105	1	POU5F1B	8	127322183	127420066	+	4964	protein_coding	- && sp|Q06416|P5F1B_HUMAN Putative POU domain, class 5, transcription factor 1B OS=Homo sapiens OX=9606 GN=POU5F1B PE=5 SV=2 && PF00046:Homeodomain|PF00157:Pou domain - N-terminal to homeobox domain	Pou	0	0	0	0	2	0	3	0	0	0	0	0	0.00778221	0	0.014503	0
ENSG00000239731	0	0	0	0	1.92987	0	3.59382	0	0	1.38092	-2.95958	0.315105	1	RN7SL825P	10	31992087	31992381	-	295	misc_RNA	- && - && -	-	0	0	0	0	2	0	3	0	0	0	0	0	0.130952	0	0.244043	0
ENSG00000130307	0	0	1.62714	1.1251	3.85974	11.7763	5.9897	0	0.688061	5.40644	-2.95898	0.0454128	1	USHBP1	19	17249171	17282786	-	5137	protein_coding	- && sp|Q8N6Y0|USBP1_HUMAN Usher syndrome type-1C protein-binding protein 1 OS=Homo sapiens OX=9606 GN=USHBP1 PE=1 SV=1 && -	-	0	0	2	1	4	13	5	0	0	0	0.00634321	0.00438279	0.0150403	0.0458832	0.0233576	0
ENSG00000164220	0	3.54091	4.88142	0	9.64936	23.5527	17.9691	18.5374	2.10558	17.4271	-2.95615	0.00027308	1	F2RL2	5	76615482	76623413	-	3408	protein_coding	- && sp|O00254|PAR3_HUMAN Proteinase-activated receptor 3 OS=Homo sapiens OX=9606 GN=F2RL2 PE=1 SV=1 && PF00001:7 transmembrane receptor (rhodopsin family)	-	0	4	6	0	10	26	15	17	0	0.0208077	0.028684	0	0.0566768	0.138323	0.105623	0.10889
ENSG00000163519	0	0	0	0	0	0	0	5.45216	0	1.36304	-2.94611	0.391992	1	TRAT1	3	108822770	108855005	+	2456	protein_coding	- && sp|Q6PIZ9|TRAT1_HUMAN T-cell receptor-associated transmembrane adapter 1 OS=Homo sapiens OX=9606 GN=TRAT1 PE=1 SV=1 && PF15330:SHP2-interacting transmembrane adaptor protein, SIT	-	0	0	0	0	0	0	0	5	0	0	0	0	0	0	0	0.0444405
ENSG00000229727	0	0	0	0	0	0	0	5.45216	0	1.36304	-2.94611	0.391992	1	ENSG00000229727	2	7383227	7450544	+	9787	lncRNA	- && - && -	-	0	0	0	0	0	0	0	5	0	0	0	0	0	0	0	0.0111521
ENSG00000288321	0	0	0	0	0	0	0	5.45216	0	1.36304	-2.94611	0.391992	1	ENSG00000288321	4	33467398	33693993	+	2001	lncRNA	- && sp|A0A096LPI5|GVQW2_HUMAN Putative uncharacterized protein CCDC28A-AS1 OS=Homo sapiens OX=9606 GN=CCDC28A-AS1 PE=4 SV=1 && -	-	0	0	0	0	0	0	0	5	0	0	0	0	0	0	0	0.0545456
ENSG00000236601	0	0	0	0	0	0	0	5.45216	0	1.36304	-2.94611	0.391992	1	ENSG00000236601	1	358857	366052	+	1095	lncRNA	- && - && -	-	0	0	0	0	0	0	0	5	0	0	0	0	0	0	0	0.0996765
ENSG00000261817	0	0	0	0	0	0	0	5.45216	0	1.36304	-2.94611	0.391992	1	ENSG00000261817	1	180117140	180123890	-	506	lncRNA	- && - && -	-	0	0	0	0	0	0	0	5	0	0	0	0	0	0	0	0.215703
ENSG00000207606	0	0	0	0	0	0	0	5.45216	0	1.36304	-2.94611	0.391992	1	MIR554	1	151545796	151545891	+	96	miRNA	- && - && -	-	0	0	0	0	0	0	0	5	0	0	0	0	0	0	0	1.13694
ENSG00000286567	0	0	0	0	0	0	0	5.45216	0	1.36304	-2.94611	0.391992	1	ENSG00000286567	3	83924157	83937031	-	746	lncRNA	- && - && -	-	0	0	0	0	0	0	0	5	0	0	0	0	0	0	0	0.146308
ENSG00000177234	0	0	0	0	0	0	0	5.45216	0	1.36304	-2.94611	0.391992	1	LINC01561	10	120597949	120600124	+	2176	lncRNA	- && sp|Q8N1V8|CJ085_HUMAN Uncharacterized protein encoded by LINC01561 OS=Homo sapiens OX=9606 GN=LINC01561 PE=5 SV=1 && -	-	0	0	0	0	0	0	0	5	0	0	0	0	0	0	0	0.0501589
ENSG00000219565	1.04003	0	0	0	0	1.81174	7.18764	0	0.260007	2.24985	-2.93748	0.194427	1	ZPR1P1	6	108782126	108787053	-	4928	transcribed_processed_pseudogene	- && sp|A9CB27|ZPR1_PAPAN Zinc finger protein ZPR1 OS=Papio anubis OX=9555 GN=ZNF259 PE=3 SV=1 && PF03367:ZPR1 zinc-finger domain	-	1	0	0	0	0	2	6	0	0.00421746	0	0	0	0	0.00735833	0.0292178	0
ENSG00000285520	0	0	0	0	0.964936	0	1.19794	3.2713	0	1.35854	-2.93703	0.262884	1	ENSG00000285520	10	12877459	12965275	+	1946	lncRNA	- && sp|Q9D6Y1|CCDC3_MOUSE Coiled-coil domain-containing protein 3 OS=Mus musculus OX=10090 GN=Ccdc3 PE=1 SV=1 && -	-	0	0	0	0	1	0	1	3	0	0	0	0	0.00992572	0	0.0123318	0.0336523
ENSG00000290469	1.04003	0	0.813571	0	2.89481	1.81174	0	9.8139	0.4634	3.63011	-2.93532	0.0841714	1	ENSG00000290469	12	9557314	9576275	+	7870	lncRNA	- && sp|Q6IE36|OVOS2_HUMAN Ovostatin homolog 2 OS=Homo sapiens OX=9606 GN=OVOS2 PE=2 SV=2 && -	-	1	0	1	0	3	2	0	9	0.00264087	0	0.00207021	0	0.00736294	0.0046076	0	0.0249635
ENSG00000150275	0	0	0	0	0	1.81174	3.59382	0	0	1.35139	-2.93066	0.322875	1	PCDH15	10	53802771	55627942	-	15397	protein_coding	- && sp|Q96QU1|PCD15_HUMAN Protocadherin-15 OS=Homo sapiens OX=9606 GN=PCDH15 PE=1 SV=2 && PF00028:Cadherin domain|PF18432:Extracellular Cadherin domain	-	0	0	0	0	0	2	3	0	0	0	0	0	0	0.00235512	0.00467577	0
ENSG00000214269	0	0	0	0	0	1.81174	3.59382	0	0	1.35139	-2.93066	0.322875	1	LGMNP1	13	64958097	64959396	-	1300	processed_pseudogene	- && sp|Q4R4T8|LGMN_MACFA Legumain OS=Macaca fascicularis OX=9541 GN=LGMN PE=2 SV=1 && -	-	0	0	0	0	0	2	3	0	0	0	0	0	0	0.0278937	0.0553791	0
ENSG00000286856	0	0	0	0	0	1.81174	3.59382	0	0	1.35139	-2.93066	0.322875	1	ENSG00000286856	3	170908857	171054973	+	453	lncRNA	- && - && -	-	0	0	0	0	0	2	3	0	0	0	0	0	0	0.0800482	0.158924	0
ENSG00000250874	0	0	0	0	0	1.81174	3.59382	0	0	1.35139	-2.93066	0.322875	1	ENSG00000250874	5	85663232	85664684	+	1453	lncRNA	- && - && -	-	0	0	0	0	0	2	3	0	0	0	0	0	0	0.0249565	0.0495477	0
ENSG00000236494	0	0	0	0	0	1.81174	3.59382	0	0	1.35139	-2.93066	0.322875	1	ENSG00000236494	7	33793167	33803190	-	2830	lncRNA	- && - && -	-	0	0	0	0	0	2	3	0	0	0	0	0	0	0.0128134	0.0254391	0
ENSG00000235964	0	0	0	0	0	1.81174	3.59382	0	0	1.35139	-2.93066	0.322875	1	FXYD6P2	10	38091764	38092051	-	288	processed_pseudogene	- && sp|Q9H0Q3|FXYD6_HUMAN FXYD domain-containing ion transport regulator 6 OS=Homo sapiens OX=9606 GN=FXYD6 PE=1 SV=1 && -	-	0	0	0	0	0	2	3	0	0	0	0	0	0	0.125909	0.249975	0
ENSG00000264475	0	0	0	0	0	1.81174	3.59382	0	0	1.35139	-2.93066	0.322875	1	ENSG00000264475	18	7076817	7080123	+	607	lncRNA	- && sp|P25391|LAMA1_HUMAN Laminin subunit alpha-1 OS=Homo sapiens OX=9606 GN=LAMA1 PE=1 SV=2 && -	-	0	0	0	0	0	2	3	0	0	0	0	0	0	0.0597395	0.118604	0
ENSG00000275468	0	1.77045	0	0	12.5442	1.81174	0	0	0.442614	3.58898	-2.92669	0.157691	1	ENSG00000275468	19	2013728	2014656	-	929	processed_pseudogene	- && - && -	-	0	2	0	0	13	2	0	0	0	0.0381661	0	0	0.270292	0.0390332	0	0
ENSG00000265480	0	0	3.25428	0	7.71949	0.905872	7.18764	10.9043	0.813571	6.67933	-2.92097	0.0316024	1	KRT18P55	17	28275986	28307382	-	1950	transcribed_processed_pseudogene	- && sp|P05783|K1C18_HUMAN Keratin, type I cytoskeletal 18 OS=Homo sapiens OX=9606 GN=KRT18 PE=1 SV=2 && PF00038:Intermediate filament protein	-	0	0	4	0	8	1	6	10	0	0	0.0334206	0	0.0792429	0.00929791	0.0738387	0.111944
ENSG00000290476	1.04003	0	0	0	5.78962	1.81174	0	1.09043	0.260007	2.17295	-2.91707	0.151821	1	ENSG00000290476	13	40812309	40921749	-	2433	lncRNA	- && sp|Q4R6N0|TPTE2_MACFA Phosphatidylinositol 3,4,5-trisphosphate 3-phosphatase TPTE2 OS=Macaca fascicularis OX=9541 GN=TPTE2 PE=2 SV=1 && -	-	1	0	0	0	6	2	0	1	0.00854239	0	0	0	0.0476337	0.0149042	0	0.00897211
ENSG00000270207	0	0	0	2.25021	9.64936	5.43523	0	0	0.562551	3.77115	-2.91575	0.143802	1	ENSG00000270207	3	7606890	7790482	-	4594	lncRNA	- && sp|O00370|LORF2_HUMAN LINE-1 retrotransposable element ORF2 protein OS=Homo sapiens OX=9606 PE=1 SV=1 && -	-	0	0	0	2	10	6	0	0	0	0	0	0.00980164	0.042045	0.0236799	0	0
ENSG00000197291	0	0	0	0	0.964936	0	0	4.36173	0	1.33167	-2.91374	0.333331	1	RAMP2-AS1	17	42753914	42761257	-	4168	lncRNA	- && sp|Q96MD7|CI085_HUMAN Uncharacterized protein C9orf85 OS=Homo sapiens OX=9606 GN=C9orf85 PE=1 SV=1 && -	-	0	0	0	0	1	0	0	4	0	0	0	0	0.00463423	0	0	0.0209493
ENSG00000276445	0	0.885227	0	0	7.71949	0.905872	0	0	0.221307	2.15634	-2.90359	0.212221	1	ENSG00000276445	19	39812972	39813555	-	584	lncRNA	- && - && -	-	0	1	0	0	8	1	0	0	0	0.0303564	0	0	0.264595	0.0310461	0	0
ENSG00000265656	0	0	0	0	0	0.905872	0	4.36173	0	1.3169	-2.89888	0.33738	1	ENSG00000265656	18	21673628	21682561	+	447	lncRNA	- && - && -	-	0	0	0	0	0	1	0	4	0	0	0	0	0	0.0405614	0	0.195339
ENSG00000287587	0	1.77045	0	0	0	0	0	14.1756	0.442614	3.54391	-2.89483	0.220341	1	ENSG00000287587	1	42036143	42051784	+	1188	lncRNA	- && - && -	-	0	2	0	0	0	0	0	13	0	0.0298454	0	0	0	0	0	0.238871
ENSG00000234805	0	0.885227	0	0	1.92987	0	2.39588	4.36173	0.221307	2.17187	-2.89066	0.151222	1	ENSG00000234805	3	194755589	194757422	+	1834	processed_pseudogene	- && sp|Q8WW52|F151A_HUMAN Protein FAM151A OS=Homo sapiens OX=9606 GN=FAM151A PE=2 SV=2 && PF10223:Uncharacterized conserved protein (DUF2181)	-	0	1	0	0	2	0	2	4	0	0.00966639	0	0	0.0210637	0	0.0261697	0.0476099
ENSG00000228351	0	0.885227	0	0	0	6.3411	0	2.18087	0.221307	2.13049	-2.88783	0.206519	1	ENSG00000228351	3	8079322	8125538	+	1319	lncRNA	- && - && -	-	0	1	0	0	0	7	0	2	0	0.0134406	0	0	0	0.0962217	0	0.0330996
ENSG00000286990	0	0	0	0	1.92987	0.905872	2.39588	0	0	1.30791	-2.88774	0.27085	1	ENSG00000286990	22	17800722	17802035	+	991	lncRNA	- && sp|Q8N9U9|SPOT1_HUMAN Putative uncharacterized protein SPANXA2-OT1 OS=Homo sapiens OX=9606 GN=SPANXA2-OT1 PE=5 SV=1 && -	-	0	0	0	0	2	1	2	0	0	0	0	0	0.0389817	0.0182956	0.0484311	0
ENSG00000213260	0	0.885227	0	0	3.85974	0	4.79176	0	0.221307	2.16288	-2.88732	0.202472	1	YWHAZP5	10	105686322	105687051	+	730	processed_pseudogene	- && sp|P63103|1433Z_BOVIN 14-3-3 protein zeta/delta OS=Bos taurus OX=9913 GN=YWHAZ PE=1 SV=1 && PF00244:14-3-3 protein	-	0	1	0	0	4	0	4	0	0	0.0242852	0	0	0.105838	0	0.131494	0
ENSG00000233478	1.04003	0	0	0	3.85974	0	4.79176	0	0.260007	2.16288	-2.88722	0.200421	1	ENSG00000233478	1	25644544	25659111	-	2224	lncRNA	- && - && -	-	1	0	0	0	4	0	4	0	0.00934516	0	0	0	0.03474	0	0.0431611	0
ENSG00000170542	0	0	0	0	1.92987	0	0	3.2713	0	1.30029	-2.88253	0.336473	1	SERPINB9	6	2887270	2903309	-	4143	protein_coding	- && sp|P50453|SPB9_HUMAN Serpin B9 OS=Homo sapiens OX=9606 GN=SERPINB9 PE=1 SV=1 && PF00079:Serpin (serine protease inhibitor)	-	0	0	0	0	2	0	0	3	0	0	0	0	0.00932438	0	0	0.0158068
ENSG00000288023	0	0	0	0	1.92987	0	0	3.2713	0	1.30029	-2.88253	0.336473	1	ENSG00000288023	9	94725871	94726575	-	705	lncRNA	- && - && -	-	0	0	0	0	2	0	0	3	0	0	0	0	0.0547956	0	0	0.09289
ENSG00000254917	0	0	0	0	1.92987	0	0	3.2713	0	1.30029	-2.88253	0.336473	1	OR7E15P	8	12696307	12697273	-	967	unprocessed_pseudogene	- && sp|Q6IFN5|O7E24_HUMAN Olfactory receptor 7E24 OS=Homo sapiens OX=9606 GN=OR7E24 PE=2 SV=1 && PF13853:Olfactory receptor	-	0	0	0	0	2	0	0	3	0	0	0	0	0.0399492	0	0	0.0677223
ENSG00000259762	0	0	0	0	0	1.81174	1.19794	2.18087	0	1.29764	-2.87824	0.273441	1	ENSG00000259762	15	85750336	85752901	-	494	lncRNA	- && - && -	-	0	0	0	0	0	2	1	2	0	0	0	0	0	0.0734046	0.0485781	0.0883771
ENSG00000275441	0	0	0	0	0	1.81174	1.19794	2.18087	0	1.29764	-2.87824	0.273441	1	ENSG00000275441	16	28553707	28554198	-	492	lncRNA	- && - && -	-	0	0	0	0	0	2	1	2	0	0	0	0	0	0.0737029	0.0487756	0.0887364
ENSG00000197322	0	0	0	0	0	1.81174	1.19794	2.18087	0	1.29764	-2.87824	0.273441	1	TMEM132E-DT	17	34574123	34579369	-	3997	lncRNA	- && sp|A2RUQ5|CQ102_HUMAN Uncharacterized protein TMEM132E-DT OS=Homo sapiens OX=9606 GN=TMEM132E-DT PE=2 SV=1 && -	-	0	0	0	0	0	2	1	2	0	0	0	0	0	0.00907227	0.0060039	0.0109228
ENSG00000239039	0	0.885227	0	0	2.89481	0	2.39588	3.2713	0.221307	2.1405	-2.87254	0.152464	1	SNORD13	8	33513475	33513578	+	104	snoRNA	- && - && -	-	0	1	0	0	3	0	2	3	0	0.170463	0	0	0.557177	0	0.461492	0.629687
ENSG00000263531	0	0	0.813571	0	3.85974	4.52936	0	0	0.203393	2.09728	-2.86877	0.205953	1	ENSG00000263531	17	30863921	30864940	-	831	lncRNA	- && sp|A0A2R8Y7D0|TINCR_HUMAN Ubiquitin domain-containing protein TINCR OS=Homo sapiens OX=9606 GN=TINCR PE=1 SV=1 && -	-	0	0	1	0	4	5	0	0	0	0	0.0196059	0	0.0929745	0.109091	0	0
ENSG00000226952	0	0	0	0	0.964936	0.905872	0	3.2713	0	1.28553	-2.86756	0.281283	1	ENSG00000226952	1	100099239	100099490	+	252	processed_pseudogene	- && sp|Q8K215|LYRM4_MOUSE LYR motif-containing protein 4 OS=Mus musculus OX=10090 GN=Lyrm4 PE=1 SV=1 && -	-	0	0	0	0	1	1	0	3	0	0	0	0	0.0766486	0.0719481	0	0.259871
ENSG00000157335	0	0	0	0	0	2.71762	2.39588	0	0	1.27837	-2.85839	0.342972	1	CLEC18C	16	70173322	70187361	+	4926	protein_coding	- && sp|Q8NCF0|CL18C_HUMAN C-type lectin domain family 18 member C OS=Homo sapiens OX=9606 GN=CLEC18C PE=2 SV=2 && -	-	0	0	0	0	0	3	2	0	0	0	0	0	0	0.011042	0.00974324	0
ENSG00000259881	0	0	0	0	0	2.71762	2.39588	0	0	1.27837	-2.85839	0.342972	1	ENSG00000259881	16	88881038	88887136	+	3057	lncRNA	- && sp|O75081|MTG16_HUMAN Protein CBFA2T3 OS=Homo sapiens OX=9606 GN=CBFA2T3 PE=1 SV=2 && -	-	0	0	0	0	0	3	2	0	0	0	0	0	0	0.0177929	0.0157001	0
ENSG00000178055	0	0	0	0	0	1.81174	0	3.2713	0	1.27076	-2.8521	0.34493	1	PRSS42P	3	46829542	46834095	-	1857	transcribed_unitary_pseudogene	- && sp|Q7Z5A4|PRS42_HUMAN Putative serine protease 42 OS=Homo sapiens OX=9606 GN=PRSS42P PE=5 SV=1 && PF00089:Trypsin	-	0	0	0	0	0	2	0	3	0	0	0	0	0	0.0195271	0	0.0352652
ENSG00000289143	0	0	0	0	0	1.81174	0	3.2713	0	1.27076	-2.8521	0.34493	1	ENSG00000289143	10	48010137	48140468	-	3984	lncRNA	- && sp|A6NIR3|AGAP5_HUMAN Arf-GAP with GTPase, ANK repeat and PH domain-containing protein 5 OS=Homo sapiens OX=9606 GN=AGAP5 PE=2 SV=2 && PF01412:Putative GTPase activating protein for Arf|PF12796:Ankyrin repeats (3 copies)	-	0	0	0	0	0	2	0	3	0	0	0	0	0	0.00910187	0	0.0164376
ENSG00000147166	0	1.77045	1.62714	0	3.85974	7.24698	11.9794	3.2713	0.849399	6.58935	-2.85178	0.0167415	1	ITGB1BP2	X	71301750	71305371	+	2185	protein_coding	- && sp|Q9UKP3|ITBP2_HUMAN Integrin beta-1-binding protein 2 OS=Homo sapiens OX=9606 GN=ITGB1BP2 PE=1 SV=1 && PF04968:CHORD|PF04969:CS domain	-	0	2	2	0	4	8	10	3	0	0.0162272	0.0149131	0	0.0353601	0.0663832	0.109829	0.0299714
ENSG00000215198	0	0	0	0	2.89481	0	0	2.18087	0	1.26892	-2.85076	0.345377	1	ENSG00000215198	9	35147410	35149184	-	1775	processed_pseudogene	- && sp|A6NK75|ZNF98_HUMAN Zinc finger protein 98 OS=Homo sapiens OX=9606 GN=ZNF98 PE=2 SV=4 && PF01352:KRAB box|PF00096:Zinc finger, C2H2 type	zf-C2H2	0	0	0	0	3	0	0	2	0	0	0	0	0.0326458	0	0	0.0245962
ENSG00000265542	1.04003	0	0	1.1251	1.92987	6.3411	4.79176	1.09043	0.541283	3.53829	-2.84742	0.0682494	1	ENSG00000265542	17	57771946	57834749	-	612	lncRNA	- && - && -	-	1	0	0	1	2	7	4	1	0.0339602	0	0	0.0367882	0.0631224	0.20738	0.156847	0.0356686
ENSG00000258576	0	0	0	0	3.85974	0	1.19794	0	0	1.26442	-2.84548	0.352159	1	ENSG00000258576	14	100587775	100589326	-	466	lncRNA	- && - && -	-	0	0	0	0	4	0	1	0	0	0	0	0	0.165798	0	0.051497	0
ENSG00000241106	0	1.77045	1.62714	1.1251	14.474	10.8705	1.19794	6.5426	1.13067	8.27126	-2.84508	0.00981292	1	HLA-DOB	6	32812763	32820466	-	1968	protein_coding	- && sp|P13765|DOB_HUMAN HLA class II histocompatibility antigen, DO beta chain OS=Homo sapiens OX=9606 GN=HLA-DOB PE=1 SV=1 && PF00969:Class II histocompatibility antigen, beta domain|PF07654:Immunoglobulin C1-set domain	-	0	2	2	1	15	12	1	6	0	0.0180164	0.0165575	0.0114402	0.147221	0.110554	0.0121939	0.0665523
ENSG00000256596	0	0	1.62714	0	7.71949	0.905872	2.39588	2.18087	0.406785	3.30053	-2.84321	0.0951152	1	ENSG00000256596	12	124206228	124209018	+	2256	lncRNA	- && - && -	-	0	0	2	0	8	1	2	2	0	0	0.0144437	0	0.0684945	0.00803676	0.0212745	0.0193521
ENSG00000115353	0	0	0	2.25021	5.78962	0.905872	0	7.63303	0.562551	3.58213	-2.84255	0.120557	1	TACR1	2	75046463	75199520	-	5128	protein_coding	- && sp|P25103|NK1R_HUMAN Substance-P receptor OS=Homo sapiens OX=9606 GN=TACR1 PE=1 SV=1 && PF00001:7 transmembrane receptor (rhodopsin family)	-	0	0	0	2	6	1	0	7	0	0	0	0.00878095	0.0226	0.00353567	0	0.029798
ENSG00000180438	0	0	1.62714	0	0	3.62349	9.58352	0	0.406785	3.30175	-2.84221	0.171102	1	TPRXL	3	13937273	14082811	+	3748	transcribed_processed_pseudogene	- && sp|Q17RH7|TPRXL_HUMAN Putative protein TPRXL OS=Homo sapiens OX=9606 GN=TPRXL PE=5 SV=2 && -	Homeobox	0	0	2	0	0	4	8	0	0	0	0.00869399	0	0	0.01935	0.0512222	0
ENSG00000251179	0	0	1.62714	0	1.92987	4.52936	2.39588	4.36173	0.406785	3.30421	-2.84074	0.0802694	1	TMEM92-AS1	17	50281577	50287855	-	750	lncRNA	- && - && -	-	0	0	2	0	2	5	2	4	0	0	0.0434468	0	0.0515079	0.120873	0.0639936	0.116422
ENSG00000283566	0	0.885227	0	0	0.964936	2.71762	2.39588	2.18087	0.221307	2.06482	-2.82738	0.125973	1	ENSG00000283566	17	21773754	21783465	-	436	unprocessed_pseudogene	- && sp|P46734|MP2K3_HUMAN Dual specificity mitogen-activated protein kinase kinase 3 OS=Homo sapiens OX=9606 GN=MAP2K3 PE=1 SV=2 && PF00069:Protein kinase domain	-	0	1	0	0	1	3	2	2	0	0.0406609	0	0	0.0443015	0.124754	0.110081	0.100134
ENSG00000284659	0	0.885227	0	0	1.92987	2.71762	3.59382	0	0.221307	2.06033	-2.82449	0.161618	1	ENSG00000284659	2	131419665	131419784	-	120	processed_pseudogene	- && - && -	-	0	1	0	0	2	3	3	0	0	0.147735	0	0	0.321924	0.453273	0.59994	0
ENSG00000222108	0	0.885227	0	0	1.92987	2.71762	3.59382	0	0.221307	2.06033	-2.82449	0.161618	1	RNA5SP317	10	49979665	49979780	-	116	rRNA_pseudogene	- && - && -	-	0	1	0	0	2	3	3	0	0	0.152829	0	0	0.333025	0.468903	0.620627	0
ENSG00000287637	0	0.885227	0.813571	0	7.71949	0.905872	2.39588	2.18087	0.424699	3.30053	-2.81894	0.0808284	1	ENSG00000287637	21	37337382	37366858	-	2260	lncRNA	- && - && -	-	0	1	1	0	8	1	2	2	0	0.00784432	0.00720909	0	0.0683733	0.00802253	0.0212368	0.0193178
ENSG00000231443	0	0	0	0	3.85974	0	0	1.09043	0	1.23754	-2.81817	0.359906	1	ENSG00000231443	3	195937243	195938739	+	1242	processed_pseudogene	- && sp|Q9NY27|PP4R2_HUMAN Serine/threonine-protein phosphatase 4 regulatory subunit 2 OS=Homo sapiens OX=9606 GN=PPP4R2 PE=1 SV=3 && -	-	0	0	0	0	4	0	0	1	0	0	0	0	0.0622076	0	0	0.0175758
ENSG00000183562	0	0	0	0	3.85974	0	0	1.09043	0	1.23754	-2.81817	0.359906	1	ENSG00000183562	11	2989863	2991344	+	1482	lncRNA	- && - && -	-	0	0	0	0	4	0	0	1	0	0	0	0	0.0521335	0	0	0.0147295
ENSG00000236732	0	0	0	0	3.85974	0	0	1.09043	0	1.23754	-2.81817	0.359906	1	ENSG00000236732	3	32151083	32151895	-	472	unprocessed_pseudogene	- && sp|P46778|RL21_HUMAN 60S ribosomal protein L21 OS=Homo sapiens OX=9606 GN=RPL21 PE=1 SV=2 && -	-	0	0	0	0	4	0	0	1	0	0	0	0	0.16369	0	0	0.0462482
ENSG00000224743	0	0	0	0	3.85974	0	0	1.09043	0	1.23754	-2.81817	0.359906	1	TEX26-AS1	13	30881933	30933846	-	6547	lncRNA	- && - && -	-	0	0	0	0	4	0	0	1	0	0	0	0	0.0118011	0	0	0.00333422
ENSG00000233321	0	0	0	0	3.85974	0	0	1.09043	0	1.23754	-2.81817	0.359906	1	LINC02669	10	3432519	3502915	-	7642	lncRNA	- && - && -	-	0	0	0	0	4	0	0	1	0	0	0	0	0.0101102	0	0	0.00285647
ENSG00000238231	0	0	0.813571	0	5.78962	0	2.39588	0	0.203393	2.04637	-2.81715	0.223925	1	ENSG00000238231	1	27990158	27990524	-	367	processed_pseudogene	- && sp|P13164|IFM1_HUMAN Interferon-induced transmembrane protein 1 OS=Homo sapiens OX=9606 GN=IFITM1 PE=1 SV=3 && -	-	0	0	1	0	6	0	2	0	0	0	0.0443938	0	0.315784	0	0.130777	0
ENSG00000267218	0	0	0	0	1.92987	1.81174	1.19794	0	0	1.23489	-2.81625	0.290337	1	ENSG00000267218	19	15902300	15903238	-	939	processed_pseudogene	- && sp|O00411|RPOM_HUMAN DNA-directed RNA polymerase, mitochondrial OS=Homo sapiens OX=9606 GN=POLRMT PE=1 SV=2 && PF00940:DNA-dependent RNA polymerase	-	0	0	0	0	2	2	1	0	0	0	0	0	0.0411405	0.0386175	0.0255565	0
ENSG00000257341	0	0	0	1.1251	0	0	7.18764	1.09043	0.281276	2.06952	-2.8098	0.230328	1	ENSG00000257341	14	105487199	105492267	+	1408	protein_coding	- && sp|Q56K04|CRIP1_BOVIN Cysteine-rich protein 1 OS=Bos taurus OX=9913 GN=CRIP1 PE=3 SV=3 && -	-	0	0	0	1	0	0	6	1	0	0	0	0.0159903	0	0	0.102262	0.0155037
ENSG00000236366	0	0.885227	1.62714	0	1.92987	3.62349	4.79176	8.72346	0.628092	4.76715	-2.80581	0.0390638	1	ENSG00000236366	6	142526455	142637889	-	2556	lncRNA	- && - && -	-	0	1	2	0	2	4	4	8	0	0.0069359	0.0127485	0	0.0151138	0.0283739	0.0375549	0.0683229
ENSG00000109991	0	0	0	0	0	2.71762	0	2.18087	0	1.22462	-2.8039	0.358558	1	P2RX3	11	57338352	57372396	+	4432	protein_coding	- && sp|P56373|P2RX3_HUMAN P2X purinoceptor 3 OS=Homo sapiens OX=9606 GN=P2RX3 PE=1 SV=2 && PF00864:ATP P2X receptor	-	0	0	0	0	0	3	0	2	0	0	0	0	0	0.0122727	0	0.0098507
ENSG00000265095	0	1.77045	0	0	5.78962	0.905872	0	6.5426	0.442614	3.30952	-2.80191	0.131013	1	FTLP12	17	16391434	16391882	+	449	processed_pseudogene	- && sp|Q53VB8|FRIL_CANLF Ferritin light chain OS=Canis lupus familiaris OX=9615 GN=FTL PE=2 SV=3 && -	-	0	2	0	0	6	1	0	6	0	0.0789673	0	0	0.258113	0.0403807	0	0.291704
ENSG00000227040	1.04003	0	0.813571	0	4.82468	2.71762	2.39588	3.2713	0.4634	3.30237	-2.80188	0.0667138	1	ENSG00000227040	4	56760919	56761485	-	567	processed_pseudogene	- && sp|Q9CQ79|TXND9_MOUSE Thioredoxin domain-containing protein 9 OS=Mus musculus OX=10090 GN=Txndc9 PE=1 SV=1 && PF00085:Thioredoxin	-	1	0	1	0	5	3	2	3	0.0366555	0	0.0287346	0	0.17033	0.0959308	0.0846476	0.115498
ENSG00000272438	0	0	0	0	0.964936	2.71762	1.19794	0	0	1.22012	-2.80073	0.29933	1	ENSG00000272438	1	904834	915976	+	351	lncRNA	- && - && -	-	0	0	0	0	1	3	1	0	0	0	0	0	0.0550298	0.154965	0.0683692	0
ENSG00000250762	0	3.54091	0	0	1.92987	9.96459	5.9897	7.63303	0.885227	6.3793	-2.7949	0.0336687	1	ENSG00000250762	1	167819898	167820248	-	266	unprocessed_pseudogene	- && sp|Q8N128|F177A_HUMAN Protein FAM177A1 OS=Homo sapiens OX=9606 GN=FAM177A1 PE=1 SV=1 && -	-	0	4	0	0	2	11	5	7	0	0.266589	0	0	0.145229	0.749775	0.451083	0.574451
ENSG00000270714	0	0.885227	0	0	0	0	5.9897	2.18087	0.221307	2.04264	-2.79255	0.229216	1	MICOS10P2	17	64747264	64747492	-	229	processed_pseudogene	- && sp|Q5TGZ0|MIC10_HUMAN MICOS complex subunit MIC10 OS=Homo sapiens OX=9606 GN=MICOS10 PE=1 SV=1 && -	-	0	1	0	0	0	0	5	2	0	0.0774156	0	0	0	0	0.523965	0.190648
ENSG00000289978	0	0	0	2.25021	0	0	11.9794	2.18087	0.562551	3.54007	-2.79006	0.181171	1	ENSG00000289978	16	21227154	21233604	-	545	lncRNA	- && - && -	-	0	0	0	2	0	0	10	2	0	0	0	0.0826215	0	0	0.440323	0.080107
ENSG00000233597	0	0	0	0	1.92987	1.81174	0	1.09043	0	1.20801	-2.78973	0.297828	1	ENSG00000233597	3	142043623	142044198	-	576	processed_pseudogene	- && sp|Q3T0W9|RL19_BOVIN 60S ribosomal protein L19 OS=Bos taurus OX=9913 GN=RPL19 PE=2 SV=1 && PF01280:Ribosomal protein L19e	-	0	0	0	0	2	2	0	1	0	0	0	0	0.0670675	0.0629546	0	0.0378978
ENSG00000212534	0	0	0	0	1.92987	1.81174	0	1.09043	0	1.20801	-2.78973	0.297828	1	SNORD70	2	202276431	202276518	+	88	snoRNA	- && - && -	-	0	0	0	0	2	2	0	1	0	0	0	0	0.438988	0.412066	0	0.248059
ENSG00000272192	1.04003	0	0	0	0.964936	3.62349	1.19794	2.18087	0.260007	1.99181	-2.78587	0.138872	1	PDE7A-DT	8	65842138	65843345	+	1208	lncRNA	- && - && -	-	1	0	0	0	1	4	1	2	0.017205	0	0	0	0.0159896	0.0600362	0.0198656	0.036141
ENSG00000267795	0	0	0	0	4.82468	0	0	0	0	1.20617	-2.78291	0.419684	1	SMIM22	16	4788397	4796491	+	1771	protein_coding	- && sp|K7EJ46|SIM22_HUMAN Small integral membrane protein 22 OS=Homo sapiens OX=9606 GN=SMIM22 PE=1 SV=2 && -	-	0	0	0	0	5	0	0	0	0	0	0	0	0.0545326	0	0	0
ENSG00000235139	0	0	0	0	4.82468	0	0	0	0	1.20617	-2.78291	0.419684	1	LINC03017	7	84532476	84584322	+	4276	lncRNA	- && - && -	-	0	0	0	0	5	0	0	0	0	0	0	0	0.0225859	0	0	0
ENSG00000272582	0	0	0	0	4.82468	0	0	0	0	1.20617	-2.78291	0.419684	1	ENSG00000272582	22	37950965	37951778	+	814	lncRNA	- && sp|Q68CZ1|FTM_HUMAN Protein fantom OS=Homo sapiens OX=9606 GN=RPGRIP1L PE=1 SV=2 && -	-	0	0	0	0	5	0	0	0	0	0	0	0	0.118645	0	0	0
ENSG00000236031	0	0	0	0	4.82468	0	0	0	0	1.20617	-2.78291	0.419684	1	ENSG00000236031	1	243545532	243548329	+	751	lncRNA	- && - && -	-	0	0	0	0	5	0	0	0	0	0	0	0	0.128598	0	0	0
ENSG00000249352	0	0	0	0	4.82468	0	0	0	0	1.20617	-2.78291	0.419684	1	LINC02198	5	68970692	69030165	-	1196	lncRNA	- && - && -	-	0	0	0	0	5	0	0	0	0	0	0	0	0.0807502	0	0	0
ENSG00000257264	0	0	0	0	4.82468	0	0	0	0	1.20617	-2.78291	0.419684	1	ENSG00000257264	16	14901499	14902174	+	676	lncRNA	- && - && -	-	0	0	0	0	5	0	0	0	0	0	0	0	0.142866	0	0	0
ENSG00000220920	0	0	0	0	0	3.62349	1.19794	0	0	1.20536	-2.78231	0.3698	1	ENSG00000220920	6	17953572	17953930	+	359	unprocessed_pseudogene	- && sp|Q76I81|RS12_BOVIN 40S ribosomal protein S12 OS=Bos taurus OX=9913 GN=RPS12 PE=2 SV=1 && -	-	0	0	0	0	0	4	1	0	0	0	0	0	0	0.202016	0.0668457	0
ENSG00000102524	0	0	0	4.50041	0	3.62349	19.167	6.5426	1.1251	7.33328	-2.77686	0.0687961	1	TNFSF13B	13	108251240	108308484	+	3059	protein_coding	- && sp|Q9Y275|TN13B_HUMAN Tumor necrosis factor ligand superfamily member 13B OS=Homo sapiens OX=9606 GN=TNFSF13B PE=1 SV=1 && PF00229:TNF(Tumour Necrosis Factor) family	-	0	0	0	4	0	4	16	6	0	0	0	0.0294402	0	0.0237083	0.125519	0.0428163
ENSG00000238221	0	0	0	0	0.964936	2.71762	0	1.09043	0	1.19325	-2.77384	0.306945	1	ENSG00000238221	6	7276031	7298872	+	500	lncRNA	- && - && -	-	0	0	0	0	1	3	0	1	0	0	0	0	0.0386309	0.108786	0	0.0436583
ENSG00000228956	0	0	1.62714	0	5.78962	5.43523	1.19794	0	0.406785	3.1057	-2.77217	0.138741	1	SATB1-AS1	3	18445024	18923280	+	16875	lncRNA	- && - && -	-	0	0	2	0	6	6	1	0	0	0	0.00193097	0	0.00686772	0.00644655	0.00142208	0
ENSG00000134042	2.08006	0	0	1.1251	0	0	4.79176	16.3565	0.801291	5.28706	-2.77177	0.110739	1	MRO	18	50795120	50825402	-	5525	protein_coding	- && sp|Q9BYG7|MSTRO_HUMAN Protein maestro OS=Homo sapiens OX=9606 GN=MRO PE=2 SV=2 && -	-	2	0	0	1	0	0	4	15	0.00752349	0	0	0.004075	0	0	0.0173738	0.0592647
ENSG00000278153	0	0	0	0	3.85974	0.905872	0	0	0	1.1914	-2.76874	0.373858	1	ENSG00000278153	20	13368291	13368703	-	413	lncRNA	- && - && -	-	0	0	0	0	4	1	0	0	0	0	0	0	0.187075	0.0439005	0	0
ENSG00000280401	0	0	0	0	3.85974	0.905872	0	0	0	1.1914	-2.76874	0.373858	1	ENSG00000280401	10	70434829	70436556	+	1728	TEC	- && sp|Q96S42|NODAL_HUMAN Nodal homolog OS=Homo sapiens OX=9606 GN=NODAL PE=1 SV=2 && PF00019:Transforming growth factor beta like domain	-	0	0	0	0	4	1	0	0	0	0	0	0	0.0447117	0.0104924	0	0
ENSG00000290024	0	0	0	0	3.85974	0.905872	0	0	0	1.1914	-2.76874	0.373858	1	ENSG00000290024	17	80474820	80475231	+	412	lncRNA	- && - && -	-	0	0	0	0	4	1	0	0	0	0	0	0	0.187529	0.0440071	0	0
ENSG00000237719	0	0.885227	0	0	3.85974	1.81174	0	2.18087	0.221307	1.96309	-2.76789	0.175511	1	ENSG00000237719	6	36091991	36092646	-	656	processed_pseudogene	- && sp|Q9UKK9|NUDT5_HUMAN ADP-sugar pyrophosphatase OS=Homo sapiens OX=9606 GN=NUDT5 PE=1 SV=1 && -	-	0	1	0	0	4	2	0	2	0	0.0270246	0	0	0.117777	0.0552772	0	0.0665523
ENSG00000272070	0	0	0	2.25021	1.92987	0	11.9794	0	0.562551	3.47732	-2.76581	0.185865	1	ENSG00000272070	5	141326210	141329363	+	3154	lncRNA	- && sp|Q5DRA9|PCDGE_PANTR Protocadherin gamma-B2 OS=Pan troglodytes OX=9598 GN=PCDHGB2 PE=3 SV=1 && -	-	0	0	0	2	2	0	10	0	0	0	0	0.0142767	0.0122482	0	0.0760862	0
ENSG00000162624	0	1.77045	0	0	5.78962	0	7.18764	0	0.442614	3.24431	-2.76391	0.180745	1	LHX8	1	75128434	75161533	+	4471	protein_coding	- && sp|Q68G74|LHX8_HUMAN LIM/homeobox protein Lhx8 OS=Homo sapiens OX=9606 GN=LHX8 PE=1 SV=2 && PF00412:LIM domain|PF00046:Homeodomain	Homeobox	0	2	0	0	6	0	6	0	0	0.00793029	0	0	0.025921	0	0.0322043	0
ENSG00000185306	0	0	1.62714	0	1.92987	1.81174	0	8.72346	0.406785	3.11627	-2.76245	0.141761	1	C12orf56	12	64264762	64390758	-	5070	protein_coding	- && sp|Q8IXR9|CL056_HUMAN Uncharacterized protein C12orf56 OS=Homo sapiens OX=9606 GN=C12orf56 PE=2 SV=3 && PF15087:Protein of unknown function (DUF4551)	-	0	0	2	0	2	2	0	8	0	0	0.00642704	0	0.00761951	0.00715224	0	0.0344444
ENSG00000130592	0	0	0	0	0	3.62349	0	1.09043	0	1.17848	-2.75383	0.378019	1	LSP1	11	1850904	1892267	+	6221	protein_coding	- && sp|P33241|LSP1_HUMAN Lymphocyte-specific protein 1 OS=Homo sapiens OX=9606 GN=LSP1 PE=1 SV=1 && PF02029:Caldesmon	-	0	0	0	0	0	4	0	1	0	0	0	0	0	0.0116579	0	0.00350895
ENSG00000287896	0	0	0	0	0	3.62349	0	1.09043	0	1.17848	-2.75383	0.378019	1	ENSG00000287896	19	47469910	47478550	+	2157	lncRNA	- && sp|Q9Y664|KPTN_HUMAN KICSTOR complex protein kaptin OS=Homo sapiens OX=9606 GN=KPTN PE=1 SV=2 && -	-	0	0	0	0	0	4	0	1	0	0	0	0	0	0.0336225	0	0.0101201
ENSG00000203435	0	0	0	0	0	3.62349	0	1.09043	0	1.17848	-2.75383	0.378019	1	E2F3P2	2	195994259	195995680	-	1422	processed_pseudogene	- && sp|O00716|E2F3_HUMAN Transcription factor E2F3 OS=Homo sapiens OX=9606 GN=E2F3 PE=1 SV=1 && -	-	0	0	0	0	0	4	0	1	0	0	0	0	0	0.0510012	0	0.015351
ENSG00000228108	0	0	0	0	0	3.62349	0	1.09043	0	1.17848	-2.75383	0.378019	1	SPTBN1-AS1	2	54516048	54540697	-	536	lncRNA	- && - && -	-	0	0	0	0	0	4	0	1	0	0	0	0	0	0.135305	0	0.040726
ENSG00000224077	0	0	0	0	0	3.62349	0	1.09043	0	1.17848	-2.75383	0.378019	1	ENSG00000224077	11	117098987	117108170	+	483	lncRNA	- && - && -	-	0	0	0	0	0	4	0	1	0	0	0	0	0	0.150153	0	0.0451949
ENSG00000252707	0	0	0	0	0	3.62349	0	1.09043	0	1.17848	-2.75383	0.378019	1	RNU11-2P	17	12036496	12036637	-	142	snRNA	- && - && -	-	0	0	0	0	0	4	0	1	0	0	0	0	0	0.51073	0	0.153726
ENSG00000236532	0	0	0	0	2.89481	1.81174	0	0	0	1.17664	-2.75269	0.373276	1	LINC01695	21	28116094	28228667	-	5319	lncRNA	- && sp|Q8NEM8|CBPC3_HUMAN Cytosolic carboxypeptidase 3 OS=Homo sapiens OX=9606 GN=AGBL3 PE=2 SV=2 && -	-	0	0	0	0	3	2	0	0	0	0	0	0	0.0108942	0.00681742	0	0
ENSG00000231324	0	3.54091	0	0	0	1.81174	11.9794	10.9043	0.885227	6.17387	-2.74896	0.0819955	1	ENSG00000231324	21	36632681	36637033	-	1133	lncRNA	- && - && -	-	0	4	0	0	0	2	10	10	0	0.0625884	0	0	0	0.0320052	0.211806	0.192667
ENSG00000285752	0	0	0	2.25021	2.89481	1.81174	0	8.72346	0.562551	3.3575	-2.74787	0.13263	1	CDC42-AS1	1	22028317	22052927	-	2574	lncRNA	- && sp|Q32PG5|SCND1_BOVIN SCAN domain-containing protein 1 OS=Bos taurus OX=9913 GN=SCAND1 PE=2 SV=1 && -	-	0	0	0	2	3	2	0	8	0	0	0	0.0174937	0.0225122	0.0140877	0	0.0678451
ENSG00000181847	0	0	0	0	0	0	4.79176	0	0	1.19794	-2.74719	0.425893	1	TIGIT	3	114276913	114310288	+	6091	protein_coding	- && sp|Q495A1|TIGIT_HUMAN T-cell immunoreceptor with Ig and ITIM domains OS=Homo sapiens OX=9606 GN=TIGIT PE=1 SV=1 && PF07686:Immunoglobulin V-set domain	-	0	0	0	0	0	0	4	0	0	0	0	0	0	0	0.0157594	0
ENSG00000172243	0	0	0	0	0	0	4.79176	0	0	1.19794	-2.74719	0.425893	1	CLEC7A	12	10116777	10130258	-	4190	protein_coding	- && sp|Q9BXN2|CLC7A_HUMAN C-type lectin domain family 7 member A OS=Homo sapiens OX=9606 GN=CLEC7A PE=1 SV=1 && -	-	0	0	0	0	0	0	4	0	0	0	0	0	0	0	0.0229094	0
ENSG00000267199	0	0	0	0	0	0	4.79176	0	0	1.19794	-2.74719	0.425893	1	ENSG00000267199	18	12438890	12448205	+	5428	lncRNA	- && sp|Q96MW7|TIGD1_HUMAN Tigger transposable element-derived protein 1 OS=Homo sapiens OX=9606 GN=TIGD1 PE=1 SV=1 && -	-	0	0	0	0	0	0	4	0	0	0	0	0	0	0	0.0176843	0
ENSG00000288888	0	0	0	0	0	0	4.79176	0	0	1.19794	-2.74719	0.425893	1	ENSG00000288888	4	77056585	77057629	+	1045	lncRNA	- && sp|Q7Z5D8|NANGN_HUMAN NANOG neighbor homeobox OS=Homo sapiens OX=9606 GN=NANOGNB PE=2 SV=1 && -	-	0	0	0	0	0	0	4	0	0	0	0	0	0	0	0.0918568	0
ENSG00000169442	0	0	0	0	0	0	4.79176	0	0	1.19794	-2.74719	0.425893	1	CD52	1	26317958	26320523	+	934	protein_coding	- && - && -	-	0	0	0	0	0	0	4	0	0	0	0	0	0	0	0.102773	0
ENSG00000236779	0	0	0	0	0	0	4.79176	0	0	1.19794	-2.74719	0.425893	1	ENSG00000236779	1	204528845	204529692	-	848	processed_pseudogene	- && sp|Q8BFY6|PEF1_MOUSE Peflin OS=Mus musculus OX=10090 GN=Pef1 PE=1 SV=1 && -	-	0	0	0	0	0	0	4	0	0	0	0	0	0	0	0.113196	0
ENSG00000217414	0	0	0	0	0	0	4.79176	0	0	1.19794	-2.74719	0.425893	1	DDX18P3	6	18363417	18365423	-	2007	processed_pseudogene	- && sp|Q9NVP1|DDX18_HUMAN ATP-dependent RNA helicase DDX18 OS=Homo sapiens OX=9606 GN=DDX18 PE=1 SV=2 && -	-	0	0	0	0	0	0	4	0	0	0	0	0	0	0	0.0478278	0
ENSG00000289436	0	0	0	0	0	0	4.79176	0	0	1.19794	-2.74719	0.425893	1	ENSG00000289436	14	41604962	41606348	+	1387	lncRNA	- && - && -	-	0	0	0	0	0	0	4	0	0	0	0	0	0	0	0.0692072	0
ENSG00000261481	0	0	0	0	0	0	4.79176	0	0	1.19794	-2.74719	0.425893	1	CARHSP1-DT	16	8869251	8870032	+	498	lncRNA	- && - && -	-	0	0	0	0	0	0	4	0	0	0	0	0	0	0	0.192752	0
ENSG00000204177	0	0	0	0	0	0	4.79176	0	0	1.19794	-2.74719	0.425893	1	BMS1P1	10	46788397	46799819	+	1332	transcribed_unprocessed_pseudogene	- && sp|Q14692|BMS1_HUMAN Ribosome biogenesis protein BMS1 homolog OS=Homo sapiens OX=9606 GN=BMS1 PE=1 SV=1 && -	-	0	0	0	0	0	0	4	0	0	0	0	0	0	0	0.0720648	0
ENSG00000250208	0	0	0	0	0	0	4.79176	0	0	1.19794	-2.74719	0.425893	1	FZD10-AS1	12	130144315	130162256	-	11503	lncRNA	- && sp|O00370|LORF2_HUMAN LINE-1 retrotransposable element ORF2 protein OS=Homo sapiens OX=9606 PE=1 SV=1 && -	-	0	0	0	0	0	0	4	0	0	0	0	0	0	0	0.00834481	0
ENSG00000258602	0	0	0	0	0	0	4.79176	0	0	1.19794	-2.74719	0.425893	1	LINC01629	14	76959636	76965802	+	716	lncRNA	- && - && -	-	0	0	0	0	0	0	4	0	0	0	0	0	0	0	0.134065	0
ENSG00000275479	0	0	0	0	0	0	4.79176	0	0	1.19794	-2.74719	0.425893	1	ENSG00000275479	17	80149627	80149798	+	172	lncRNA	- && - && -	-	0	0	0	0	0	0	4	0	0	0	0	0	0	0	0.558083	0
ENSG00000289172	0	0	0	0	0	0	4.79176	0	0	1.19794	-2.74719	0.425893	1	ENSG00000289172	20	45179818	45189319	+	1693	lncRNA	- && - && -	-	0	0	0	0	0	0	4	0	0	0	0	0	0	0	0.0566984	0
ENSG00000251513	0	0	0	0	0	0	4.79176	0	0	1.19794	-2.74719	0.425893	1	LIX1-AS1	5	97089075	97437217	+	1793	lncRNA	- && - && -	-	0	0	0	0	0	0	4	0	0	0	0	0	0	0	0.0535362	0
ENSG00000214772	0	0	0	0	0	0	4.79176	0	0	1.19794	-2.74719	0.425893	1	GUCY2C-AS1	12	14665655	14757963	+	657	lncRNA	- && - && -	-	0	0	0	0	0	0	4	0	0	0	0	0	0	0	0.146104	0
ENSG00000228723	0	0	0	0	0	0	4.79176	0	0	1.19794	-2.74719	0.425893	1	SRGAP3-AS2	3	9192493	9194453	+	1439	lncRNA	- && - && -	-	0	0	0	0	0	0	4	0	0	0	0	0	0	0	0.0667063	0
ENSG00000163632	0	0	0	0	0	0	4.79176	0	0	1.19794	-2.74719	0.425893	1	C3orf49	3	63819299	63848636	+	1617	protein_coding	- && sp|Q96BT1|CC049_HUMAN Putative uncharacterized protein C3orf49 OS=Homo sapiens OX=9606 GN=C3orf49 PE=2 SV=1 && -	-	0	0	0	0	0	0	4	0	0	0	0	0	0	0	0.0593632	0
ENSG00000287761	0	0	0	0	0	0	4.79176	0	0	1.19794	-2.74719	0.425893	1	ENSG00000287761	6	4381211	4383597	+	1159	lncRNA	- && - && -	-	0	0	0	0	0	0	4	0	0	0	0	0	0	0	0.0828217	0
ENSG00000215853	0	0	0	0	0	0	4.79176	0	0	1.19794	-2.74719	0.425893	1	RPTN	1	152153595	152159228	-	3569	protein_coding	- && sp|Q6XPR3|RPTN_HUMAN Repetin OS=Homo sapiens OX=9606 GN=RPTN PE=1 SV=1 && PF01023:S-100/ICaBP type calcium binding domain	-	0	0	0	0	0	0	4	0	0	0	0	0	0	0	0.0268956	0
ENSG00000272402	0	0	0	0	0	0	4.79176	0	0	1.19794	-2.74719	0.425893	1	ENSG00000272402	6	24706747	24707151	+	405	lncRNA	- && - && -	-	0	0	0	0	0	0	4	0	0	0	0	0	0	0	0.237013	0
ENSG00000255968	0	0	0	0	0	0	4.79176	0	0	1.19794	-2.74719	0.425893	1	ENSG00000255968	12	26318953	26421462	+	775	lncRNA	- && - && -	-	0	0	0	0	0	0	4	0	0	0	0	0	0	0	0.123859	0
ENSG00000262313	0	0	0	0	0	0	4.79176	0	0	1.19794	-2.74719	0.425893	1	ENSG00000262313	17	80940418	80942033	-	494	lncRNA	- && - && -	-	0	0	0	0	0	0	4	0	0	0	0	0	0	0	0.194312	0
ENSG00000129437	0	0	0	0	0	0	4.79176	0	0	1.19794	-2.74719	0.425893	1	KLK14	19	51077495	51084245	-	1190	protein_coding	- && sp|Q9P0G3|KLK14_HUMAN Kallikrein-14 OS=Homo sapiens OX=9606 GN=KLK14 PE=1 SV=2 && PF00089:Trypsin	-	0	0	0	0	0	0	4	0	0	0	0	0	0	0	0.0806642	0
ENSG00000158022	0	0	0	0	0	0	4.79176	0	0	1.19794	-2.74719	0.425893	1	TRIM63	1	26051301	26068436	-	2576	protein_coding	- && sp|Q969Q1|TRI63_HUMAN E3 ubiquitin-protein ligase TRIM63 OS=Homo sapiens OX=9606 GN=TRIM63 PE=1 SV=1 && PF00643:B-box zinc finger|PF13445:RING-type zinc-finger	-	0	0	0	0	0	0	4	0	0	0	0	0	0	0	0.0372633	0
ENSG00000273267	0	0	0	0	0	0	4.79176	0	0	1.19794	-2.74719	0.425893	1	ENSG00000273267	4	8022665	8023126	+	462	lncRNA	- && - && -	-	0	0	0	0	0	0	4	0	0	0	0	0	0	0	0.207771	0
ENSG00000156564	0	0	0	0	0	0	4.79176	0	0	1.19794	-2.74719	0.425893	1	LRFN2	6	40391591	40587364	-	3316	protein_coding	- && sp|Q9ULH4|LRFN2_HUMAN Leucine-rich repeat and fibronectin type-III domain-containing protein 2 OS=Homo sapiens OX=9606 GN=LRFN2 PE=1 SV=2 && PF13855:Leucine rich repeat|PF07679:Immunoglobulin I-set domain|PF00041:Fibronectin type III domain	-	0	0	0	0	0	0	4	0	0	0	0	0	0	0	0.0289476	0
ENSG00000230317	0	0	0	0	0	0	4.79176	0	0	1.19794	-2.74719	0.425893	1	LINC01284	X	51095836	51224432	-	5652	lncRNA	- && sp|Q92918|M4K1_HUMAN Mitogen-activated protein kinase kinase kinase kinase 1 OS=Homo sapiens OX=9606 GN=MAP4K1 PE=1 SV=1 && -	-	0	0	0	0	0	0	4	0	0	0	0	0	0	0	0.0169834	0
ENSG00000137558	0	0	0	0	0	0	4.79176	0	0	1.19794	-2.74719	0.425893	1	PI15	8	74824534	74855029	+	7159	protein_coding	- && sp|O43692|PI15_HUMAN Peptidase inhibitor 15 OS=Homo sapiens OX=9606 GN=PI15 PE=1 SV=1 && PF00188:Cysteine-rich secretory protein family	-	0	0	0	0	0	0	4	0	0	0	0	0	0	0	0.0134083	0
ENSG00000256325	0	0	0	0	0	0	4.79176	0	0	1.19794	-2.74719	0.425893	1	ENSG00000256325	12	68828118	68828553	+	374	lncRNA	- && - && -	-	0	0	0	0	0	0	4	0	0	0	0	0	0	0	0.256659	0
ENSG00000234427	0	0	0	0	0	0	4.79176	0	0	1.19794	-2.74719	0.425893	1	ENSG00000234427	6	11810602	11811248	+	554	lncRNA	- && - && -	-	0	0	0	0	0	0	4	0	0	0	0	0	0	0	0.173268	0
ENSG00000204450	0	0	0	0	0	0	4.79176	0	0	1.19794	-2.74719	0.425893	1	TRIM64	11	89966037	89974072	+	1653	protein_coding	- && sp|A6NGJ6|TRI64_HUMAN Tripartite motif-containing protein 64 OS=Homo sapiens OX=9606 GN=TRIM64 PE=2 SV=4 && PF00622:SPRY domain	-	0	0	0	0	0	0	4	0	0	0	0	0	0	0	0.0580704	0
ENSG00000289373	0	0	0	0	0	0	4.79176	0	0	1.19794	-2.74719	0.425893	1	ENSG00000289373	20	36677488	36677797	+	310	lncRNA	- && - && -	-	0	0	0	0	0	0	4	0	0	0	0	0	0	0	0.309646	0
ENSG00000228729	0	0	0	0	0	0	4.79176	0	0	1.19794	-2.74719	0.425893	1	ENSG00000228729	1	227234269	227235355	+	821	processed_pseudogene	- && sp|P07858|CATB_HUMAN Cathepsin B OS=Homo sapiens OX=9606 GN=CTSB PE=1 SV=3 && -	-	0	0	0	0	0	0	4	0	0	0	0	0	0	0	0.116919	0
ENSG00000248458	0	0	0	0	0	0	4.79176	0	0	1.19794	-2.74719	0.425893	1	ENSG00000248458	1	66665864	66677027	-	1156	lncRNA	- && sp|O00370|LORF2_HUMAN LINE-1 retrotransposable element ORF2 protein OS=Homo sapiens OX=9606 PE=1 SV=1 && -	-	0	0	0	0	0	0	4	0	0	0	0	0	0	0	0.0830366	0
ENSG00000221986	0	0	0	0	0	0	4.79176	0	0	1.19794	-2.74719	0.425893	1	MYBPHL	1	109292365	109307011	-	1759	protein_coding	- && sp|A2RUH7|MBPHL_HUMAN Myosin-binding protein H-like OS=Homo sapiens OX=9606 GN=MYBPHL PE=1 SV=2 && PF00041:Fibronectin type III domain|PF07679:Immunoglobulin I-set domain	-	0	0	0	0	0	0	4	0	0	0	0	0	0	0	0.054571	0
ENSG00000228590	0	0	0	0	0	0	4.79176	0	0	1.19794	-2.74719	0.425893	1	MIR4432HG	2	60336446	60439828	-	9514	lncRNA	- && sp|Q8WTZ3|YS049_HUMAN Zinc finger protein ENSP00000375192 OS=Homo sapiens OX=9606 PE=2 SV=1 && -	-	0	0	0	0	0	0	4	0	0	0	0	0	0	0	0.0100894	0
ENSG00000289422	0	0	0	0	0	0	4.79176	0	0	1.19794	-2.74719	0.425893	1	ENSG00000289422	2	208064701	208077198	+	665	lncRNA	- && - && -	-	0	0	0	0	0	0	4	0	0	0	0	0	0	0	0.144346	0
ENSG00000196475	0	0	0	0	0	0	4.79176	0	0	1.19794	-2.74719	0.425893	1	GK2	4	79406361	79408228	-	1868	protein_coding	- && sp|Q14410|GLPK2_HUMAN Glycerol kinase 2 OS=Homo sapiens OX=9606 GN=GK2 PE=2 SV=2 && PF02782:FGGY family of carbohydrate kinases, C-terminal domain|PF00370:FGGY family of carbohydrate kinases, N-terminal domain	-	0	0	0	0	0	0	4	0	0	0	0	0	0	0	0.0513867	0
ENSG00000251426	0	0	0	0	0	0	4.79176	0	0	1.19794	-2.74719	0.425893	1	ENSG00000251426	5	5046796	5049497	-	642	lncRNA	- && - && -	-	0	0	0	0	0	0	4	0	0	0	0	0	0	0	0.149518	0
ENSG00000289337	0	0	0	0	0	0	4.79176	0	0	1.19794	-2.74719	0.425893	1	ENSG00000289337	5	96165522	96172063	-	1090	lncRNA	- && sp|Q1W209|ESRG_HUMAN Embryonic stem cell-related gene protein OS=Homo sapiens OX=9606 GN=ESRG PE=2 SV=2 && -	-	0	0	0	0	0	0	4	0	0	0	0	0	0	0	0.0880645	0
ENSG00000213109	0	0	0	0	0	0	4.79176	0	0	1.19794	-2.74719	0.425893	1	RPL7AP37	6	136900233	136901529	-	1297	transcribed_processed_pseudogene	- && sp|Q2TBQ5|RL7A_BOVIN 60S ribosomal protein L7a OS=Bos taurus OX=9913 GN=RPL7A PE=2 SV=3 && -	-	0	0	0	0	0	0	4	0	0	0	0	0	0	0	0.0740095	0
ENSG00000182348	0	0	0	0	0	0	4.79176	0	0	1.19794	-2.74719	0.425893	1	ZNF804B	7	88759700	89338528	+	5824	protein_coding	- && sp|A4D1E1|Z804B_HUMAN Zinc finger protein 804B OS=Homo sapiens OX=9606 GN=ZNF804B PE=2 SV=2 && PF12171:Zinc-finger double-stranded RNA-binding	-	0	0	0	0	0	0	4	0	0	0	0	0	0	0	0.0164819	0
ENSG00000136297	0	0	0	0	0	0	4.79176	0	0	1.19794	-2.74719	0.425893	1	MMD2	7	4905989	4959213	-	2466	protein_coding	- && sp|Q8IY49|PAQRA_HUMAN Monocyte to macrophage differentiation factor 2 OS=Homo sapiens OX=9606 GN=MMD2 PE=1 SV=2 && PF03006:Haemolysin-III related	-	0	0	0	0	0	0	4	0	0	0	0	0	0	0	0.0389255	0
ENSG00000253892	0	0	0	0	0	0	4.79176	0	0	1.19794	-2.74719	0.425893	1	ENSG00000253892	8	48657260	48658894	-	594	lncRNA	- && - && -	-	0	0	0	0	0	0	4	0	0	0	0	0	0	0	0.1616	0
ENSG00000254557	0	0	0	0	0	0	4.79176	0	0	1.19794	-2.74719	0.425893	1	ENSG00000254557	8	69713390	69719722	+	552	lncRNA	- && - && -	-	0	0	0	0	0	0	4	0	0	0	0	0	0	0	0.173896	0
ENSG00000207563	0	0	0	0	0	0	4.79176	0	0	1.19794	-2.74719	0.425893	1	MIR23B	9	95085208	95085304	+	97	miRNA	- && - && -	-	0	0	0	0	0	0	4	0	0	0	0	0	0	0	0.989591	0
ENSG00000254418	0	0	0	0	0	0	4.79176	0	0	1.19794	-2.74719	0.425893	1	SPON1-AS1	11	14262846	14273691	-	240	lncRNA	- && sp|Q9HCB6|SPON1_HUMAN Spondin-1 OS=Homo sapiens OX=9606 GN=SPON1 PE=1 SV=2 && -	-	0	0	0	0	0	0	4	0	0	0	0	0	0	0	0.39996	0
ENSG00000254884	0	0	0	0	0	0	4.79176	0	0	1.19794	-2.74719	0.425893	1	PRR13P2	11	9311284	9311689	-	406	processed_pseudogene	- && sp|Q9NZ81|PRR13_HUMAN Proline-rich protein 13 OS=Homo sapiens OX=9606 GN=PRR13 PE=1 SV=1 && -	-	0	0	0	0	0	0	4	0	0	0	0	0	0	0	0.236429	0
ENSG00000285300	0	0	0	0	0	0	4.79176	0	0	1.19794	-2.74719	0.425893	1	ENSG00000285300	10	70927055	71077810	+	2199	lncRNA	- && - && -	-	0	0	0	0	0	0	4	0	0	0	0	0	0	0	0.0436518	0
ENSG00000140067	0	0	0	0	0	0	4.79176	0	0	1.19794	-2.74719	0.425893	1	FAM181A	14	93918894	93929608	+	2119	protein_coding	- && sp|Q8N9Y4|F181A_HUMAN Protein FAM181A OS=Homo sapiens OX=9606 GN=FAM181A PE=1 SV=3 && PF15238:FAM181	-	0	0	0	0	0	0	4	0	0	0	0	0	0	0	0.0452998	0
ENSG00000265871	0	0	0	0	0	0	4.79176	0	0	1.19794	-2.74719	0.425893	1	MIR3174	15	90006755	90006841	+	87	miRNA	- && - && -	-	0	0	0	0	0	0	4	0	0	0	0	0	0	0	1.10334	0
ENSG00000183629	0	0	0	0	0	0	4.79176	0	0	1.19794	-2.74719	0.425893	1	GOLGA8G	15	28519611	28533014	-	6529	protein_coding	- && sp|H3BPF8|GOG8S_HUMAN Golgin subfamily A member 8S OS=Homo sapiens OX=9606 GN=GOLGA8S PE=3 SV=1 && -	-	0	0	0	0	0	0	4	0	0	0	0	0	0	0	0.0147022	0
ENSG00000108878	0	0	0	0	0	0	4.79176	0	0	1.19794	-2.74719	0.425893	1	CACNG1	17	67044554	67056797	+	1302	protein_coding	- && sp|Q06432|CCG1_HUMAN Voltage-dependent calcium channel gamma-1 subunit OS=Homo sapiens OX=9606 GN=CACNG1 PE=1 SV=1 && PF13903:PMP-22/EMP/MP20/Claudin tight junction	-	0	0	0	0	0	0	4	0	0	0	0	0	0	0	0.0737253	0
ENSG00000206734	0	0	0	0	0	0	4.79176	0	0	1.19794	-2.74719	0.425893	1	Y_RNA	17	47557413	47557514	+	102	misc_RNA	- && - && -	-	0	0	0	0	0	0	4	0	0	0	0	0	0	0	0.941082	0
ENSG00000235347	0	0	0	0	0	0	4.79176	0	0	1.19794	-2.74719	0.425893	1	ENSG00000235347	22	45792418	45793636	-	1219	processed_pseudogene	- && sp|Q8K1J6|TRNT1_MOUSE CCA tRNA nucleotidyltransferase 1, mitochondrial OS=Mus musculus OX=10090 GN=Trnt1 PE=1 SV=1 && -	-	0	0	0	0	0	0	4	0	0	0	0	0	0	0	0.0787452	0
ENSG00000128313	0	0	0	0	0	0	4.79176	0	0	1.19794	-2.74719	0.425893	1	APOL5	22	35717872	35729483	+	1438	protein_coding	- && sp|Q9BWW9|APOL5_HUMAN Apolipoprotein L5 OS=Homo sapiens OX=9606 GN=APOL5 PE=2 SV=1 && PF05461:Apolipoprotein L	-	0	0	0	0	0	0	4	0	0	0	0	0	0	0	0.0667527	0
ENSG00000180929	2.08006	0	1.62714	0	3.85974	0	20.365	1.09043	0.9268	6.32879	-2.74224	0.0717234	1	GPR62	3	51955381	51957499	+	2119	protein_coding	- && sp|Q9BZJ7|GPR62_HUMAN G-protein coupled receptor 62 OS=Homo sapiens OX=9606 GN=GPR62 PE=1 SV=2 && PF00001:7 transmembrane receptor (rhodopsin family)	-	2	0	2	0	4	0	17	1	0.0196165	0	0.0153776	0	0.0364615	0	0.192524	0.0103016
ENSG00000176659	0	0.885227	0	0	7.71949	0	0	0	0.221307	1.92987	-2.74042	0.307367	1	LINC02910	20	60055853	60072956	+	4903	lncRNA	- && sp|Q8N268|CT197_HUMAN Putative uncharacterized protein encoded by LINC02910 OS=Homo sapiens OX=9606 GN=LINC02910 PE=5 SV=1 && -	-	0	1	0	0	8	0	0	0	0	0.00361578	0	0	0.0315161	0	0	0
ENSG00000207344	0	0	0.813571	0	7.71949	0	0	0	0.203393	1.92987	-2.74037	0.308607	1	SNORA22C	7	65065999	65066132	+	134	snoRNA	- && - && -	-	0	0	1	0	8	0	0	0	0	0	0.121586	0	1.15316	0	0	0
ENSG00000157017	0	0	0	1.1251	3.85974	2.71762	0	1.09043	0.281276	1.91695	-2.73895	0.183913	1	GHRL	3	10285666	10292947	-	2073	protein_coding	- && sp|Q9UBU3|GHRL_HUMAN Appetite-regulating hormone OS=Homo sapiens OX=9606 GN=GHRL PE=1 SV=1 && -	-	0	0	0	1	4	3	0	1	0	0	0	0.0108608	0.0372705	0.0262387	0	0.0105302
ENSG00000290594	2.08006	0	0	0	11.5792	1.81174	0	0	0.520015	3.34774	-2.7369	0.189727	1	ENSG00000290594	2	131758031	131767107	+	996	lncRNA	- && sp|P0DPF6|CB27B_HUMAN Putative uncharacterized protein CDRT15P3 OS=Homo sapiens OX=9606 GN=CDRT15P3 PE=5 SV=1 && -	-	2	0	0	0	12	2	0	0	0.0417342	0	0	0	0.232716	0.0364075	0	0
ENSG00000280177	0	0	0	0	1.92987	2.71762	0	0	0	1.16187	-2.73619	0.378026	1	ENSG00000280177	17	39165073	39167849	+	2777	TEC	- && - && -	-	0	0	0	0	2	3	0	0	0	0	0	0	0.013911	0.0195869	0	0
ENSG00000267058	0	0.885227	3.25428	0	6.75455	16.3057	5.9897	0	1.03488	7.26249	-2.73564	0.0423859	1	ENSG00000267058	19	43891804	43901805	-	2193	lncRNA	- && sp|O00370|LORF2_HUMAN LINE-1 retrotransposable element ORF2 protein OS=Homo sapiens OX=9606 PE=1 SV=1 && -	-	0	1	4	0	7	18	5	0	0	0.00808398	0.0297173	0	0.0616544	0.148817	0.0547141	0
ENSG00000237693	2.08006	1.77045	0	0	0	11.7763	7.18764	6.5426	0.962629	6.37664	-2.73338	0.0452366	1	IRGM	5	150846521	150900736	+	2306	protein_coding	- && sp|A1A4Y4|IRGM_HUMAN Immunity-related GTPase family M protein OS=Homo sapiens OX=9606 GN=IRGM PE=1 SV=2 && PF05049:Interferon-inducible GTPase (IIGP)	-	2	2	0	0	0	13	6	6	0.0180257	0.0153757	0	0	0	0.102212	0.0624395	0.0567975
ENSG00000242308	0	0	0.813571	0	0	1.81174	5.9897	0	0.203393	1.95036	-2.73211	0.244407	1	ENSG00000242308	3	112696908	112697706	-	159	unprocessed_pseudogene	- && sp|P31153|METK2_HUMAN S-adenosylmethionine synthase isoform type-2 OS=Homo sapiens OX=9606 GN=MAT2A PE=1 SV=1 && -	-	0	0	1	0	0	2	5	0	0	0	0.102469	0	0	0.228062	0.754641	0
ENSG00000226308	1.04003	0	0	0	0	1.81174	5.9897	0	0.260007	1.95036	-2.73186	0.240932	1	ENSG00000226308	20	57266768	57282998	+	1403	lncRNA	- && - && -	-	1	0	0	0	0	2	5	0	0.0148137	0	0	0	0	0.0258459	0.0855224	0
ENSG00000112706	0	0	0.813571	1.1251	0.964936	3.62349	4.79176	3.2713	0.484668	3.16287	-2.72795	0.0831864	1	IMPG1	6	75921114	76072678	-	3802	protein_coding	- && sp|Q17R60|IMPG1_HUMAN Interphotoreceptor matrix proteoglycan 1 OS=Homo sapiens OX=9606 GN=IMPG1 PE=1 SV=2 && PF01390:SEA domain	-	0	0	1	1	1	4	4	3	0	0	0.00428525	0.00592172	0.00508034	0.0190751	0.0252473	0.0172245
ENSG00000234040	0	0	0.813571	0	0	0	1.19794	6.5426	0.203393	1.93513	-2.72474	0.254877	1	RPL10P12	12	68626870	68627187	-	318	processed_pseudogene	- && sp|P27635|RL10_HUMAN 60S ribosomal protein L10 OS=Homo sapiens OX=9606 GN=RPL10 PE=1 SV=4 && PF00252:Ribosomal protein L16p/L10e	-	0	0	1	0	0	0	1	6	0	0	0.0512344	0	0	0	0.0754641	0.411871
ENSG00000188800	0	0	1.62714	0	0	7.24698	4.79176	0	0.406785	3.00968	-2.72185	0.195183	1	TMCO2	1	40245947	40251684	+	846	protein_coding	- && sp|Q7Z6W1|TMCO2_HUMAN Transmembrane and coiled-coil domain-containing protein 2 OS=Homo sapiens OX=9606 GN=TMCO2 PE=1 SV=1 && PF15844:Transmembrane and coiled-coil domain-containing protein 2	-	0	0	2	0	0	8	4	0	0	0	0.0385166	0	0	0.171451	0.113464	0
ENSG00000204188	0	0	0	0	0.964936	3.62349	0	0	0	1.14711	-2.71912	0.388009	1	GGNBP1	6	33540046	33589026	+	1737	transcribed_unitary_pseudogene	- && sp|Q5YKI7|GGNB1_HUMAN Putative gametogenetin-binding protein 1 OS=Homo sapiens OX=9606 GN=GGNBP1 PE=5 SV=1 && PF14836:Ubiquitin-like domain	-	0	0	0	0	1	4	0	0	0	0	0	0	0.01112	0.0417523	0	0
ENSG00000172425	0	0	0	2.25021	2.89481	0.905872	7.18764	2.18087	0.562551	3.2923	-2.71486	0.106636	1	TTC36	11	118527472	118531197	+	1009	protein_coding	- && sp|A6NLP5|TTC36_HUMAN Tetratricopeptide repeat protein 36 OS=Homo sapiens OX=9606 GN=TTC36 PE=1 SV=1 && PF13424:Tetratricopeptide repeat	-	0	0	0	2	3	1	6	2	0	0	0	0.0446271	0.0574295	0.0179692	0.142701	0.0432689
ENSG00000247872	0	0	0	0	0	0	3.59382	1.09043	0	1.17106	-2.71362	0.388286	1	SPCS2P3	5	816346	817001	+	656	processed_pseudogene	- && sp|Q28250|SPCS2_CANLF Signal peptidase complex subunit 2 OS=Canis lupus familiaris OX=9615 GN=SPCS2 PE=1 SV=1 && -	-	0	0	0	0	0	0	3	1	0	0	0	0	0	0	0.109745	0.0332761
ENSG00000277655	0	0	0	1.1251	0	0	0	7.63303	0.281276	1.90826	-2.70892	0.311238	1	ENSG00000277655	1	146459449	146461859	+	451	unprocessed_pseudogene	- && sp|Q96M43|NBPF4_HUMAN Neuroblastoma breakpoint family member 4 OS=Homo sapiens OX=9606 GN=NBPF4 PE=2 SV=2 && -	-	0	0	0	1	0	0	0	7	0	0	0	0.049921	0	0	0	0.338812
ENSG00000137251	0	0	0	2.25021	1.92987	4.52936	0	6.5426	0.562551	3.25046	-2.70811	0.134985	1	TINAG	6	54307859	54390142	+	2159	protein_coding	- && sp|Q9UJW2|TINAG_HUMAN Tubulointerstitial nephritis antigen OS=Homo sapiens OX=9606 GN=TINAG PE=2 SV=3 && PF00112:Papain family cysteine protease|PF01033:Somatomedin B domain	-	0	0	0	2	2	5	0	6	0	0	0	0.0208563	0.017893	0.0419892	0	0.0606646
ENSG00000258597	0	0	1.62714	0	4.82468	0	7.18764	0	0.406785	3.00308	-2.70723	0.198345	1	SERPINA2	14	94364316	94366698	-	928	protein_coding	- && sp|P20848|A1ATR_HUMAN Putative alpha-1-antitrypsin-related protein OS=Homo sapiens OX=9606 GN=SERPINA2 PE=1 SV=1 && PF00079:Serpin (serine protease inhibitor)	-	0	0	2	0	5	0	6	0	0	0	0.0351132	0	0.10407	0	0.155157	0
ENSG00000279579	0	2.65568	1.62714	0	5.78962	0	8.38558	15.2661	1.07071	7.36031	-2.70683	0.0407063	1	LINC01666	21	8759077	8761335	+	845	lncRNA	- && - && -	-	0	3	2	0	6	0	7	14	0	0.0629402	0.0385622	0	0.137151	0	0.198797	0.361666
ENSG00000143858	1.04003	0	0	0	3.85974	3.62349	0	0	0.260007	1.87081	-2.70443	0.242198	1	SYT2	1	202590596	202710454	-	7811	protein_coding	- && sp|Q8N9I0|SYT2_HUMAN Synaptotagmin-2 OS=Homo sapiens OX=9606 GN=SYT2 PE=1 SV=2 && -	-	1	0	0	0	4	4	0	0	0.00266082	0	0	0	0.00989141	0.00928482	0	0
ENSG00000109132	0	0	1.62714	0	0	0	11.9794	0	0.406785	2.99485	-2.70326	0.268908	1	PHOX2B	4	41744082	41748725	-	2847	protein_coding	- && sp|Q99453|PHX2B_HUMAN Paired mesoderm homeobox protein 2B OS=Homo sapiens OX=9606 GN=PHOX2B PE=2 SV=2 && PF00046:Homeodomain	Homeobox	0	0	2	0	0	0	10	0	0	0	0.0114454	0	0	0	0.0842908	0
ENSG00000286885	0	1.77045	0	0	2.89481	0	9.58352	0	0.442614	3.11958	-2.70081	0.199477	1	ENSG00000286885	6	17586899	17600262	-	2882	lncRNA	- && sp|Q8N7M2|ZN283_HUMAN Zinc finger protein 283 OS=Homo sapiens OX=9606 GN=ZNF283 PE=1 SV=4 && -	-	0	2	0	0	3	0	8	0	0	0.0123027	0	0	0.0201063	0	0.0666137	0
ENSG00000166960	0	0	0	0	0	4.52936	0	0	0	1.13234	-2.69911	0.434335	1	CCDC178	18	32937402	33441101	-	4475	protein_coding	- && sp|Q5BJE1|CC178_HUMAN Coiled-coil domain-containing protein 178 OS=Homo sapiens OX=9606 GN=CCDC178 PE=2 SV=3 && -	-	0	0	0	0	0	5	0	0	0	0	0	0	0	0.020258	0	0
ENSG00000279660	0	0	0	0	0	4.52936	0	0	0	1.13234	-2.69911	0.434335	1	ENSG00000279660	17	15260513	15261841	+	1329	TEC	- && - && -	-	0	0	0	0	0	5	0	0	0	0	0	0	0	0.0682127	0	0
ENSG00000004809	0	0	0	0	0	4.52936	0	0	0	1.13234	-2.69911	0.434335	1	SLC22A16	6	110424687	110476641	-	3907	protein_coding	- && sp|Q86VW1|S22AG_HUMAN Solute carrier family 22 member 16 OS=Homo sapiens OX=9606 GN=SLC22A16 PE=1 SV=1 && PF00083:Sugar (and other) transporter	-	0	0	0	0	0	5	0	0	0	0	0	0	0	0.0232031	0	0
ENSG00000283518	0	0	0	0	0	4.52936	0	0	0	1.13234	-2.69911	0.434335	1	LINC02775	1	214051194	214187773	-	2074	lncRNA	- && - && -	-	0	0	0	0	0	5	0	0	0	0	0	0	0	0.04371	0	0
ENSG00000228019	0	0	0	0	0	4.52936	0	0	0	1.13234	-2.69911	0.434335	1	ENSG00000228019	7	67307605	67308356	-	378	unprocessed_pseudogene	- && sp|P25886|RL29_RAT 60S ribosomal protein L29 OS=Rattus norvegicus OX=10116 GN=Rpl29 PE=1 SV=3 && -	-	0	0	0	0	0	5	0	0	0	0	0	0	0	0.239827	0	0
ENSG00000256574	0	0	0	0	0	4.52936	0	0	0	1.13234	-2.69911	0.434335	1	OR13A1	10	45302298	45315608	-	2689	protein_coding	- && sp|Q8NGR1|O13A1_HUMAN Olfactory receptor 13A1 OS=Homo sapiens OX=9606 GN=OR13A1 PE=2 SV=2 && PF13853:Olfactory receptor	-	0	0	0	0	0	5	0	0	0	0	0	0	0	0.0337131	0	0
ENSG00000274191	0	0	0	0	0	4.52936	0	0	0	1.13234	-2.69911	0.434335	1	ENSG00000274191	12	122634130	122634673	+	544	lncRNA	- && - && -	-	0	0	0	0	0	5	0	0	0	0	0	0	0	0.166645	0	0
ENSG00000269404	1.04003	1.77045	0	0	1.92987	5.43523	0	10.9043	0.702621	4.56736	-2.69017	0.0814189	1	SPIB	19	50418938	50431314	+	4282	protein_coding	- && sp|Q01892|SPIB_HUMAN Transcription factor Spi-B OS=Homo sapiens OX=9606 GN=SPIB PE=1 SV=1 && PF00178:Ets-domain	ETS	1	2	0	0	2	6	0	10	0.00485372	0.00828032	0	0	0.0090217	0.0254053	0	0.0509789
ENSG00000262959	1.04003	0	0	0	0.964936	0	0	6.5426	0.260007	1.87688	-2.68559	0.260781	1	RPL23AP86	16	2922662	2923202	-	541	processed_pseudogene	- && sp|Q24JY1|RL23A_BOVIN 60S ribosomal protein L23a OS=Bos taurus OX=9913 GN=RPL23A PE=2 SV=1 && PF03939:Ribosomal protein L23, N-terminal domain|PF00276:Ribosomal protein L23	-	1	0	0	0	1	0	0	6	0.0384171	0	0	0	0.0357032	0	0	0.242098
ENSG00000207217	0	0	0	1.1251	0.964936	0	0	6.5426	0.281276	1.87688	-2.68556	0.259454	1	SNORA80D	7	6016877	6017011	+	135	snoRNA	- && - && -	-	0	0	0	1	1	0	0	6	0	0	0	0.166773	0.143077	0	0	0.970185
ENSG00000288109	1.04003	0	0	0	1.92987	5.43523	0	0	0.260007	1.84128	-2.68375	0.252045	1	ENSG00000288109	17	67658015	67659465	-	748	lncRNA	- && - && -	-	1	0	0	0	2	6	0	0	0.0277856	0	0	0	0.0516456	0.145435	0	0
ENSG00000184492	0	0	0	0	0	0	2.39588	2.18087	0	1.14419	-2.68343	0.393329	1	FOXD4L1	2	113498665	113501150	+	2486	protein_coding	- && sp|Q9NU39|FX4L1_HUMAN Forkhead box protein D4-like 1 OS=Homo sapiens OX=9606 GN=FOXD4L1 PE=1 SV=1 && PF00250:Forkhead domain	Fork head	0	0	0	0	0	0	2	2	0	0	0	0	0	0	0.0193062	0.0175617
ENSG00000274308	0	0	0	0	0	0	2.39588	2.18087	0	1.14419	-2.68343	0.393329	1	ENSG00000274308	17	37140611	37141424	-	814	processed_pseudogene	- && sp|O18789|RS2_BOVIN 40S ribosomal protein S2 OS=Bos taurus OX=9913 GN=RPS2 PE=2 SV=2 && PF00333:Ribosomal protein S5, N-terminal domain	-	0	0	0	0	0	0	2	2	0	0	0	0	0	0	0.0589621	0.0536343
ENSG00000249236	0	0	0	0	0	0	2.39588	2.18087	0	1.14419	-2.68343	0.393329	1	ENSG00000249236	5	55978248	56111329	+	1169	lncRNA	- && sp|Q3KP44|ANR55_HUMAN Ankyrin repeat domain-containing protein 55 OS=Homo sapiens OX=9606 GN=ANKRD55 PE=1 SV=3 && -	-	0	0	0	0	0	0	2	2	0	0	0	0	0	0	0.0410566	0.0373467
ENSG00000256443	0	0	0	0	0	0	2.39588	2.18087	0	1.14419	-2.68343	0.393329	1	ENSG00000256443	11	61539516	61542259	-	1831	lncRNA	- && - && -	-	0	0	0	0	0	0	2	2	0	0	0	0	0	0	0.0262126	0.023844
ENSG00000255655	0	0	0	0	0	0	2.39588	2.18087	0	1.14419	-2.68343	0.393329	1	ENSG00000255655	12	109445410	109447497	-	603	lncRNA	- && sp|Q8N1T3|MYO1H_HUMAN Unconventional myosin-Ih OS=Homo sapiens OX=9606 GN=MYO1H PE=1 SV=2 && -	-	0	0	0	0	0	0	2	2	0	0	0	0	0	0	0.079594	0.0724018
ENSG00000271522	0	0	0	0	0	0	2.39588	2.18087	0	1.14419	-2.68343	0.393329	1	ENSG00000271522	7	130790208	130791724	+	1517	lncRNA	- && sp|E7EU14|PP5D1_HUMAN Protein PPP5D1 OS=Homo sapiens OX=9606 GN=PPP5D1 PE=2 SV=2 && -	-	0	0	0	0	0	0	2	2	0	0	0	0	0	0	0.0316382	0.0287794
ENSG00000273367	0	0	0	0	0	0	2.39588	2.18087	0	1.14419	-2.68343	0.393329	1	ENSG00000273367	1	234372186	234372811	+	626	lncRNA	- && - && -	-	0	0	0	0	0	0	2	2	0	0	0	0	0	0	0.0766696	0.0697417
ENSG00000231929	0	0	0	0	0	0	2.39588	2.18087	0	1.14419	-2.68343	0.393329	1	HMGB3P31	X	134961711	134962305	-	595	processed_pseudogene	- && sp|O54879|HMGB3_MOUSE High mobility group protein B3 OS=Mus musculus OX=10090 GN=Hmgb3 PE=1 SV=3 && PF00505:HMG (high mobility group) box|PF09011:HMG-box domain	HMG	0	0	0	0	0	0	2	2	0	0	0	0	0	0	0.0806642	0.0733753
ENSG00000275756	0	0	0	0	0	0	2.39588	2.18087	0	1.14419	-2.68343	0.393329	1	ENSG00000275756	9	92104425	92105451	+	1027	processed_pseudogene	- && sp|A8MUA0|YB057_HUMAN Putative UPF0607 protein ENSP00000381514 OS=Homo sapiens OX=9606 PE=3 SV=1 && PF15229:POM121 family	-	0	0	0	0	0	0	2	2	0	0	0	0	0	0	0.0467334	0.0425105
ENSG00000139540	0	0	0	0	0	0	2.39588	2.18087	0	1.14419	-2.68343	0.393329	1	SLC39A5	12	56230049	56237846	+	2903	protein_coding	- && sp|Q6ZMH5|S39A5_HUMAN Zinc transporter ZIP5 OS=Homo sapiens OX=9606 GN=SLC39A5 PE=1 SV=3 && PF02535:ZIP Zinc transporter	-	0	0	0	0	0	0	2	2	0	0	0	0	0	0	0.016533	0.015039
ENSG00000233926	1.04003	0	3.25428	0	20.2637	0	5.9897	2.18087	1.07358	7.10856	-2.6757	0.0635608	1	TLE1-DT	9	81689713	81776903	+	3331	lncRNA	- && - && -	-	1	0	4	0	21	0	5	2	0.00623946	0	0.0195647	0	0.121773	0	0.0360216	0.0131067
ENSG00000187288	0	0.885227	0	0	3.85974	0	3.59382	0	0.221307	1.86339	-2.67462	0.254268	1	CIDEC	3	9866711	9880255	-	1960	protein_coding	- && sp|Q96AQ7|CIDEC_HUMAN Cell death activator CIDE-3 OS=Homo sapiens OX=9606 GN=CIDEC PE=1 SV=1 && PF02017:CIDE-N domain	-	0	1	0	0	4	0	3	0	0	0.00904498	0	0	0.0394193	0	0.036731	0
ENSG00000170099	0	1.77045	0	0	2.89481	0	7.18764	2.18087	0.442614	3.06583	-2.67323	0.151323	1	SERPINA6	14	94304248	94323389	-	1847	protein_coding	- && sp|P08185|CBG_HUMAN Corticosteroid-binding globulin OS=Homo sapiens OX=9606 GN=SERPINA6 PE=1 SV=1 && PF00079:Serpin (serine protease inhibitor)	-	0	2	0	0	3	0	6	2	0	0.0191967	0	0	0.0313732	0	0.0779564	0.0236374
ENSG00000183444	0	0	0	2.25021	4.82468	0.905872	4.79176	2.18087	0.562551	3.17579	-2.67196	0.110882	1	OR7E38P	7	97966090	97967074	-	985	unprocessed_pseudogene	- && sp|Q6IFN5|O7E24_HUMAN Olfactory receptor 7E24 OS=Homo sapiens OX=9606 GN=OR7E24 PE=2 SV=1 && PF13853:Olfactory receptor	-	0	0	0	2	5	1	4	2	0	0	0	0.0457145	0.098048	0.018407	0.0974521	0.0443232
ENSG00000185056	2.08006	0	0	0	10.6143	0.905872	1.19794	0	0.520015	3.17953	-2.66962	0.171369	1	C5orf47	5	173973779	174006140	+	2747	protein_coding	- && sp|Q569G3|CE047_HUMAN Uncharacterized protein C5orf47 OS=Homo sapiens OX=9606 GN=C5orf47 PE=2 SV=2 && PF15730:Domain of unknown function (DUF4680)	-	2	0	0	0	11	1	1	0	0.0151319	0	0	0	0.0773462	0.00660026	0.00873593	0
ENSG00000275091	0	0	0	1.1251	1.92987	0.905872	2.39588	2.18087	0.281276	1.85312	-2.66425	0.158392	1	ENSG00000275091	19	14006422	14006773	+	352	lncRNA	- && - && -	-	0	0	0	1	2	1	2	2	0	0	0	0.0639613	0.109747	0.0515083	0.13635	0.124029
ENSG00000232341	0	0	0	1.1251	1.92987	0	0	5.45216	0.281276	1.84551	-2.66381	0.256153	1	RPL4P2	1	166747379	166748660	+	1282	processed_pseudogene	- && sp|Q9D8E6|RL4_MOUSE 60S ribosomal protein L4 OS=Mus musculus OX=10090 GN=Rpl4 PE=1 SV=3 && PF00573:Ribosomal protein L4/L1 family	-	0	0	0	1	2	0	0	5	0	0	0	0.0175619	0.0301333	0	0	0.0851371
ENSG00000249617	0	0	0	0	0	0.905872	3.59382	0	0	1.12492	-2.66032	0.403475	1	ENSG00000249617	4	165045969	165046280	+	312	processed_pseudogene	- && sp|Q3T0F4|RS10_BOVIN 40S ribosomal protein S10 OS=Bos taurus OX=9913 GN=RPS10 PE=2 SV=1 && -	-	0	0	0	0	0	1	3	0	0	0	0	0	0	0.0581119	0.230746	0
ENSG00000226690	0	0.885227	2.44071	0	5.78962	0	1.19794	15.2661	0.831485	5.5634	-2.65903	0.0821976	1	ENSG00000226690	7	12469621	12542222	+	3737	protein_coding	- && - && -	-	0	1	3	0	6	0	1	14	0	0.00474396	0.0130794	0	0.0310122	0	0.00642162	0.081779
ENSG00000128815	0	0.885227	0	0	0	7.24698	0	0	0.221307	1.81174	-2.65685	0.328834	1	WDFY4	10	48684873	48982956	+	13681	protein_coding	- && sp|Q6ZS81|WDFY4_HUMAN WD repeat- and FYVE domain-containing protein 4 OS=Homo sapiens OX=9606 GN=WDFY4 PE=1 SV=3 && PF02138:Beige/BEACH domain	-	0	1	0	0	0	8	0	0	0	0.00129582	0	0	0	0.0106021	0	0
ENSG00000236136	0	0	0.813571	0	0	7.24698	0	0	0.203393	1.81174	-2.65675	0.330173	1	ADORA2BP1	1	209744373	209745214	+	842	processed_pseudogene	- && sp|P29275|AA2BR_HUMAN Adenosine receptor A2b OS=Homo sapiens OX=9606 GN=ADORA2B PE=1 SV=1 && PF00001:7 transmembrane receptor (rhodopsin family)	-	0	0	1	0	0	8	0	0	0	0	0.0193498	0	0	0.172265	0	0
ENSG00000243738	0	0.885227	1.62714	0	0	5.43523	7.18764	4.36173	0.628092	4.24615	-2.65586	0.0828155	1	RN7SL181P	9	121203159	121203435	+	277	misc_RNA	- && - && -	-	0	1	2	0	0	6	6	4	0	0.0640006	0.117636	0	0	0.392728	0.519803	0.315222
ENSG00000271449	0	0	0	0	0	0	1.19794	3.2713	0	1.11731	-2.65313	0.405753	1	CT45A2	X	135811668	135820012	-	1321	protein_coding	- && sp|Q5DJT8|CT452_HUMAN Cancer/testis antigen family 45 member A2 OS=Homo sapiens OX=9606 GN=CT45A2 PE=2 SV=3 && PF15300:INTS6/SAGE1/DDX26B/CT45 C-terminus	-	0	0	0	0	0	0	1	3	0	0	0	0	0	0	0.0181662	0.0495742
ENSG00000226400	0	0	0	0	0	0	1.19794	3.2713	0	1.11731	-2.65313	0.405753	1	ENSG00000226400	5	28927029	28927284	+	256	processed_pseudogene	- && sp|O43815|STRN_HUMAN Striatin OS=Homo sapiens OX=9606 GN=STRN PE=1 SV=4 && -	-	0	0	0	0	0	0	1	3	0	0	0	0	0	0	0.0937406	0.25581
ENSG00000287869	0	0	1.62714	0	0	0	7.18764	4.36173	0.406785	2.88734	-2.64344	0.214795	1	ENSG00000287869	7	64867427	64870076	-	1376	lncRNA	- && - && -	-	0	0	2	0	0	0	6	4	0	0	0.023681	0	0	0	0.104641	0.0634568
ENSG00000196218	0	1.77045	0	0	0	0	11.9794	0	0.442614	2.99485	-2.64113	0.278484	1	RYR1	19	38433691	38595273	+	16282	protein_coding	- && sp|P21817|RYR1_HUMAN Ryanodine receptor 1 OS=Homo sapiens OX=9606 GN=RYR1 PE=1 SV=3 && PF01365:RIH domain|PF06459:Ryanodine Receptor TM 4-6|PF13833:EF-hand domain pair|PF02026:RyR domain|PF00622:SPRY domain|PF00520:Ion transport protein|PF08454:RyR and IP3R Homology associated	-	0	2	0	0	0	0	10	0	0	0.00217764	0	0	0	0	0.0147387	0
ENSG00000291051	0	0	1.62714	2.25021	2.89481	1.81174	9.58352	9.8139	0.969337	6.02599	-2.64027	0.0353526	1	ENSG00000291051	16	75501693	75517335	-	1724	lncRNA	- && sp|Q9H6L2|TM231_HUMAN Transmembrane protein 231 OS=Homo sapiens OX=9606 GN=TMEM231 PE=1 SV=1 && PF10149:Transmembrane protein 231	-	0	0	2	2	3	2	8	9	0	0	0.0189009	0.0261188	0.0336116	0.0210336	0.111358	0.113957
ENSG00000099985	0	2.65568	0	2.25021	3.85974	11.7763	11.9794	2.18087	1.22647	7.44908	-2.62348	0.0242721	1	OSM	22	30262829	30266851	-	2125	protein_coding	- && sp|P13725|ONCM_HUMAN Oncostatin-M OS=Homo sapiens OX=9606 GN=OSM PE=1 SV=2 && PF01291:LIF / OSM family	-	0	3	0	2	4	13	10	2	0	0.025028	0	0.02119	0.0363585	0.110919	0.11293	0.0205451
ENSG00000248936	0	0	0	0	0	0	0	4.36173	0	1.09043	-2.62301	0.44789	1	ENSG00000248936	4	37588087	37588875	-	534	lncRNA	- && - && -	-	0	0	0	0	0	0	0	4	0	0	0	0	0	0	0	0.163514
ENSG00000254397	0	0	0	0	0	0	0	4.36173	0	1.09043	-2.62301	0.44789	1	ENSG00000254397	11	9430356	9433486	-	597	lncRNA	- && sp|Q04864|REL_HUMAN Proto-oncogene c-Rel OS=Homo sapiens OX=9606 GN=REL PE=1 SV=1 && -	-	0	0	0	0	0	0	0	4	0	0	0	0	0	0	0	0.146259
ENSG00000143184	0	0	0	0	0	0	0	4.36173	0	1.09043	-2.62301	0.44789	1	XCL1	1	168576605	168582069	+	1227	protein_coding	- && sp|P47992|XCL1_HUMAN Lymphotactin OS=Homo sapiens OX=9606 GN=XCL1 PE=1 SV=1 && PF00048:Small cytokines (intecrine/chemokine), interleukin-8 like	-	0	0	0	0	0	0	0	4	0	0	0	0	0	0	0	0.0711627
ENSG00000265630	0	0	0	0	0	0	0	4.36173	0	1.09043	-2.62301	0.44789	1	ENSG00000265630	10	47563604	47569697	+	203	unprocessed_pseudogene	- && sp|P00366|DHE3_BOVIN Glutamate dehydrogenase 1, mitochondrial OS=Bos taurus OX=9913 GN=GLUD1 PE=1 SV=2 && -	-	0	0	0	0	0	0	0	4	0	0	0	0	0	0	0	0.430131
ENSG00000231032	0	0	0	0	0	0	0	4.36173	0	1.09043	-2.62301	0.44789	1	CEP19P1	2	235147016	235147500	-	485	processed_pseudogene	- && sp|Q96LK0|CEP19_HUMAN Centrosomal protein of 19 kDa OS=Homo sapiens OX=9606 GN=CEP19 PE=1 SV=2 && -	-	0	0	0	0	0	0	0	4	0	0	0	0	0	0	0	0.180034
ENSG00000282996	0	0	0	0	0	0	0	4.36173	0	1.09043	-2.62301	0.44789	1	MPP7-DT	10	28303300	28307658	+	843	lncRNA	- && - && -	-	0	0	0	0	0	0	0	4	0	0	0	0	0	0	0	0.103578
ENSG00000253980	0	0	0	0	0	0	0	4.36173	0	1.09043	-2.62301	0.44789	1	ENSG00000253980	5	157199242	157224380	-	569	lncRNA	- && - && -	-	0	0	0	0	0	0	0	4	0	0	0	0	0	0	0	0.153456
ENSG00000230992	0	0	0	0	0	0	0	4.36173	0	1.09043	-2.62301	0.44789	1	FAM201B	2	132352722	132353318	+	597	processed_pseudogene	- && sp|Q5SY85|F201A_HUMAN Protein FAM201A OS=Homo sapiens OX=9606 GN=FAM201A PE=4 SV=1 && -	-	0	0	0	0	0	0	0	4	0	0	0	0	0	0	0	0.146259
ENSG00000234469	0	0	0	0	0	0	0	4.36173	0	1.09043	-2.62301	0.44789	1	CLDN34	X	9967358	9968352	+	995	protein_coding	- && sp|H7C241|CLD34_HUMAN Claudin-34 OS=Homo sapiens OX=9606 GN=CLDN34 PE=3 SV=2 && -	-	0	0	0	0	0	0	0	4	0	0	0	0	0	0	0	0.0877554
ENSG00000261418	0	0	0	0	0	0	0	4.36173	0	1.09043	-2.62301	0.44789	1	HERC2P6	15	23430839	23435212	+	736	unprocessed_pseudogene	- && sp|O95714|HERC2_HUMAN E3 ubiquitin-protein ligase HERC2 OS=Homo sapiens OX=9606 GN=HERC2 PE=1 SV=2 && -	-	0	0	0	0	0	0	0	4	0	0	0	0	0	0	0	0.118637
ENSG00000224977	0	0	0	0	0	0	0	4.36173	0	1.09043	-2.62301	0.44789	1	RC3H1-DT	1	174022509	174023167	+	659	lncRNA	- && - && -	-	0	0	0	0	0	0	0	4	0	0	0	0	0	0	0	0.132499
ENSG00000154227	0	0	0	0	0	0	0	4.36173	0	1.09043	-2.62301	0.44789	1	CERS3	15	100400395	100544995	-	5130	protein_coding	- && sp|Q8IU89|CERS3_HUMAN Ceramide synthase 3 OS=Homo sapiens OX=9606 GN=CERS3 PE=1 SV=2 && PF03798:TLC domain|PF00046:Homeodomain	Homeobox	0	0	0	0	0	0	0	4	0	0	0	0	0	0	0	0.0170208
ENSG00000261037	0	0	0	0	0	0	0	4.36173	0	1.09043	-2.62301	0.44789	1	ENSG00000261037	5	6019029	6022283	-	3255	lncRNA	- && - && -	-	0	0	0	0	0	0	0	4	0	0	0	0	0	0	0	0.0268254
ENSG00000255222	0	0	0	0	0	0	0	4.36173	0	1.09043	-2.62301	0.44789	1	SETP17	11	86294760	86295576	+	817	processed_pseudogene	- && sp|Q01105|SET_HUMAN Protein SET OS=Homo sapiens OX=9606 GN=SET PE=1 SV=3 && -	-	0	0	0	0	0	0	0	4	0	0	0	0	0	0	0	0.106875
ENSG00000255372	0	0	0	0	0	0	0	4.36173	0	1.09043	-2.62301	0.44789	1	ENSG00000255372	11	22261209	22262256	-	516	lncRNA	- && sp|Q6UX73|CP089_HUMAN UPF0764 protein C16orf89 OS=Homo sapiens OX=9606 GN=C16orf89 PE=1 SV=2 && -	-	0	0	0	0	0	0	0	4	0	0	0	0	0	0	0	0.169218
ENSG00000255670	0	0	0	0	0	0	0	4.36173	0	1.09043	-2.62301	0.44789	1	ENSG00000255670	12	12485353	12491581	+	412	lncRNA	- && - && -	-	0	0	0	0	0	0	0	4	0	0	0	0	0	0	0	0.211934
ENSG00000179709	0	0	0	0	0	0	0	4.36173	0	1.09043	-2.62301	0.44789	1	NLRP8	19	55947832	55988629	+	3934	protein_coding	- && sp|Q86W28|NALP8_HUMAN NACHT, LRR and PYD domains-containing protein 8 OS=Homo sapiens OX=9606 GN=NLRP8 PE=2 SV=2 && PF05729:NACHT domain|PF02758:PAAD/DAPIN/Pyrin domain|PF17779:NOD2 winged helix domain|PF17776:NLRC4 helical domain HD2	-	0	0	0	0	0	0	0	4	0	0	0	0	0	0	0	0.0221954
ENSG00000213060	0	0	0	0	0	0	0	4.36173	0	1.09043	-2.62301	0.44789	1	ENSG00000213060	1	171803517	171803939	+	423	processed_pseudogene	- && sp|P62846|RS15_CHICK 40S ribosomal protein S15 OS=Gallus gallus OX=9031 GN=RPS15 PE=2 SV=2 && PF00203:Ribosomal protein S19	-	0	0	0	0	0	0	0	4	0	0	0	0	0	0	0	0.206422
ENSG00000276763	0	0	0	0	0	0	0	4.36173	0	1.09043	-2.62301	0.44789	1	ENSG00000276763	3	108574683	108575064	+	382	processed_pseudogene	- && sp|P27635|RL10_HUMAN 60S ribosomal protein L10 OS=Homo sapiens OX=9606 GN=RPL10 PE=1 SV=4 && -	-	0	0	0	0	0	0	0	4	0	0	0	0	0	0	0	0.228578
ENSG00000286890	0	0	0	0	0	0	0	4.36173	0	1.09043	-2.62301	0.44789	1	ENSG00000286890	18	36417055	36424185	-	1702	lncRNA	- && sp|O00370|LORF2_HUMAN LINE-1 retrotransposable element ORF2 protein OS=Homo sapiens OX=9606 PE=1 SV=1 && -	-	0	0	0	0	0	0	0	4	0	0	0	0	0	0	0	0.0513024
ENSG00000231173	0	0	0	0	0	0	0	4.36173	0	1.09043	-2.62301	0.44789	1	ENSG00000231173	2	741977	749856	+	256	lncRNA	- && - && -	-	0	0	0	0	0	0	0	4	0	0	0	0	0	0	0	0.341081
ENSG00000228970	0	0	0	0	0	0	0	4.36173	0	1.09043	-2.62301	0.44789	1	UBTFL6	2	97636780	97637803	-	1024	unprocessed_pseudogene	- && sp|P0CB48|UBFL6_HUMAN Putative upstream-binding factor 1-like protein 6 OS=Homo sapiens OX=9606 GN=UBTFL6 PE=5 SV=1 && PF00505:HMG (high mobility group) box	HMG	0	0	0	0	0	0	0	4	0	0	0	0	0	0	0	0.0852701
ENSG00000248307	0	0	0	0	0	0	0	4.36173	0	1.09043	-2.62301	0.44789	1	LINC00616	4	137978547	138131182	-	6177	lncRNA	- && - && -	-	0	0	0	0	0	0	0	4	0	0	0	0	0	0	0	0.0141358
ENSG00000223753	0	0	0	0	0	0	0	4.36173	0	1.09043	-2.62301	0.44789	1	ENSG00000223753	X	101683780	101684449	+	670	processed_pseudogene	- && - && -	-	0	0	0	0	0	0	0	4	0	0	0	0	0	0	0	0.130323
ENSG00000232466	0	0	0	0	0	0	0	4.36173	0	1.09043	-2.62301	0.44789	1	H3P31	9	26880178	26880549	-	372	processed_pseudogene	- && sp|Q5RCC9|H33_PONAB Histone H3.3 OS=Pongo abelii OX=9601 PE=2 SV=3 && -	-	0	0	0	0	0	0	0	4	0	0	0	0	0	0	0	0.234722
ENSG00000287312	0	0	0	0	0	0	0	4.36173	0	1.09043	-2.62301	0.44789	1	ENSG00000287312	11	3511559	3520886	+	1173	lncRNA	- && sp|P03360|POL_AVIRE Gag-Pol polyprotein (Fragment) OS=Avian reticuloendotheliosis virus OX=11636 GN=pol PE=1 SV=2 && -	-	0	0	0	0	0	0	0	4	0	0	0	0	0	0	0	0.0744387
ENSG00000249910	0	0	0	0	0	0	0	4.36173	0	1.09043	-2.62301	0.44789	1	TRIM51CP	11	48945694	48951895	+	1357	unprocessed_pseudogene	- && sp|Q9BSJ1|TRI51_HUMAN Tripartite motif-containing protein 51 OS=Homo sapiens OX=9606 GN=TRIM51 PE=2 SV=2 && PF15227:zinc finger of C3HC4-type, RING	-	0	0	0	0	0	0	0	4	0	0	0	0	0	0	0	0.0643453
ENSG00000230495	0	0	0	0	0	0	0	4.36173	0	1.09043	-2.62301	0.44789	1	ENSG00000230495	20	17599255	17599807	-	553	processed_pseudogene	- && sp|P84097|RHOG_CRICR Rho-related GTP-binding protein RhoG OS=Cricetus cricetus OX=10034 GN=RHOG PE=2 SV=1 && -	-	0	0	0	0	0	0	0	4	0	0	0	0	0	0	0	0.157896
ENSG00000206881	0	0	0	0	0	0	0	4.36173	0	1.09043	-2.62301	0.44789	1	RNU6-190P	6	17619533	17619634	+	102	snRNA	- && - && -	-	0	0	0	0	0	0	0	4	0	0	0	0	0	0	0	0.856045
ENSG00000225718	0	0	0	0	0	0	0	4.36173	0	1.09043	-2.62301	0.44789	1	ENSG00000225718	7	69186821	69430923	-	2742	lncRNA	- && - && -	-	0	0	0	0	0	0	0	4	0	0	0	0	0	0	0	0.0318441
ENSG00000240584	0	0	0	0	0	0	0	4.36173	0	1.09043	-2.62301	0.44789	1	RN7SL547P	20	7633562	7633851	-	290	misc_RNA	- && - && -	-	0	0	0	0	0	0	0	4	0	0	0	0	0	0	0	0.301092
ENSG00000270011	0	0	0	0	0	0	0	4.36173	0	1.09043	-2.62301	0.44789	1	ZNF559-ZNF177	19	9324174	9382617	+	4273	protein_coding	- && sp|Q13360|ZN177_HUMAN Zinc finger protein 177 OS=Homo sapiens OX=9606 GN=ZNF177 PE=1 SV=4 && PF01352:KRAB box	zf-C2H2	0	0	0	0	0	0	0	4	0	0	0	0	0	0	0	0.0204345
ENSG00000213026	0	0	0	0	0	0	0	4.36173	0	1.09043	-2.62301	0.44789	1	CFL1P4	1	241993185	241993682	+	498	processed_pseudogene	- && sp|P45592|COF1_RAT Cofilin-1 OS=Rattus norvegicus OX=10116 GN=Cfl1 PE=1 SV=3 && -	-	0	0	0	0	0	0	0	4	0	0	0	0	0	0	0	0.175335
ENSG00000136634	0	0	0	0	0	0	0	4.36173	0	1.09043	-2.62301	0.44789	1	IL10	1	206767602	206774541	-	4342	protein_coding	- && sp|P22301|IL10_HUMAN Interleukin-10 OS=Homo sapiens OX=9606 GN=IL10 PE=1 SV=1 && PF00726:Interleukin 10	-	0	0	0	0	0	0	0	4	0	0	0	0	0	0	0	0.0201098
ENSG00000221300	0	0	0	0	0	0	0	4.36173	0	1.09043	-2.62301	0.44789	1	ENSG00000221300	2	42440377	42440436	+	60	snoRNA	- && - && -	-	0	0	0	0	0	0	0	4	0	0	0	0	0	0	0	1.45528
ENSG00000187536	0	0	0	0	0	0	0	4.36173	0	1.09043	-2.62301	0.44789	1	TPM3P7	2	25809925	25810656	-	732	processed_pseudogene	- && sp|Q63610|TPM3_RAT Tropomyosin alpha-3 chain OS=Rattus norvegicus OX=10116 GN=Tpm3 PE=1 SV=2 && -	-	0	0	0	0	0	0	0	4	0	0	0	0	0	0	0	0.119285
ENSG00000235584	0	0	0	0	0	0	0	4.36173	0	1.09043	-2.62301	0.44789	1	ENSG00000235584	2	95660588	95668727	+	2058	lncRNA	- && - && -	-	0	0	0	0	0	0	0	4	0	0	0	0	0	0	0	0.0424279
ENSG00000265706	0	0	0	0	0	0	0	4.36173	0	1.09043	-2.62301	0.44789	1	SNORD53B	2	28927983	28928060	+	78	snoRNA	- && - && -	-	0	0	0	0	0	0	0	4	0	0	0	0	0	0	0	1.11944
ENSG00000248191	0	0	0	0	0	0	0	4.36173	0	1.09043	-2.62301	0.44789	1	PES1P1	4	134327063	134328798	+	1736	processed_pseudogene	- && sp|O00541|PESC_HUMAN Pescadillo homolog OS=Homo sapiens OX=9606 GN=PES1 PE=1 SV=1 && PF06732:Pescadillo N-terminus	-	0	0	0	0	0	0	0	4	0	0	0	0	0	0	0	0.0502976
ENSG00000251111	0	0	0	0	0	0	0	4.36173	0	1.09043	-2.62301	0.44789	1	FCF1P8	4	55351812	55352408	-	597	processed_pseudogene	- && sp|Q32PD0|FCF1_BOVIN rRNA-processing protein FCF1 homolog OS=Bos taurus OX=9913 GN=FCF1 PE=2 SV=1 && -	-	0	0	0	0	0	0	0	4	0	0	0	0	0	0	0	0.146259
ENSG00000251008	0	0	0	0	0	0	0	4.36173	0	1.09043	-2.62301	0.44789	1	LTO1P1	4	186170863	186171257	-	395	processed_pseudogene	- && sp|Q8WV07|LTO1_HUMAN Protein LTO1 homolog OS=Homo sapiens OX=9606 GN=LTO1 PE=1 SV=2 && -	-	0	0	0	0	0	0	0	4	0	0	0	0	0	0	0	0.221055
ENSG00000289179	0	0	0	0	0	0	0	4.36173	0	1.09043	-2.62301	0.44789	1	ENSG00000289179	4	174213390	174214474	-	1085	lncRNA	- && - && -	-	0	0	0	0	0	0	0	4	0	0	0	0	0	0	0	0.0804761
ENSG00000290020	0	0	0	0	0	0	0	4.36173	0	1.09043	-2.62301	0.44789	1	ENSG00000290020	5	131210048	131223514	+	419	lncRNA	- && - && -	-	0	0	0	0	0	0	0	4	0	0	0	0	0	0	0	0.208393
ENSG00000228540	0	0	0	0	0	0	0	4.36173	0	1.09043	-2.62301	0.44789	1	ENSG00000228540	7	110724159	110725825	-	557	lncRNA	- && - && -	-	0	0	0	0	0	0	0	4	0	0	0	0	0	0	0	0.156762
ENSG00000127412	0	0	0	0	0	0	0	4.36173	0	1.09043	-2.62301	0.44789	1	TRPV5	7	142908101	142933746	-	3624	protein_coding	- && sp|Q9NQA5|TRPV5_HUMAN Transient receptor potential cation channel subfamily V member 5 OS=Homo sapiens OX=9606 GN=TRPV5 PE=1 SV=2 && -	-	0	0	0	0	0	0	0	4	0	0	0	0	0	0	0	0.024094
ENSG00000253335	0	0	0	0	0	0	0	4.36173	0	1.09043	-2.62301	0.44789	1	ENSG00000253335	8	18989279	19000952	+	545	lncRNA	- && - && -	-	0	0	0	0	0	0	0	4	0	0	0	0	0	0	0	0.160214
ENSG00000271225	0	0	0	0	0	0	0	4.36173	0	1.09043	-2.62301	0.44789	1	BNIP3P4	9	64810865	64811429	-	565	processed_pseudogene	- && sp|Q12983|BNIP3_HUMAN BCL2/adenovirus E1B 19 kDa protein-interacting protein 3 OS=Homo sapiens OX=9606 GN=BNIP3 PE=1 SV=3 && -	-	0	0	0	0	0	0	0	4	0	0	0	0	0	0	0	0.154543
ENSG00000271086	0	0	0	0	0	0	0	4.36173	0	1.09043	-2.62301	0.44789	1	NAMA	9	99355337	99377240	-	5384	lncRNA	- && - && -	-	0	0	0	0	0	0	0	4	0	0	0	0	0	0	0	0.0162178
ENSG00000270432	0	0	0	0	0	0	0	4.36173	0	1.09043	-2.62301	0.44789	1	OR7E108P	9	90751240	90752230	-	991	unprocessed_pseudogene	- && sp|Q6IFN5|O7E24_HUMAN Olfactory receptor 7E24 OS=Homo sapiens OX=9606 GN=OR7E24 PE=2 SV=1 && -	-	0	0	0	0	0	0	0	4	0	0	0	0	0	0	0	0.0881096
ENSG00000234376	0	0	0	0	0	0	0	4.36173	0	1.09043	-2.62301	0.44789	1	UBTFL2	11	89752785	89753975	-	1191	processed_pseudogene	- && sp|P0CB47|UBFL1_HUMAN Upstream-binding factor 1-like protein 1 OS=Homo sapiens OX=9606 GN=UBTFL1 PE=1 SV=1 && PF00505:HMG (high mobility group) box	HMG	0	0	0	0	0	0	0	4	0	0	0	0	0	0	0	0.0733137
ENSG00000255440	0	0	0	0	0	0	0	4.36173	0	1.09043	-2.62301	0.44789	1	ENSG00000255440	11	74398825	74416379	+	935	lncRNA	- && - && -	-	0	0	0	0	0	0	0	4	0	0	0	0	0	0	0	0.0933868
ENSG00000233719	0	0	0	0	0	0	0	4.36173	0	1.09043	-2.62301	0.44789	1	GOT2P3	12	9641723	9643011	+	1289	transcribed_processed_pseudogene	- && sp|Q4R559|AATM_MACFA Aspartate aminotransferase, mitochondrial OS=Macaca fascicularis OX=9541 GN=GOT2 PE=2 SV=1 && PF00155:Aminotransferase class I and II	-	0	0	0	0	0	0	0	4	0	0	0	0	0	0	0	0.0677398
ENSG00000259036	0	0	0	0	0	0	0	4.36173	0	1.09043	-2.62301	0.44789	1	ENSG00000259036	14	96233431	96234101	-	572	lncRNA	- && - && -	-	0	0	0	0	0	0	0	4	0	0	0	0	0	0	0	0.152651
ENSG00000109047	0	0	0	0	0	0	0	4.36173	0	1.09043	-2.62301	0.44789	1	RCVRN	17	9896320	9905271	-	2571	protein_coding	- && sp|P35243|RECO_HUMAN Recoverin OS=Homo sapiens OX=9606 GN=RCVRN PE=1 SV=2 && PF13499:EF-hand domain pair	-	0	0	0	0	0	0	0	4	0	0	0	0	0	0	0	0.0339621
ENSG00000265399	0	0	0	0	0	0	0	4.36173	0	1.09043	-2.62301	0.44789	1	ENSG00000265399	18	3190397	3247277	+	1771	lncRNA	- && sp|P52179|MYOM1_HUMAN Myomesin-1 OS=Homo sapiens OX=9606 GN=MYOM1 PE=1 SV=2 && -	-	0	0	0	0	0	0	0	4	0	0	0	0	0	0	0	0.0493036
ENSG00000267735	0	0	0	0	0	0	0	4.36173	0	1.09043	-2.62301	0.44789	1	ENSG00000267735	19	12880969	12884088	+	456	lncRNA	- && sp|O00115|DNS2A_HUMAN Deoxyribonuclease-2-alpha OS=Homo sapiens OX=9606 GN=DNASE2 PE=1 SV=2 && -	-	0	0	0	0	0	0	0	4	0	0	0	0	0	0	0	0.191484
ENSG00000268038	0	0	0	0	0	0	0	4.36173	0	1.09043	-2.62301	0.44789	1	LINC01785	19	22615551	22623980	-	2031	lncRNA	- && - && -	-	0	0	0	0	0	0	0	4	0	0	0	0	0	0	0	0.0429919
ENSG00000264757	0	0	0	0	0	0	0	4.36173	0	1.09043	-2.62301	0.44789	1	MIR3198-1	22	17764180	17764259	-	80	miRNA	- && - && -	-	0	0	0	0	0	0	0	4	0	0	0	0	0	0	0	1.09146
ENSG00000228184	0	0	0	0	0	0	0	4.36173	0	1.09043	-2.62301	0.44789	1	SNX19P1	21	13525599	13528579	+	2981	processed_pseudogene	- && sp|Q92543|SNX19_HUMAN Sorting nexin-19 OS=Homo sapiens OX=9606 GN=SNX19 PE=1 SV=2 && -	-	0	0	0	0	0	0	0	4	0	0	0	0	0	0	0	0.029291
ENSG00000113578	109.203	138.095	167.596	90.0082	49.2117	51.6347	22.7608	26.1704	126.226	37.4444	1.74312	2.07038e-08	1.90431e-06	FGF1	5	142592178	142698070	-	4980	protein_coding	- && sp|P05230|FGF1_HUMAN Fibroblast growth factor 1 OS=Homo sapiens OX=9606 GN=FGF1 PE=1 SV=1 && -	-	105	156	206	80	51	57	19	24	0.438209	0.55534	0.673948	0.361677	0.197809	0.207523	0.0915571	0.105201
ENSG00000255627	0	0	0	0	1.92987	0	2.39588	0	0	1.08144	-2.60955	0.414701	1	ENSG00000255627	12	22008348	22008880	+	533	processed_pseudogene	- && sp|Q5T1C6|THEM4_HUMAN Acyl-coenzyme A thioesterase THEM4 OS=Homo sapiens OX=9606 GN=THEM4 PE=1 SV=1 && PF03061:Thioesterase superfamily	-	0	0	0	0	2	0	2	0	0	0	0	0	0.0724782	0	0.0900472	0
ENSG00000253961	0	0	0	0	1.92987	0	2.39588	0	0	1.08144	-2.60955	0.414701	1	ENSG00000253961	8	31167078	31177167	-	758	lncRNA	- && - && -	-	0	0	0	0	2	0	2	0	0	0	0	0	0.0509643	0	0.0633182	0
ENSG00000170044	0	0	0	0	1.92987	0	2.39588	0	0	1.08144	-2.60955	0.414701	1	ZPLD1	3	102099244	102479841	+	5130	protein_coding	- && sp|Q8TCW7|ZPLD1_HUMAN Zona pellucida-like domain-containing protein 1 OS=Homo sapiens OX=9606 GN=ZPLD1 PE=2 SV=2 && PF00100:Zona pellucida-like domain	-	0	0	0	0	2	0	2	0	0	0	0	0	0.00753039	0	0.00935579	0
ENSG00000224048	0	0	0	0	1.92987	0	2.39588	0	0	1.08144	-2.60955	0.414701	1	LINC02612	2	150612381	150635818	+	3348	lncRNA	- && - && -	-	0	0	0	0	2	0	2	0	0	0	0	0	0.0115385	0	0.0143355	0
ENSG00000259211	0	0	0	0	1.92987	0	2.39588	0	0	1.08144	-2.60955	0.414701	1	ENSG00000259211	15	40464193	40466726	-	729	lncRNA	- && sp|Q8TBE0|BAHD1_HUMAN Bromo adjacent homology domain-containing 1 protein OS=Homo sapiens OX=9606 GN=BAHD1 PE=1 SV=2 && -	-	0	0	0	0	2	0	2	0	0	0	0	0	0.0529916	0	0.065837	0
ENSG00000255314	0	0	0	0	1.92987	0	2.39588	0	0	1.08144	-2.60955	0.414701	1	ENSG00000255314	11	46123031	46177106	+	1630	lncRNA	- && - && -	-	0	0	0	0	2	0	2	0	0	0	0	0	0.0236999	0	0.0294449	0
ENSG00000180061	0	0	0	0	1.92987	0	2.39588	0	0	1.08144	-2.60955	0.414701	1	TMEM150B	19	55312801	55334048	-	1714	protein_coding	- && sp|A6NC51|T150B_HUMAN Modulator of macroautophagy TMEM150B OS=Homo sapiens OX=9606 GN=TMEM150B PE=2 SV=1 && PF10277:Frag1/DRAM/Sfk1 family	-	0	0	0	0	2	0	2	0	0	0	0	0	0.0225385	0	0.0280019	0
ENSG00000231090	0	0	0	0	1.92987	0	2.39588	0	0	1.08144	-2.60955	0.414701	1	MIR4422HG	1	55217645	55324691	+	2568	lncRNA	- && - && -	-	0	0	0	0	2	0	2	0	0	0	0	0	0.0150432	0	0.0186897	0
ENSG00000198829	0	0	0	0	1.92987	0	2.39588	0	0	1.08144	-2.60955	0.414701	1	SUCNR1	3	151873643	151884619	+	4181	protein_coding	- && sp|Q9BXA5|SUCR1_HUMAN Succinate receptor 1 OS=Homo sapiens OX=9606 GN=SUCNR1 PE=1 SV=2 && PF00001:7 transmembrane receptor (rhodopsin family)	-	0	0	0	0	2	0	2	0	0	0	0	0	0.00923963	0	0.0114794	0
ENSG00000273341	0	0	0.813571	0	0	0	7.18764	0	0.203393	1.79691	-2.60888	0.342274	1	ENSG00000273341	7	77416673	77425444	+	734	lncRNA	- && - && -	-	0	0	1	0	0	0	6	0	0	0	0.0221969	0	0	0	0.196166	0
ENSG00000109832	1.04003	0	0	0	0	0	7.18764	0	0.260007	1.79691	-2.6085	0.338211	1	DDX25	11	125903348	125943702	+	11036	protein_coding	- && sp|Q9UHL0|DDX25_HUMAN ATP-dependent RNA helicase DDX25 OS=Homo sapiens OX=9606 GN=DDX25 PE=1 SV=2 && -	-	1	0	0	0	0	0	6	0	0.00188326	0	0	0	0	0	0.0130469	0
ENSG00000248206	0	2.65568	1.62714	2.25021	13.5091	12.6822	5.9897	7.63303	1.63326	9.95351	-2.60209	0.00394242	1	ENSG00000248206	4	183987669	183996680	+	2440	lncRNA	- && - && -	-	0	3	2	2	14	14	5	7	0	0.0217969	0.0133545	0.0184544	0.110826	0.10403	0.0491754	0.0626246
ENSG00000246982	0	0	0	1.1251	1.92987	1.81174	0	3.2713	0.281276	1.75323	-2.60031	0.211647	1	BRPF3-AS1	6	36146698	36197205	-	1846	lncRNA	- && sp|O00370|LORF2_HUMAN LINE-1 retrotransposable element ORF2 protein OS=Homo sapiens OX=9606 PE=1 SV=1 && -	-	0	0	0	1	2	2	0	3	0	0	0	0.0121963	0.0209268	0.0196435	0	0.0354753
ENSG00000286805	1.04003	0	0	0	1.92987	1.81174	0	3.2713	0.260007	1.75323	-2.60026	0.212974	1	ENSG00000286805	6	161435098	161446016	+	1298	lncRNA	- && - && -	-	1	0	0	0	2	2	0	3	0.0160121	0	0	0	0.0297619	0.0279367	0	0.0504526
ENSG00000278330	0	2.65568	0	0	9.64936	0	4.79176	2.18087	0.66392	4.1555	-2.5976	0.128662	1	ENSG00000278330	18	77112602	77115726	+	3125	lncRNA	- && - && -	-	0	3	0	0	10	0	4	2	0	0.017019	0	0	0.0618095	0	0.0307169	0.0139707
ENSG00000207719	0	0.885227	0	0	0	3.62349	1.19794	2.18087	0.221307	1.75057	-2.59682	0.224044	1	MIR623	13	99356131	99356228	+	98	miRNA	- && - && -	-	0	1	0	0	0	4	1	2	0	0.1809	0	0	0	0.740038	0.244873	0.445493
ENSG00000126759	0	0	1.62714	0	0	0	2.39588	8.72346	0.406785	2.77984	-2.59591	0.232452	1	CFP	X	47623172	47630305	-	5617	protein_coding	- && sp|P27918|PROP_HUMAN Properdin OS=Homo sapiens OX=9606 GN=CFP PE=1 SV=2 && PF00090:Thrombospondin type 1 domain	-	0	0	2	0	0	0	2	8	0	0	0.00580115	0	0	0	0.00854463	0.0310901
ENSG00000269119	0	0	0	0	0	0.905872	1.19794	2.18087	0	1.07117	-2.59563	0.358008	1	HNRNPA1P52	19	41829692	41830938	+	947	processed_pseudogene	- && sp|Q28521|ROA1_MACMU Heterogeneous nuclear ribonucleoprotein A1 OS=Macaca mulatta OX=9544 GN=HNRNPA1 PE=2 SV=3 && PF11627:Nuclear factor hnRNPA1|PF00076:RNA recognition motif. (a.k.a. RRM, RBD, or RNP domain)	-	0	0	0	0	0	1	1	2	0	0	0	0	0	0.0191456	0.0253406	0.0461017
ENSG00000179580	0	0	0	0	0	0.905872	1.19794	2.18087	0	1.07117	-2.59563	0.358008	1	RNF151	16	1966823	1968975	+	978	protein_coding	- && sp|Q2KHN1|RN151_HUMAN RING finger protein 151 OS=Homo sapiens OX=9606 GN=RNF151 PE=1 SV=1 && -	-	0	0	0	0	0	1	1	2	0	0	0	0	0	0.0185388	0.0245374	0.0446404
ENSG00000112494	0	0	1.62714	1.1251	1.92987	5.43523	9.58352	0	0.688061	4.23715	-2.59468	0.0970271	1	UNC93A	6	167271169	167316014	+	2694	protein_coding	- && sp|Q86WB7|UN93A_HUMAN Protein unc-93 homolog A OS=Homo sapiens OX=9606 GN=UNC93A PE=1 SV=1 && PF05978:Ion channel regulatory protein UNC-93	-	0	0	2	1	2	6	8	0	0	0	0.0120954	0.00835723	0.0143396	0.0403807	0.0712623	0
ENSG00000283265	0	0	0.813571	0	5.78962	0	1.19794	0	0.203393	1.74689	-2.59347	0.287616	1	ENSG00000283265	6	137693068	137700415	+	1160	lncRNA	- && - && -	-	0	0	1	0	6	0	1	0	0	0	0.0140453	0	0.0999075	0	0.0206876	0
ENSG00000266126	1.04003	0	0	0	0.964936	3.62349	2.39588	0	0.260007	1.74608	-2.59314	0.222434	1	ENSG00000266126	17	19929372	19929737	-	366	lncRNA	- && - && -	-	1	0	0	0	1	4	2	0	0.0567859	0	0	0	0.0527745	0.198152	0.131134	0
ENSG00000147117	0	0	2.44071	2.25021	15.439	12.6822	0	0	1.17273	7.0303	-2.59145	0.0938431	1	ZNF157	X	47370578	47414498	+	2516	protein_coding	- && sp|P51786|ZN157_HUMAN Zinc finger protein 157 OS=Homo sapiens OX=9606 GN=ZNF157 PE=2 SV=2 && PF00096:Zinc finger, C2H2 type|PF01352:KRAB box	zf-C2H2	0	0	3	2	16	14	0	0	0	0	0.0194267	0.017897	0.122833	0.100887	0	0
ENSG00000260979	0	0	0.813571	0	0	0	5.9897	1.09043	0.203393	1.77003	-2.58348	0.290182	1	USP7-AS1	16	8962706	8966990	+	427	lncRNA	- && - && -	-	0	0	1	0	0	0	5	1	0	0	0.0381558	0	0	0	0.281002	0.0511221
ENSG00000289891	1.04003	0	0	0	0	0	5.9897	1.09043	0.260007	1.77003	-2.58304	0.286365	1	ENSG00000289891	18	35497697	35498194	+	498	lncRNA	- && - && -	-	1	0	0	0	0	0	5	1	0.0417342	0	0	0	0	0	0.24094	0.0438336
ENSG00000175773	1.04003	0	0	0	0	4.52936	2.39588	0	0.260007	1.73131	-2.58081	0.278133	1	ZBTB44-DT	11	130314993	130403657	+	2950	lncRNA	- && - && -	-	1	0	0	0	0	5	2	0	0.0070453	0	0	0	0	0.0307304	0.0162696	0
ENSG00000237980	0	0	1.62714	0	0	0	0	10.9043	0.406785	2.72608	-2.57838	0.299125	1	LINC02773	1	212653305	212665638	-	1388	lncRNA	- && - && -	-	0	0	2	0	0	0	0	10	0	0	0.0234763	0	0	0	0	0.157271
ENSG00000219951	0	0.885227	0	0	0	3.62349	0	3.2713	0.221307	1.7237	-2.57661	0.279082	1	ENSG00000219951	6	83392416	83393409	+	994	processed_pseudogene	- && sp|P04406|G3P_HUMAN Glyceraldehyde-3-phosphate dehydrogenase OS=Homo sapiens OX=9606 GN=GAPDH PE=1 SV=3 && PF00044:Glyceraldehyde 3-phosphate dehydrogenase, NAD binding domain	-	0	1	0	0	0	4	0	3	0	0.0178352	0	0	0	0.0729615	0	0.0658828
ENSG00000274468	0	0	0	0	1.92987	0	1.19794	1.09043	0	1.05456	-2.57644	0.363702	1	ENSG00000274468	1	115479428	115481572	+	298	unprocessed_pseudogene	- && sp|Q9D4V0|EKI1_MOUSE Ethanolamine kinase 1 OS=Mus musculus OX=10090 GN=Etnk1 PE=1 SV=2 && -	-	0	0	0	0	2	0	1	1	0	0	0	0	0.129634	0	0.0805288	0.0732522
ENSG00000237167	0	0	0	0	1.92987	0	1.19794	1.09043	0	1.05456	-2.57644	0.363702	1	ENSG00000237167	3	197458405	197467105	+	626	lncRNA	- && - && -	-	0	0	0	0	2	0	1	1	0	0	0	0	0.0617107	0	0.0383348	0.0348709
ENSG00000289593	0	0	0	0	0	1.81174	2.39588	0	0	1.05191	-2.57281	0.425369	1	ENSG00000289593	1	156504660	156505091	-	432	lncRNA	- && - && -	-	0	0	0	0	0	2	2	0	0	0	0	0	0	0.0839395	0.1111	0
ENSG00000232273	0	0	0	0	0	1.81174	2.39588	0	0	1.05191	-2.57281	0.425369	1	FTH1P1	1	37544763	37545294	+	532	processed_pseudogene	- && sp|Q9XT73|FRIH_TRIVU Ferritin heavy chain OS=Trichosurus vulpecula OX=9337 GN=FTH1 PE=2 SV=3 && -	-	0	0	0	0	0	2	2	0	0	0	0	0	0	0.0681614	0.0902165	0
ENSG00000266589	0	0	0	0	0	1.81174	2.39588	0	0	1.05191	-2.57281	0.425369	1	MIR4512	15	66496958	66497034	-	77	miRNA	- && - && -	-	0	0	0	0	0	2	2	0	0	0	0	0	0	0.470933	0.623314	0
ENSG00000272195	0	0	0	0	0	1.81174	2.39588	0	0	1.05191	-2.57281	0.425369	1	ENSG00000272195	1	244969350	244971088	-	1739	lncRNA	- && sp|Q5VUJ9|DRC8_HUMAN Dynein regulatory complex protein 8 OS=Homo sapiens OX=9606 GN=EFCAB2 PE=1 SV=1 && -	-	0	0	0	0	0	2	2	0	0	0	0	0	0	0.0208521	0.0275993	0
ENSG00000285000	0	0	0	0	0	1.81174	2.39588	0	0	1.05191	-2.57281	0.425369	1	ENSG00000285000	5	77030902	77152155	+	2348	protein_coding	- && sp|Q8N302|AGGF1_HUMAN Angiogenic factor with G patch and FHA domains 1 OS=Homo sapiens OX=9606 GN=AGGF1 PE=1 SV=2 && PF17780:OCRE domain|PF00498:FHA domain|PF01585:G-patch domain	-	0	0	0	0	0	2	2	0	0	0	0	0	0	0.0154437	0.0204409	0
ENSG00000228376	0	0	0	0	0	1.81174	2.39588	0	0	1.05191	-2.57281	0.425369	1	GAS2L1P2	9	97075671	97081945	-	2262	transcribed_processed_pseudogene	- && sp|Q99501|GA2L1_HUMAN GAS2-like protein 1 OS=Homo sapiens OX=9606 GN=GAS2L1 PE=1 SV=2 && -	-	0	0	0	0	0	2	2	0	0	0	0	0	0	0.0160309	0.021218	0
ENSG00000196341	0	0	0	0	0	1.81174	2.39588	0	0	1.05191	-2.57281	0.425369	1	OR8D1	11	124302831	124315099	-	8507	protein_coding	- && sp|Q8WZ84|OR8D1_HUMAN Olfactory receptor 8D1 OS=Homo sapiens OX=9606 GN=OR8D1 PE=2 SV=1 && PF13853:Olfactory receptor	-	0	0	0	0	0	2	2	0	0	0	0	0	0	0.00426259	0.00564185	0
ENSG00000259308	0	0	0	0	0	1.81174	2.39588	0	0	1.05191	-2.57281	0.425369	1	FABP5P8	15	83044368	83044771	+	404	processed_pseudogene	- && sp|Q01469|FABP5_HUMAN Fatty acid-binding protein 5 OS=Homo sapiens OX=9606 GN=FABP5 PE=1 SV=3 && PF00061:Lipocalin / cytosolic fatty-acid binding protein family	-	0	0	0	0	0	2	2	0	0	0	0	0	0	0.0897571	0.1188	0
ENSG00000167618	0	0	0	0	0	1.81174	2.39588	0	0	1.05191	-2.57281	0.425369	1	LAIR2	19	54497879	54510687	+	1044	protein_coding	- && sp|Q6ISS4|LAIR2_HUMAN Leukocyte-associated immunoglobulin-like receptor 2 OS=Homo sapiens OX=9606 GN=LAIR2 PE=1 SV=1 && PF13895:Immunoglobulin domain	-	0	0	0	0	0	2	2	0	0	0	0	0	0	0.0347336	0.0459724	0
ENSG00000286692	0	0	0	0	0	1.81174	2.39588	0	0	1.05191	-2.57281	0.425369	1	ENSG00000286692	1	94417743	94418228	-	486	lncRNA	- && - && -	-	0	0	0	0	0	2	2	0	0	0	0	0	0	0.0746129	0.0987555	0
ENSG00000226220	0	0	0	0	0	1.81174	2.39588	0	0	1.05191	-2.57281	0.425369	1	CICP22	7	39796593	39797911	-	1319	processed_pseudogene	- && sp|Q924A2|CIC_MOUSE Protein capicua homolog OS=Mus musculus OX=10090 GN=Cic PE=1 SV=2 && -	-	0	0	0	0	0	2	2	0	0	0	0	0	0	0.0274919	0.0363876	0
ENSG00000102001	0	0	0	0	0	1.81174	2.39588	0	0	1.05191	-2.57281	0.425369	1	CACNA1F	X	49205063	49233371	-	6928	protein_coding	- && sp|O60840|CAC1F_HUMAN Voltage-dependent L-type calcium channel subunit alpha-1F OS=Homo sapiens OX=9606 GN=CACNA1F PE=1 SV=2 && PF00520:Ion transport protein|PF16885:Voltage-gated calcium channel subunit alpha, C-term|PF08763:Voltage gated calcium channel IQ domain|PF16905:Voltage-dependent L-type calcium channel, IQ-associated	-	0	0	0	0	0	2	2	0	0	0	0	0	0	0.0052341	0.00692771	0
ENSG00000257666	0	0	0	0	0	1.81174	2.39588	0	0	1.05191	-2.57281	0.425369	1	CBX3P5	12	95286318	95286838	-	521	processed_pseudogene	- && sp|P23198|CBX3_MOUSE Chromobox protein homolog 3 OS=Mus musculus OX=10090 GN=Cbx3 PE=1 SV=2 && -	-	0	0	0	0	0	2	2	0	0	0	0	0	0	0.0696005	0.0921213	0
ENSG00000291182	0	0	0	0	0	1.81174	2.39588	0	0	1.05191	-2.57281	0.425369	1	ENSG00000291182	12	11076769	11079171	-	2403	lncRNA	- && sp|Q5Y4Y9|T2R64_PANPA Taste receptor type 2 member 64 OS=Pan paniscus OX=9597 GN=TAS2R64 PE=3 SV=1 && PF05296:Taste receptor protein (TAS2R)	-	0	0	0	0	0	2	2	0	0	0	0	0	0	0.0150902	0.019973	0
ENSG00000227274	0	0	0	0	0	1.81174	2.39588	0	0	1.05191	-2.57281	0.425369	1	MYOCD-AS1	17	12671862	12706135	-	1143	lncRNA	- && - && -	-	0	0	0	0	0	2	2	0	0	0	0	0	0	0.0317252	0.0419905	0
ENSG00000226944	0	1.77045	0	1.1251	10.6143	6.3411	0	0	0.723889	4.23885	-2.57106	0.140408	1	RNF207-AS1	1	6204840	6205780	-	378	lncRNA	- && - && -	-	0	2	0	1	11	7	0	0	0	0.0937998	0	0.0595618	0.56209	0.335758	0	0
ENSG00000106927	4.16012	3.54091	1.62714	6.75062	15.439	19.0233	32.3444	26.1704	4.0197	23.2443	-2.5676	2.41164e-05	1	AMBP	9	114060127	114078328	-	1897	protein_coding	- && sp|P02760|AMBP_HUMAN Protein AMBP OS=Homo sapiens OX=9606 GN=AMBP PE=1 SV=1 && PF00014:Kunitz/Bovine pancreatic trypsin inhibitor domain|PF00061:Lipocalin / cytosolic fatty-acid binding protein family	-	4	4	2	6	16	21	27	24	0.0438242	0.0373815	0.0171772	0.0712104	0.162914	0.200711	0.341558	0.276173
ENSG00000279278	1.04003	0	0	2.25021	1.92987	12.6822	3.59382	0	0.822559	4.55147	-2.56686	0.102279	1	ENSG00000279278	22	22264601	22273020	+	8420	lncRNA	- && sp|O00370|LORF2_HUMAN LINE-1 retrotransposable element ORF2 protein OS=Homo sapiens OX=9606 PE=1 SV=1 && -	-	1	0	0	2	2	14	3	0	0.00246837	0	0	0.00534783	0.00458799	0.0301464	0.00855021	0
ENSG00000277901	0	0	0	0	0	0.905872	0	3.2713	0	1.04429	-2.56529	0.431217	1	ENSG00000277901	20	23320958	23325352	-	431	lncRNA	- && - && -	-	0	0	0	0	0	1	0	3	0	0	0	0	0	0.0420671	0	0.151943
ENSG00000152463	0	0	1.62714	0	1.92987	1.81174	7.18764	0	0.406785	2.73231	-2.56183	0.182737	1	OLAH	10	15032227	15073853	+	2334	protein_coding	- && sp|Q9NV23|SAST_HUMAN S-acyl fatty acid synthase thioesterase, medium chain OS=Homo sapiens OX=9606 GN=OLAH PE=1 SV=1 && PF00975:Thioesterase domain	-	0	0	2	0	2	2	6	0	0	0	0.013961	0	0.0165514	0.0155364	0.0616905	0
ENSG00000225217	0	0	2.44071	0	0	6.3411	3.59382	5.45216	0.610178	3.84677	-2.55743	0.131277	1	HSPA7	1	161606291	161608217	+	1927	unprocessed_pseudogene	- && sp|P48741|HSP77_HUMAN Putative heat shock 70 kDa protein 7 OS=Homo sapiens OX=9606 GN=HSPA7 PE=5 SV=2 && PF00012:Hsp70 protein	-	0	0	3	0	0	7	3	5	0	0	0.0253646	0	0	0.0658622	0.03736	0.0566403
ENSG00000225400	1.04003	0	0	0	1.92987	3.62349	1.19794	0	0.260007	1.68782	-2.55318	0.232088	1	RAB28P5	X	136847384	136848034	+	651	processed_pseudogene	- && sp|P51157|RAB28_HUMAN Ras-related protein Rab-28 OS=Homo sapiens OX=9606 GN=RAB28 PE=1 SV=2 && PF00071:Ras family	-	1	0	0	0	2	4	1	0	0.0319257	0	0	0	0.0593409	0.111404	0.0368627	0
ENSG00000289278	0	0	0.813571	0	1.92987	3.62349	1.19794	0	0.203393	1.68782	-2.5529	0.235901	1	ENSG00000289278	14	100683769	100689109	+	1607	lncRNA	- && - && -	-	0	0	1	0	2	4	1	0	0	0	0.0101385	0	0.0240391	0.0451299	0.0149332	0
ENSG00000101180	0	0	0	0	1.92987	0	0	2.18087	0	1.02768	-2.54484	0.433879	1	HRH3	20	62214960	62220278	-	2692	protein_coding	- && sp|Q9Y5N1|HRH3_HUMAN Histamine H3 receptor OS=Homo sapiens OX=9606 GN=HRH3 PE=1 SV=2 && -	-	0	0	0	0	2	0	0	2	0	0	0	0	0.0143503	0	0	0.0162178
ENSG00000249378	0	0	0	0	1.92987	0	0	2.18087	0	1.02768	-2.54484	0.433879	1	LINC01060	4	188400736	188681051	+	5939	lncRNA	- && - && -	-	0	0	0	0	2	0	0	2	0	0	0	0	0.00650461	0	0	0.00735112
ENSG00000176268	0	0	0	0	1.92987	0	0	2.18087	0	1.02768	-2.54484	0.433879	1	CYCSP34	13	40863599	40863902	-	304	processed_pseudogene	- && sp|P00008|CYC_RABIT Cytochrome c OS=Oryctolagus cuniculus OX=9986 GN=CYCS PE=1 SV=2 && -	-	0	0	0	0	2	0	0	2	0	0	0	0	0.127075	0	0	0.143613
ENSG00000263080	0	0	0	0	1.92987	0	0	2.18087	0	1.02768	-2.54484	0.433879	1	ENSG00000263080	16	11341809	11345211	-	1134	lncRNA	- && - && -	-	0	0	0	0	2	0	0	2	0	0	0	0	0.0340661	0	0	0.0384994
ENSG00000273302	0	0	0	0	1.92987	0	0	2.18087	0	1.02768	-2.54484	0.433879	1	ENSG00000273302	2	61199979	61200769	+	791	lncRNA	- && - && -	-	0	0	0	0	2	0	0	2	0	0	0	0	0.0488381	0	0	0.0551938
ENSG00000279659	0	0	0	0	1.92987	0	0	2.18087	0	1.02768	-2.54484	0.433879	1	ENSG00000279659	6	79573877	79575530	+	1654	TEC	- && - && -	-	0	0	0	0	2	0	0	2	0	0	0	0	0.023356	0	0	0.0263956
ENSG00000227409	0	0	0	0	1.92987	0	0	2.18087	0	1.02768	-2.54484	0.433879	1	ZMYM4-AS1	1	35358822	35366077	-	459	lncRNA	- && sp|Q5VZL5|ZMYM4_HUMAN Zinc finger MYM-type protein 4 OS=Homo sapiens OX=9606 GN=ZMYM4 PE=1 SV=1 && -	-	0	0	0	0	2	0	0	2	0	0	0	0	0.0841632	0	0	0.0951161
ENSG00000237870	0	0	0	0	1.92987	0	0	2.18087	0	1.02768	-2.54484	0.433879	1	ENSG00000237870	7	116275606	116286734	-	2560	lncRNA	- && sp|O00370|LORF2_HUMAN LINE-1 retrotransposable element ORF2 protein OS=Homo sapiens OX=9606 PE=1 SV=1 && -	-	0	0	0	0	2	0	0	2	0	0	0	0	0.0150902	0	0	0.017054
ENSG00000287828	0	0	0	0	1.92987	0	0	2.18087	0	1.02768	-2.54484	0.433879	1	ENSG00000287828	1	3313052	3323149	-	728	lncRNA	- && - && -	-	0	0	0	0	2	0	0	2	0	0	0	0	0.0530644	0	0	0.0599702
ENSG00000288707	0	0	0	0	1.92987	0	0	2.18087	0	1.02768	-2.54484	0.433879	1	ENSG00000288707	2	43995985	43996623	+	639	lncRNA	- && - && -	-	0	0	0	0	2	0	0	2	0	0	0	0	0.0604553	0	0	0.0683229
ENSG00000258302	0	0	0	0	1.92987	0	0	2.18087	0	1.02768	-2.54484	0.433879	1	ENSG00000258302	12	89561129	89594878	+	1711	lncRNA	- && - && -	-	0	0	0	0	2	0	0	2	0	0	0	0	0.022578	0	0	0.0255163
ENSG00000283597	0	0	0	0	1.92987	0	0	2.18087	0	1.02768	-2.54484	0.433879	1	FAM169BP	15	98437162	98547728	-	4233	transcribed_unitary_pseudogene	- && sp|Q8N8A8|F169B_HUMAN Protein FAM169B OS=Homo sapiens OX=9606 GN=FAM169B PE=2 SV=3 && -	-	0	0	0	0	2	0	0	2	0	0	0	0	0.00912613	0	0	0.0103138
ENSG00000232646	0	0	0	0	1.92987	0	0	2.18087	0	1.02768	-2.54484	0.433879	1	ENSG00000232646	10	73065126	73065467	+	214	processed_pseudogene	- && - && -	-	0	0	0	0	2	0	0	2	0	0	0	0	0.180518	0	0	0.204011
ENSG00000196634	0	0	0	0	1.92987	0	0	2.18087	0	1.02768	-2.54484	0.433879	1	LUADT1	6	147158925	147180992	+	453	lncRNA	- && sp|Q96MD7|CI085_HUMAN Uncharacterized protein C9orf85 OS=Homo sapiens OX=9606 GN=C9orf85 PE=1 SV=1 && -	-	0	0	0	0	2	0	0	2	0	0	0	0	0.0852779	0	0	0.096376
ENSG00000225559	0	0	0	0	1.92987	0	0	2.18087	0	1.02768	-2.54484	0.433879	1	ENSG00000225559	7	138163440	138164637	+	457	lncRNA	- && - && -	-	0	0	0	0	2	0	0	2	0	0	0	0	0.0845315	0	0	0.0955324
ENSG00000226493	0	0	0	0	1.92987	0	0	2.18087	0	1.02768	-2.54484	0.433879	1	RPL26P27	10	68499532	68499968	+	437	processed_pseudogene	- && sp|Q9UNX3|RL26L_HUMAN 60S ribosomal protein L26-like 1 OS=Homo sapiens OX=9606 GN=RPL26L1 PE=1 SV=1 && -	-	0	0	0	0	2	0	0	2	0	0	0	0	0.0884002	0	0	0.0999046
ENSG00000275385	0	0	0	0	1.92987	0	0	2.18087	0	1.02768	-2.54484	0.433879	1	CCL18	17	36064272	36072032	+	1405	protein_coding	- && sp|P55774|CCL18_HUMAN C-C motif chemokine 18 OS=Homo sapiens OX=9606 GN=CCL18 PE=1 SV=1 && -	-	0	0	0	0	2	0	0	2	0	0	0	0	0.0274953	0	0	0.0310735
ENSG00000137860	1.04003	0	0	0	5.78962	0.905872	0	0	0.260007	1.67387	-2.54014	0.297448	1	SLC28A2	15	45252234	45277846	+	5189	protein_coding	- && sp|O43868|S28A2_HUMAN Sodium/nucleoside cotransporter 2 OS=Homo sapiens OX=9606 GN=SLC28A2 PE=2 SV=2 && PF01773:Na+ dependent nucleoside transporter N-terminus|PF07670:Nucleoside recognition|PF07662:Na+ dependent nucleoside transporter C-terminus	-	1	0	0	0	6	1	0	0	0.00400533	0	0	0	0.0223343	0.00349411	0	0
ENSG00000268603	0	0	0.813571	0	1.92987	3.62349	0	1.09043	0.203393	1.66095	-2.53444	0.24057	1	ENSG00000268603	2	219497611	219498706	-	1096	lncRNA	- && sp|A0A087WV53|SPEGN_HUMAN SPEG neighbor protein OS=Homo sapiens OX=9606 GN=SPEGNB PE=4 SV=1 && -	-	0	0	1	0	2	4	0	1	0	0	0.0148655	0	0.0352472	0.0661713	0	0.0199171
ENSG00000260458	0	1.77045	0	0	0	10.8705	0	0	0.442614	2.71762	-2.53045	0.304969	1	KCNJ18	17	21692523	21704612	+	2196	protein_coding	- && sp|B7U540|KCJ18_HUMAN Inward rectifier potassium channel 18 OS=Homo sapiens OX=9606 GN=KCNJ18 PE=1 SV=3 && PF08466:Inward rectifier potassium channel N-terminal|PF17655:Inward rectifier potassium channel C-terminal domain|PF01007:Inward rectifier potassium channel transmembrane domain	-	0	2	0	0	0	12	0	0	0	0.0161459	0	0	0	0.0990761	0	0
ENSG00000226581	2.08006	0	0	0	1.92987	0.905872	0	8.72346	0.520015	2.8898	-2.52158	0.19253	1	LINC02848	7	63900313	63925202	+	5178	lncRNA	- && sp|A7YWU3|RPP40_BOVIN Ribonuclease P protein subunit p40 OS=Bos taurus OX=9913 GN=RPP40 PE=2 SV=2 && -	-	2	0	0	0	2	1	0	8	0.00802767	0	0	0	0.00746058	0.00350153	0	0.033726
ENSG00000244184	0	0	0	0	1.92987	0.905872	1.19794	0	0	1.00842	-2.52013	0.380389	1	PELP1-DT	17	4704230	4705529	+	472	lncRNA	- && - && -	-	0	0	0	0	2	1	1	0	0	0	0	0	0.0818451	0.038413	0.0508424	0
ENSG00000251013	0	0	0	0	1.92987	0.905872	1.19794	0	0	1.00842	-2.52013	0.380389	1	GAPDHP62	8	100550724	100551713	-	990	processed_pseudogene	- && sp|P04406|G3P_HUMAN Glyceraldehyde-3-phosphate dehydrogenase OS=Homo sapiens OX=9606 GN=GAPDH PE=1 SV=3 && -	-	0	0	0	0	2	1	1	0	0	0	0	0	0.0390211	0.0183141	0.02424	0
ENSG00000255491	0	1.77045	0	0	7.71949	0.905872	0	2.18087	0.442614	2.70156	-2.51638	0.198092	1	ENSG00000255491	8	124811042	124857516	-	5088	lncRNA	- && - && -	-	0	2	0	0	8	1	0	2	0	0.00696862	0	0	0.0303702	0.00356347	0	0.00858064
ENSG00000184084	0	0.885227	0	0	1.92987	0	4.79176	0	0.221307	1.68041	-2.51588	0.298598	1	ENSG00000184084	5	73803296	73803599	-	304	processed_pseudogene	- && sp|Q8SPH6|ATP5J_MACFA ATP synthase-coupling factor 6, mitochondrial OS=Macaca fascicularis OX=9541 GN=ATP5PF PE=3 SV=1 && PF05511:Mitochondrial ATP synthase coupling factor 6	-	0	1	0	0	2	0	4	0	0	0.0583163	0	0	0.127075	0	0.315758	0
ENSG00000272273	0	0	0	2.25021	5.78962	0.905872	4.79176	0	0.562551	2.87181	-2.51428	0.186834	1	IER3-AS1	6	30742757	30743638	+	882	lncRNA	- && - && -	-	0	0	0	2	6	1	4	0	0	0	0	0.051053	0.131398	0.0205566	0.108833	0
ENSG00000231878	2.08006	0	0.813571	0	7.71949	1.81174	3.59382	3.2713	0.723408	4.09909	-2.51428	0.0720035	1	SNRPFP1	20	49729591	49729842	-	252	processed_pseudogene	- && sp|Q3T0Z8|RUXF_BOVIN Small nuclear ribonucleoprotein F OS=Bos taurus OX=9913 GN=SNRPF PE=3 SV=2 && -	-	2	0	1	0	8	2	3	3	0.16495	0	0.0646529	0	0.613189	0.143896	0.285686	0.259871
ENSG00000163254	1.04003	0	1.62714	2.25021	6.75455	9.05872	7.18764	4.36173	1.22934	6.84066	-2.51077	0.0162924	1	CRYGC	2	208128137	208129828	-	627	protein_coding	- && sp|P07315|CRGC_HUMAN Gamma-crystallin C OS=Homo sapiens OX=9606 GN=CRYGC PE=1 SV=2 && PF00030:Beta/Gamma crystallin	-	1	0	2	2	7	10	6	4	0.0331478	0	0.0519698	0.0718162	0.215643	0.289169	0.229642	0.139261
ENSG00000231666	0	0	0	0	0	1.81174	0	2.18087	0	0.998152	-2.50648	0.445124	1	LINC01704	1	158131983	158149810	-	2071	lncRNA	- && - && -	-	0	0	0	0	0	2	0	2	0	0	0	0	0	0.0175093	0	0.0210808
ENSG00000258661	0	0	0	0	0	1.81174	0	2.18087	0	0.998152	-2.50648	0.445124	1	ENSG00000258661	14	36647083	36658801	-	2613	lncRNA	- && - && -	-	0	0	0	0	0	2	0	2	0	0	0	0	0	0.0138775	0	0.0167081
ENSG00000177992	0	0	0	0	0	1.81174	0	2.18087	0	0.998152	-2.50648	0.445124	1	SPATA31E1	9	87882877	87888903	+	4431	protein_coding	- && sp|Q6ZUB1|S31E1_HUMAN Spermatogenesis-associated protein 31E1 OS=Homo sapiens OX=9606 GN=SPATA31E1 PE=2 SV=2 && PF14650:FAM75 family|PF15371:Domain of unknown function (DUF4599)	-	0	0	0	0	0	2	0	2	0	0	0	0	0	0.00818367	0	0.00985292
ENSG00000273240	0	0	0	0	0	1.81174	0	2.18087	0	0.998152	-2.50648	0.445124	1	ENSG00000273240	2	189763859	189764456	-	598	lncRNA	- && - && -	-	0	0	0	0	0	2	0	2	0	0	0	0	0	0.0606385	0	0.0730072
ENSG00000212163	0	0	0	0	0	1.81174	0	2.18087	0	0.998152	-2.50648	0.445124	1	SNORD91A	17	2330180	2330370	-	191	snoRNA	- && - && -	-	0	0	0	0	0	2	0	2	0	0	0	0	0	0.189853	0	0.228578
ENSG00000163762	0	0	0	0	0	1.81174	0	2.18087	0	0.998152	-2.50648	0.445124	1	TM4SF18	3	149318498	149334414	-	4357	protein_coding	- && sp|Q96CE8|T4S18_HUMAN Transmembrane 4 L6 family member 18 OS=Homo sapiens OX=9606 GN=TM4SF18 PE=1 SV=1 && PF05805:L6 membrane protein	-	0	0	0	0	0	2	0	2	0	0	0	0	0	0.00832266	0	0.0100203
ENSG00000262663	0	0	0	0	0	1.81174	0	2.18087	0	0.998152	-2.50648	0.445124	1	ENSG00000262663	17	82918282	82918785	+	504	lncRNA	- && - && -	-	0	0	0	0	0	2	0	2	0	0	0	0	0	0.0719481	0	0.0866236
ENSG00000231412	0	0	0	0	0	1.81174	0	2.18087	0	0.998152	-2.50648	0.445124	1	ENSG00000231412	19	43328989	43331544	-	721	lncRNA	- && - && -	-	0	0	0	0	0	2	0	2	0	0	0	0	0	0.0502938	0	0.0605524
ENSG00000272030	0	0	0	0	0	1.81174	0	2.18087	0	0.998152	-2.50648	0.445124	1	ENSG00000272030	1	153631438	153634397	-	1054	lncRNA	- && sp|P23297|S10A1_HUMAN Protein S100-A1 OS=Homo sapiens OX=9606 GN=S100A1 PE=1 SV=2 && -	-	0	0	0	0	0	2	0	2	0	0	0	0	0	0.034404	0	0.0414215
ENSG00000145850	0	0	0	0	0	1.81174	0	2.18087	0	0.998152	-2.50648	0.445124	1	TIMD4	5	156919292	156963226	-	1516	protein_coding	- && sp|Q96H15|TIMD4_HUMAN T-cell immunoglobulin and mucin domain-containing protein 4 OS=Homo sapiens OX=9606 GN=TIMD4 PE=1 SV=2 && PF07686:Immunoglobulin V-set domain	-	0	0	0	0	0	2	0	2	0	0	0	0	0	0.0239194	0	0.0287984
ENSG00000229700	0	0	0	0	0	1.81174	0	2.18087	0	0.998152	-2.50648	0.445124	1	ENSG00000229700	6	20042455	20042940	-	486	processed_pseudogene	- && sp|P47914|RL29_HUMAN 60S ribosomal protein L29 OS=Homo sapiens OX=9606 GN=RPL29 PE=1 SV=2 && -	-	0	0	0	0	0	2	0	2	0	0	0	0	0	0.0746129	0	0.0898319
ENSG00000226281	0	0	0	0	0	1.81174	0	2.18087	0	0.998152	-2.50648	0.445124	1	ENSG00000226281	6	6692741	6801186	-	5275	lncRNA	- && - && -	-	0	0	0	0	0	2	0	2	0	0	0	0	0	0.00687428	0	0.00827646
ENSG00000225185	0	0	0	0	0	1.81174	0	2.18087	0	0.998152	-2.50648	0.445124	1	PPIAP8	12	98590723	98591214	-	492	processed_pseudogene	- && sp|P62935|PPIA_BOVIN Peptidyl-prolyl cis-trans isomerase A OS=Bos taurus OX=9913 GN=PPIA PE=1 SV=2 && PF00160:Cyclophilin type peptidyl-prolyl cis-trans isomerase/CLD	-	0	0	0	0	0	2	0	2	0	0	0	0	0	0.0737029	0	0.0887364
ENSG00000170374	0	0	0	0	0	1.81174	0	2.18087	0	0.998152	-2.50648	0.445124	1	SP7	12	53326575	53345315	-	3386	protein_coding	- && sp|Q8TDD2|SP7_HUMAN Transcription factor Sp7 OS=Homo sapiens OX=9606 GN=SP7 PE=1 SV=1 && -	zf-C2H2	0	0	0	0	0	2	0	2	0	0	0	0	0	0.0107093	0	0.0128938
ENSG00000223138	0	0	0	0	2.89481	0	0	1.09043	0	0.99631	-2.50473	0.449009	1	RNA5SP450	18	9923920	9924021	+	102	rRNA_pseudogene	- && - && -	-	0	0	0	0	3	0	0	1	0	0	0	0	0.568102	0	0	0.214011
ENSG00000075290	0	0	0	1.1251	0	0	1.19794	5.45216	0.281276	1.66253	-2.50411	0.305319	1	WNT8B	10	100463009	100483744	+	2144	protein_coding	- && sp|Q93098|WNT8B_HUMAN Protein Wnt-8b OS=Homo sapiens OX=9606 GN=WNT8B PE=2 SV=3 && PF00110:wnt family	-	0	0	0	1	0	0	1	5	0	0	0	0.0105011	0	0	0.0111929	0.0509075
ENSG00000043462	2.08006	0	0.813571	0	4.82468	4.52936	3.59382	3.2713	0.723408	4.05479	-2.5021	0.0648383	1	LCP2	5	170246233	170297815	-	6823	protein_coding	- && sp|Q13094|LCP2_HUMAN Lymphocyte cytosolic protein 2 OS=Homo sapiens OX=9606 GN=LCP2 PE=1 SV=1 && PF00017:SH2 domain|PF07647:SAM domain (Sterile alpha motif)	-	2	0	1	0	5	5	3	3	0.00609223	0	0.00238788	0	0.0141547	0.0132866	0.0105515	0.00959805
ENSG00000242992	0	0	0	0	0.964936	1.81174	1.19794	0	0	0.993655	-2.50136	0.385974	1	FTH1P4	3	128764466	128765018	-	553	processed_pseudogene	- && sp|P02794|FRIH_HUMAN Ferritin heavy chain OS=Homo sapiens OX=9606 GN=FTH1 PE=1 SV=2 && PF00210:Ferritin-like domain	-	0	0	0	0	1	2	1	0	0	0	0	0	0.0349285	0.065573	0.0433953	0
ENSG00000266079	0	0	0	2.25021	0	3.62349	1.19794	6.5426	0.562551	2.84101	-2.50118	0.189596	1	SNORA59B	17	19557211	19557911	+	701	snoRNA	- && - && -	-	0	0	0	2	0	4	1	6	0	0	0	0.064235	0	0.103457	0.0342334	0.18684
ENSG00000237886	0	0	1.62714	0	0	3.62349	2.39588	4.36173	0.406785	2.59527	-2.4978	0.19034	1	NALT1	9	136546212	136549893	+	1328	lncRNA	- && - && -	-	0	0	2	0	0	4	2	4	0	0	0.0245369	0	0	0.0546112	0.0361409	0.0657505
ENSG00000288817	1.04003	0	1.62714	4.50041	3.85974	0	9.58352	26.1704	1.7919	9.90341	-2.49573	0.0412787	1	ENSG00000288817	X	12972878	12973566	-	689	lncRNA	- && - && -	-	1	0	2	4	4	0	8	24	0.0301649	0	0.0472933	0.130708	0.112136	0	0.278637	0.760377
ENSG00000289141	0	0	0	1.1251	0	1.81174	4.79176	0	0.281276	1.65088	-2.49234	0.300241	1	ENSG00000289141	1	161389547	161389965	-	419	lncRNA	- && - && -	-	0	0	0	1	0	2	4	0	0	0	0	0.0537336	0	0.0865438	0.229094	0
ENSG00000114270	258.967	531.136	348.208	594.054	130.266	170.304	153.336	128.671	433.092	145.644	1.57097	1.84957e-11	2.94601e-09	COL7A1	3	48564073	48595329	-	11133	protein_coding	- && sp|Q02388|CO7A1_HUMAN Collagen alpha-1(VII) chain OS=Homo sapiens OX=9606 GN=COL7A1 PE=1 SV=2 && PF00041:Fibronectin type III domain|PF00014:Kunitz/Bovine pancreatic trypsin inhibitor domain|PF01391:Collagen triple helix repeat (20 copies)|PF00092:von Willebrand factor type A domain	-	249	600	428	528	135	188	128	118	0.464846	0.955439	0.626354	1.06778	0.234221	0.306172	0.275909	0.23137
ENSG00000285884	0	0	1.62714	1.1251	1.92987	3.62349	4.79176	5.45216	0.688061	3.94932	-2.48801	0.0728401	1	ENSG00000285884	10	42638252	42645542	+	852	lncRNA	- && - && -	-	0	0	2	1	2	4	4	5	0	0	0.0382454	0.0264253	0.0453414	0.0851217	0.112665	0.128105
ENSG00000049283	0	0	0.813571	0	0	0	0	6.5426	0.203393	1.63565	-2.48624	0.375346	1	EPN3	17	50532682	50543750	+	4503	protein_coding	- && sp|Q9H201|EPN3_HUMAN Epsin-3 OS=Homo sapiens OX=9606 GN=EPN3 PE=2 SV=1 && PF01417:ENTH domain	-	0	0	1	0	0	0	0	6	0	0	0.00361815	0	0	0	0	0.0290861
ENSG00000229388	2.08006	3.54091	3.25428	2.25021	11.5792	9.05872	27.5526	15.2661	2.78136	15.8642	-2.4802	0.000540678	1	TAF12-DT	1	28643228	28648581	+	978	lncRNA	- && - && -	-	2	4	4	2	12	10	23	14	0.0425023	0.0725078	0.0666361	0.0460417	0.236999	0.185388	0.56436	0.312483
ENSG00000117091	0	0	0	0	0	2.71762	1.19794	0	0	0.978889	-2.48011	0.456024	1	CD48	1	160678746	160711831	-	3254	protein_coding	- && sp|P09326|CD48_HUMAN CD48 antigen OS=Homo sapiens OX=9606 GN=CD48 PE=1 SV=2 && PF07686:Immunoglobulin V-set domain	-	0	0	0	0	0	3	1	0	0	0	0	0	0	0.0167157	0.0073748	0
ENSG00000233792	0	0	0	0	0	2.71762	1.19794	0	0	0.978889	-2.48011	0.456024	1	PUDPP2	1	152124016	152196699	-	1112	transcribed_processed_pseudogene	- && sp|Q08623|HDHD1_HUMAN Pseudouridine-5'-phosphatase OS=Homo sapiens OX=9606 GN=PUDP PE=1 SV=3 && -	-	0	0	0	0	0	3	1	0	0	0	0	0	0	0.0489144	0.0215806	0
ENSG00000149435	0	0	0	0	0	2.71762	1.19794	0	0	0.978889	-2.48011	0.456024	1	GGTLC1	20	23985050	23988779	-	1279	protein_coding	- && sp|Q9BX51|GGTL1_HUMAN Glutathione hydrolase light chain 1 OS=Homo sapiens OX=9606 GN=GGTLC1 PE=2 SV=2 && PF01019:Gamma-glutamyltranspeptidase	-	0	0	0	0	0	3	1	0	0	0	0	0	0	0.0425276	0.0187628	0
ENSG00000278973	0	0	1.62714	0	3.85974	1.81174	2.39588	2.18087	0.406785	2.56206	-2.47576	0.15087	1	ENSG00000278973	12	124622290	124623069	-	780	TEC	- && - && -	-	0	0	2	0	4	2	2	2	0	0	0.0417757	0	0.0990536	0.0464895	0.0615323	0.0559722
ENSG00000163116	0	3.54091	1.62714	0	7.71949	3.62349	2.39588	16.3565	1.29201	7.52384	-2.47349	0.0323661	1	STPG2	4	97184093	98143476	-	6076	protein_coding	- && sp|Q8N412|STPG2_HUMAN Sperm-tail PG-rich repeat-containing protein 2 OS=Homo sapiens OX=9606 GN=STPG2 PE=2 SV=1 && -	-	0	4	2	0	8	4	2	15	0	0.0116709	0.00536291	0	0.0254318	0.0119361	0.00789914	0.0538903
ENSG00000196616	0	0	0	0	3.85974	0	0	0	0	0.964936	-2.46279	0.47718	1	ADH1B	4	99304971	99352760	-	10770	protein_coding	- && sp|P28469|ADH1A_MACMU Alcohol dehydrogenase 1A OS=Macaca mulatta OX=9544 GN=ADH1A PE=2 SV=2 && -	-	0	0	0	0	4	0	0	0	0	0	0	0	0.0071738	0	0	0
ENSG00000176236	0	0	0	0	3.85974	0	0	0	0	0.964936	-2.46279	0.47718	1	RPP38-DT	10	15095385	15097319	-	1714	lncRNA	- && sp|Q8N326|CJ111_HUMAN Putative uncharacterized protein RPP38-DT OS=Homo sapiens OX=9606 GN=RPP38-DT PE=5 SV=1 && -	-	0	0	0	0	4	0	0	0	0	0	0	0	0.0450769	0	0	0
ENSG00000286332	0	0	0	0	3.85974	0	0	0	0	0.964936	-2.46279	0.47718	1	ENSG00000286332	9	76915615	76919785	-	3138	lncRNA	- && - && -	-	0	0	0	0	4	0	0	0	0	0	0	0	0.0246214	0	0	0
ENSG00000198739	0	0	0	0	3.85974	0	0	0	0	0.964936	-2.46279	0.47718	1	LRRTM3	10	66926036	67101551	+	6341	protein_coding	- && sp|Q86VH5|LRRT3_HUMAN Leucine-rich repeat transmembrane neuronal protein 3 OS=Homo sapiens OX=9606 GN=LRRTM3 PE=2 SV=2 && PF13855:Leucine rich repeat	-	0	0	0	0	4	0	0	0	0	0	0	0	0.0121845	0	0	0
ENSG00000260891	0	0	0	0	3.85974	0	0	0	0	0.964936	-2.46279	0.47718	1	ENSG00000260891	16	68212401	68221671	-	460	lncRNA	- && - && -	-	0	0	0	0	4	0	0	0	0	0	0	0	0.16796	0	0	0
ENSG00000273972	0	0	0	0	3.85974	0	0	0	0	0.964936	-2.46279	0.47718	1	ENSG00000273972	15	45702640	45703183	+	544	lncRNA	- && - && -	-	0	0	0	0	4	0	0	0	0	0	0	0	0.142025	0	0	0
ENSG00000236819	0	0	0	0	3.85974	0	0	0	0	0.964936	-2.46279	0.47718	1	LINC01563	17	21075362	21092351	+	3389	lncRNA	- && - && -	-	0	0	0	0	4	0	0	0	0	0	0	0	0.0227978	0	0	0
ENSG00000223552	0	0	0	0	3.85974	0	0	0	0	0.964936	-2.46279	0.47718	1	CCR5AS	3	46364391	46407117	-	2082	lncRNA	- && sp|Q96MW7|TIGD1_HUMAN Tigger transposable element-derived protein 1 OS=Homo sapiens OX=9606 GN=TIGD1 PE=1 SV=1 && -	-	0	0	0	0	4	0	0	0	0	0	0	0	0.0371094	0	0	0
ENSG00000182916	0	0	0	0	3.85974	0	0	0	0	0.964936	-2.46279	0.47718	1	TCEAL7	X	103330229	103332326	+	1144	protein_coding	- && sp|Q9BRU2|TCAL7_HUMAN Transcription elongation factor A protein-like 7 OS=Homo sapiens OX=9606 GN=TCEAL7 PE=2 SV=2 && PF04538:Brain expressed X-linked like family	-	0	0	0	0	4	0	0	0	0	0	0	0	0.0675365	0	0	0
ENSG00000274765	0	0	0	0	3.85974	0	0	0	0	0.964936	-2.46279	0.47718	1	ENSG00000274765	15	55343141	55343575	-	435	lncRNA	- && - && -	-	0	0	0	0	4	0	0	0	0	0	0	0	0.177613	0	0	0
ENSG00000176177	0	0	0	0	3.85974	0	0	0	0	0.964936	-2.46279	0.47718	1	ENTHD1	22	39743044	39893864	-	3068	protein_coding	- && sp|Q8IYW4|ENTD1_HUMAN ENTH domain-containing protein 1 OS=Homo sapiens OX=9606 GN=ENTHD1 PE=1 SV=1 && PF01417:ENTH domain	-	0	0	0	0	4	0	0	0	0	0	0	0	0.0251831	0	0	0
ENSG00000225183	0	0	0	0	3.85974	0	0	0	0	0.964936	-2.46279	0.47718	1	ENSG00000225183	1	54089856	54090093	+	238	processed_pseudogene	- && sp|Q5R9K2|COX7B_PONAB Cytochrome c oxidase subunit 7B, mitochondrial OS=Pongo abelii OX=9601 GN=COX7B PE=3 SV=1 && -	-	0	0	0	0	4	0	0	0	0	0	0	0	0.324629	0	0	0
ENSG00000268655	0	0	0	0	3.85974	0	0	0	0	0.964936	-2.46279	0.47718	1	ENSG00000268655	19	49017968	49020549	-	1310	protein_coding	- && - && -	-	0	0	0	0	4	0	0	0	0	0	0	0	0.0589785	0	0	0
ENSG00000235786	0	0	0	0	3.85974	0	0	0	0	0.964936	-2.46279	0.47718	1	ZNRF3-IT1	22	28992721	29018620	+	674	lncRNA	- && - && -	-	0	0	0	0	4	0	0	0	0	0	0	0	0.114632	0	0	0
ENSG00000224865	0	0	0	0	3.85974	0	0	0	0	0.964936	-2.46279	0.47718	1	ENSG00000224865	7	131897289	131948953	+	2076	lncRNA	- && - && -	-	0	0	0	0	4	0	0	0	0	0	0	0	0.0372167	0	0	0
ENSG00000261368	0	0	0	0	3.85974	0	0	0	0	0.964936	-2.46279	0.47718	1	ENSG00000261368	10	50964270	50965220	+	951	lncRNA	- && - && -	-	0	0	0	0	4	0	0	0	0	0	0	0	0.0812427	0	0	0
ENSG00000236770	0	0	0	0	3.85974	0	0	0	0	0.964936	-2.46279	0.47718	1	ENSG00000236770	17	74549399	74552737	-	857	unprocessed_pseudogene	- && sp|Q08708|CLM6_HUMAN CMRF35-like molecule 6 OS=Homo sapiens OX=9606 GN=CD300C PE=1 SV=1 && -	-	0	0	0	0	4	0	0	0	0	0	0	0	0.0901538	0	0	0
ENSG00000226072	0	0	0	0	3.85974	0	0	0	0	0.964936	-2.46279	0.47718	1	ENSG00000226072	2	169658132	169661357	-	1261	processed_pseudogene	- && sp|Q2KJI3|CYRIB_BOVIN CYFIP-related Rac1 interactor B OS=Bos taurus OX=9913 GN=CYRIB PE=2 SV=1 && -	-	0	0	0	0	4	0	0	0	0	0	0	0	0.0612703	0	0	0
ENSG00000288902	0	0	0	0	3.85974	0	0	0	0	0.964936	-2.46279	0.47718	1	ENSG00000288902	2	219947834	220035193	+	794	lncRNA	- && - && -	-	0	0	0	0	4	0	0	0	0	0	0	0	0.0973071	0	0	0
ENSG00000250629	0	0	0	0	3.85974	0	0	0	0	0.964936	-2.46279	0.47718	1	ENSG00000250629	5	38783580	38792754	+	565	lncRNA	- && - && -	-	0	0	0	0	4	0	0	0	0	0	0	0	0.136747	0	0	0
ENSG00000146070	0	0	0	0	3.85974	0	0	0	0	0.964936	-2.46279	0.47718	1	PLA2G7	6	46704201	46735693	-	2059	protein_coding	- && sp|Q13093|PAFA_HUMAN Platelet-activating factor acetylhydrolase OS=Homo sapiens OX=9606 GN=PLA2G7 PE=1 SV=1 && PF03403:Platelet-activating factor acetylhydrolase, isoform II	-	0	0	0	0	4	0	0	0	0	0	0	0	0.0375239	0	0	0
ENSG00000235140	0	0	0	0	3.85974	0	0	0	0	0.964936	-2.46279	0.47718	1	ENSG00000235140	10	59578467	59650345	+	3389	lncRNA	- && sp|E7EU14|PP5D1_HUMAN Protein PPP5D1 OS=Homo sapiens OX=9606 GN=PPP5D1 PE=2 SV=2 && -	-	0	0	0	0	4	0	0	0	0	0	0	0	0.0227978	0	0	0
ENSG00000234267	0	0	0	0	3.85974	0	0	0	0	0.964936	-2.46279	0.47718	1	TULP3P1	13	96940149	96984172	-	3157	transcribed_processed_pseudogene	- && sp|O75386|TULP3_HUMAN Tubby-related protein 3 OS=Homo sapiens OX=9606 GN=TULP3 PE=1 SV=2 && -	-	0	0	0	0	4	0	0	0	0	0	0	0	0.0244732	0	0	0
ENSG00000260185	0	0	0	0	3.85974	0	0	0	0	0.964936	-2.46279	0.47718	1	ENSG00000260185	16	71655027	71664212	+	406	lncRNA	- && sp|Q8BXA7|PHLP2_MOUSE PH domain leucine-rich repeat-containing protein phosphatase 2 OS=Mus musculus OX=10090 GN=Phlpp2 PE=1 SV=3 && -	-	0	0	0	0	4	0	0	0	0	0	0	0	0.1903	0	0	0
ENSG00000264150	0	0	0	0	3.85974	0	0	0	0	0.964936	-2.46279	0.47718	1	ENSG00000264150	18	2568392	2569122	+	429	processed_pseudogene	- && sp|Q3SZ52|UB2V1_BOVIN Ubiquitin-conjugating enzyme E2 variant 1 OS=Bos taurus OX=9913 GN=UBE2V1 PE=2 SV=1 && -	-	0	0	0	0	4	0	0	0	0	0	0	0	0.180097	0	0	0
ENSG00000228809	0	0	0	0	3.85974	0	0	0	0	0.964936	-2.46279	0.47718	1	ENSG00000228809	20	16714844	16730948	-	1700	lncRNA	- && - && -	-	0	0	0	0	4	0	0	0	0	0	0	0	0.0454481	0	0	0
ENSG00000272927	0	0	0	0	3.85974	0	0	0	0	0.964936	-2.46279	0.47718	1	ENSG00000272927	4	661209	661945	-	737	lncRNA	- && - && -	-	0	0	0	0	4	0	0	0	0	0	0	0	0.104833	0	0	0
ENSG00000254314	0	0	0	0	3.85974	0	0	0	0	0.964936	-2.46279	0.47718	1	ENSG00000254314	8	52150820	52154892	+	635	lncRNA	- && - && -	-	0	0	0	0	4	0	0	0	0	0	0	0	0.121672	0	0	0
ENSG00000267472	0	0	0	0	3.85974	0	0	0	0	0.964936	-2.46279	0.47718	1	ARHGAP27P2	17	68198921	68199596	+	676	processed_pseudogene	- && sp|A2AB59|RHG27_MOUSE Rho GTPase-activating protein 27 OS=Mus musculus OX=10090 GN=Arhgap27 PE=1 SV=1 && -	-	0	0	0	0	4	0	0	0	0	0	0	0	0.114293	0	0	0
ENSG00000265916	0	0	0	0	3.85974	0	0	0	0	0.964936	-2.46279	0.47718	1	ENSG00000265916	17	20532248	20532881	-	634	processed_pseudogene	- && - && -	-	0	0	0	0	4	0	0	0	0	0	0	0	0.121864	0	0	0
ENSG00000276747	0	0	0	0	3.85974	0	0	0	0	0.964936	-2.46279	0.47718	1	PADI6	1	17372196	17401699	+	2396	protein_coding	- && sp|Q6TGC4|PADI6_HUMAN Protein-arginine deiminase type-6 OS=Homo sapiens OX=9606 GN=PADI6 PE=1 SV=3 && PF08526:Protein-arginine deiminase (PAD) N-terminal domain|PF03068:Protein-arginine deiminase (PAD)|PF08527:Protein-arginine deiminase (PAD) middle domain	-	0	0	0	0	4	0	0	0	0	0	0	0	0.0322462	0	0	0
ENSG00000224238	0	0	0	0	3.85974	0	0	0	0	0.964936	-2.46279	0.47718	1	WARS2-IT1	1	119047405	119064785	+	2060	lncRNA	- && - && -	-	0	0	0	0	4	0	0	0	0	0	0	0	0.0375057	0	0	0
ENSG00000249007	0	0	0	0	3.85974	0	0	0	0	0.964936	-2.46279	0.47718	1	ENSG00000249007	1	202011370	202015657	+	987	lncRNA	- && sp|P78545|ELF3_HUMAN ETS-related transcription factor Elf-3 OS=Homo sapiens OX=9606 GN=ELF3 PE=1 SV=1 && -	-	0	0	0	0	4	0	0	0	0	0	0	0	0.0782794	0	0	0
ENSG00000184774	0	0	0	0	3.85974	0	0	0	0	0.964936	-2.46279	0.47718	1	MGAT4EP	1	202820266	202827225	+	2810	transcribed_unitary_pseudogene	- && sp|A6H684|MGT4E_MOUSE Alpha-1,3-mannosyl-glycoprotein 4-beta-N-acetylglucosaminyltransferase-like protein MGAT4E OS=Mus musculus OX=10090 GN=Mgat4e PE=2 SV=3 && PF04666:N-Acetylglucosaminyltransferase-IV (GnT-IV) conserved region	-	0	0	0	0	4	0	0	0	0	0	0	0	0.0274953	0	0	0
ENSG00000226819	0	0	0	0	3.85974	0	0	0	0	0.964936	-2.46279	0.47718	1	MEIS1-AS3	2	66426735	66433470	-	707	lncRNA	- && - && -	-	0	0	0	0	4	0	0	0	0	0	0	0	0.109281	0	0	0
ENSG00000279544	0	0	0	0	3.85974	0	0	0	0	0.964936	-2.46279	0.47718	1	ENSG00000279544	2	32563328	32566436	+	3109	TEC	- && sp|P08548|LIN1_NYCCO LINE-1 reverse transcriptase homolog OS=Nycticebus coucang OX=9470 PE=4 SV=1 && -	-	0	0	0	0	4	0	0	0	0	0	0	0	0.024851	0	0	0
ENSG00000237217	0	0	0	0	3.85974	0	0	0	0	0.964936	-2.46279	0.47718	1	ENSG00000237217	2	64450096	64450524	+	429	processed_pseudogene	- && - && -	-	0	0	0	0	4	0	0	0	0	0	0	0	0.180097	0	0	0
ENSG00000242321	0	0	0	0	3.85974	0	0	0	0	0.964936	-2.46279	0.47718	1	RPL23AP40	3	138796851	138797240	+	390	processed_pseudogene	- && sp|Q24JY1|RL23A_BOVIN 60S ribosomal protein L23a OS=Bos taurus OX=9913 GN=RPL23A PE=2 SV=1 && -	-	0	0	0	0	4	0	0	0	0	0	0	0	0.198107	0	0	0
ENSG00000249102	0	0	0	0	3.85974	0	0	0	0	0.964936	-2.46279	0.47718	1	ENSG00000249102	5	33008934	33026025	+	1814	lncRNA	- && sp|O00370|LORF2_HUMAN LINE-1 retrotransposable element ORF2 protein OS=Homo sapiens OX=9606 PE=1 SV=1 && -	-	0	0	0	0	4	0	0	0	0	0	0	0	0.042592	0	0	0
ENSG00000218976	0	0	0	0	3.85974	0	0	0	0	0.964936	-2.46279	0.47718	1	IMPDH1P9	6	18366736	18368644	-	1314	unprocessed_pseudogene	- && sp|P20839|IMDH1_HUMAN Inosine-5'-monophosphate dehydrogenase 1 OS=Homo sapiens OX=9606 GN=IMPDH1 PE=1 SV=2 && PF00478:IMP dehydrogenase / GMP reductase domain	-	0	0	0	0	4	0	0	0	0	0	0	0	0.0587989	0	0	0
ENSG00000287253	0	0	0	0	3.85974	0	0	0	0	0.964936	-2.46279	0.47718	1	ENSG00000287253	6	117262243	117264817	-	1184	lncRNA	- && - && -	-	0	0	0	0	4	0	0	0	0	0	0	0	0.0652549	0	0	0
ENSG00000205174	0	0	0	0	3.85974	0	0	0	0	0.964936	-2.46279	0.47718	1	LINC02903	7	108883975	108884587	-	435	lncRNA	- && - && -	-	0	0	0	0	4	0	0	0	0	0	0	0	0.177613	0	0	0
ENSG00000223872	0	0	0	0	3.85974	0	0	0	0	0.964936	-2.46279	0.47718	1	ENSG00000223872	7	157501322	157503908	+	1930	lncRNA	- && - && -	-	0	0	0	0	4	0	0	0	0	0	0	0	0.040032	0	0	0
ENSG00000235967	0	0	0	0	3.85974	0	0	0	0	0.964936	-2.46279	0.47718	1	COX5BP3	7	133727368	133727734	-	367	processed_pseudogene	- && sp|Q5S3G4|COX5B_PIG Cytochrome c oxidase subunit 5B, mitochondrial OS=Sus scrofa OX=9823 GN=COX5B PE=2 SV=1 && -	-	0	0	0	0	4	0	0	0	0	0	0	0	0.210523	0	0	0
ENSG00000251869	0	0	0	0	3.85974	0	0	0	0	0.964936	-2.46279	0.47718	1	SCARNA23	X	24744441	24744570	+	130	scaRNA	- && - && -	-	0	0	0	0	4	0	0	0	0	0	0	0	0.594322	0	0	0
ENSG00000158639	0	0	0	0	3.85974	0	0	0	0	0.964936	-2.46279	0.47718	1	PAGE5	X	55220346	55224108	+	752	protein_coding	- && sp|Q96GU1|PAGE5_HUMAN P antigen family member 5 OS=Homo sapiens OX=9606 GN=PAGE5 PE=1 SV=2 && PF05831:GAGE protein	-	0	0	0	0	4	0	0	0	0	0	0	0	0.102742	0	0	0
ENSG00000232446	0	0	0	0	3.85974	0	0	0	0	0.964936	-2.46279	0.47718	1	ENSG00000232446	X	26147774	26148281	+	508	unprocessed_pseudogene	- && sp|O15481|MAGB4_HUMAN Melanoma-associated antigen B4 OS=Homo sapiens OX=9606 GN=MAGEB4 PE=1 SV=1 && -	-	0	0	0	0	4	0	0	0	0	0	0	0	0.15209	0	0	0
ENSG00000253542	0	0	0	0	3.85974	0	0	0	0	0.964936	-2.46279	0.47718	1	SDR16C6P	8	56373064	56395365	-	1086	transcribed_unitary_pseudogene	- && sp|Q05A13|S16C6_MOUSE Short-chain dehydrogenase/reductase family 16C member 6 OS=Mus musculus OX=10090 GN=Sdr16c6 PE=2 SV=1 && PF00106:short chain dehydrogenase	-	0	0	0	0	4	0	0	0	0	0	0	0	0.0711435	0	0	0
ENSG00000242170	0	0	0	0	3.85974	0	0	0	0	0.964936	-2.46279	0.47718	1	RN7SL329P	8	125270604	125270902	+	299	misc_RNA	- && - && -	-	0	0	0	0	4	0	0	0	0	0	0	0	0.258401	0	0	0
ENSG00000253273	0	0	0	0	3.85974	0	0	0	0	0.964936	-2.46279	0.47718	1	ENSG00000253273	8	73831143	73831947	+	805	unprocessed_pseudogene	- && sp|O43665|RGS10_HUMAN Regulator of G-protein signaling 10 OS=Homo sapiens OX=9606 GN=RGS10 PE=1 SV=3 && -	-	0	0	0	0	4	0	0	0	0	0	0	0	0.0959774	0	0	0
ENSG00000281156	0	0	0	0	3.85974	0	0	0	0	0.964936	-2.46279	0.47718	1	MIR3651	9	92292458	92292547	-	90	miRNA	- && - && -	-	0	0	0	0	4	0	0	0	0	0	0	0	0.858465	0	0	0
ENSG00000254862	0	0	0	0	3.85974	0	0	0	0	0.964936	-2.46279	0.47718	1	LGR4-AS1	11	27471729	27482433	+	1576	lncRNA	- && - && -	-	0	0	0	0	4	0	0	0	0	0	0	0	0.049024	0	0	0
ENSG00000270874	0	0	0	0	3.85974	0	0	0	0	0.964936	-2.46279	0.47718	1	RPAP2P1	10	86854696	86856236	-	1168	processed_pseudogene	- && sp|Q8IXW5|RPAP2_HUMAN Putative RNA polymerase II subunit B1 CTD phosphatase RPAP2 OS=Homo sapiens OX=9606 GN=RPAP2 PE=1 SV=1 && -	-	0	0	0	0	4	0	0	0	0	0	0	0	0.0661488	0	0	0
ENSG00000257035	0	0	0	0	3.85974	0	0	0	0	0.964936	-2.46279	0.47718	1	ENSG00000257035	12	127624153	127626267	+	502	unprocessed_pseudogene	- && sp|Q14DG7|T132B_HUMAN Transmembrane protein 132B OS=Homo sapiens OX=9606 GN=TMEM132B PE=2 SV=2 && PF16070:Transmembrane protein family 132	-	0	0	0	0	4	0	0	0	0	0	0	0	0.153908	0	0	0
ENSG00000271370	0	0	0	0	3.85974	0	0	0	0	0.964936	-2.46279	0.47718	1	ENSG00000271370	12	12452103	12452481	-	379	processed_pseudogene	- && sp|Q2YDH6|AP3S1_BOVIN AP-3 complex subunit sigma-1 OS=Bos taurus OX=9913 GN=AP3S1 PE=2 SV=1 && -	-	0	0	0	0	4	0	0	0	0	0	0	0	0.203857	0	0	0
ENSG00000111536	0	0	0	0	3.85974	0	0	0	0	0.964936	-2.46279	0.47718	1	IL26	12	68201349	68225810	-	1066	protein_coding	- && sp|Q9NPH9|IL26_HUMAN Interleukin-26 OS=Homo sapiens OX=9606 GN=IL26 PE=1 SV=1 && PF00726:Interleukin 10	-	0	0	0	0	4	0	0	0	0	0	0	0	0.0724782	0	0	0
ENSG00000287863	0	0	0	0	3.85974	0	0	0	0	0.964936	-2.46279	0.47718	1	ENSG00000287863	13	46290300	46298110	+	1953	lncRNA	- && sp|Q96CB5|CH044_HUMAN Putative uncharacterized protein C8orf44 OS=Homo sapiens OX=9606 GN=C8orf44 PE=2 SV=2 && -	-	0	0	0	0	4	0	0	0	0	0	0	0	0.0395606	0	0	0
ENSG00000287663	0	0	0	0	3.85974	0	0	0	0	0.964936	-2.46279	0.47718	1	ENSG00000287663	14	90758599	90760061	+	1372	lncRNA	- && - && -	-	0	0	0	0	4	0	0	0	0	0	0	0	0.0563133	0	0	0
ENSG00000285727	0	0	0	0	3.85974	0	0	0	0	0.964936	-2.46279	0.47718	1	ENSG00000285727	14	23875938	23882428	-	809	lncRNA	- && - && -	-	0	0	0	0	4	0	0	0	0	0	0	0	0.0955029	0	0	0
ENSG00000280078	0	0	0	0	3.85974	0	0	0	0	0.964936	-2.46279	0.47718	1	ENSG00000280078	14	76279173	76283103	+	3931	TEC	- && sp|P08548|LIN1_NYCCO LINE-1 reverse transcriptase homolog OS=Nycticebus coucang OX=9470 PE=4 SV=1 && -	-	0	0	0	0	4	0	0	0	0	0	0	0	0.0196545	0	0	0
ENSG00000259106	0	0	0	0	3.85974	0	0	0	0	0.964936	-2.46279	0.47718	1	ENSG00000259106	14	79611418	79633311	-	551	lncRNA	- && sp|Q6B4Z3|UTY_PANTR Histone demethylase UTY OS=Pan troglodytes OX=9598 GN=UTY PE=2 SV=1 && -	-	0	0	0	0	4	0	0	0	0	0	0	0	0.140221	0	0	0
ENSG00000225798	0	0	0	0	3.85974	0	0	0	0	0.964936	-2.46279	0.47718	1	ENSG00000225798	15	58889967	58894082	+	383	lncRNA	- && - && -	-	0	0	0	0	4	0	0	0	0	0	0	0	0.201728	0	0	0
ENSG00000271749	0	0	0	0	3.85974	0	0	0	0	0.964936	-2.46279	0.47718	1	ENSG00000271749	17	63393355	63393586	+	232	unprocessed_pseudogene	- && sp|Q9T9W8|COX3_PANPA Cytochrome c oxidase subunit 3 OS=Pan paniscus OX=9597 GN=MT-CO3 PE=3 SV=1 && -	-	0	0	0	0	4	0	0	0	0	0	0	0	0.333025	0	0	0
ENSG00000172421	0	0	0	0	3.85974	0	0	0	0	0.964936	-2.46279	0.47718	1	EFCAB3	17	62343941	62416480	+	3077	protein_coding	- && sp|Q8N7B9|EFCB3_HUMAN EF-hand calcium-binding domain-containing protein 3 OS=Homo sapiens OX=9606 GN=EFCAB3 PE=1 SV=1 && PF13833:EF-hand domain pair	-	0	0	0	0	4	0	0	0	0	0	0	0	0.0251095	0	0	0
ENSG00000288923	0	0	0	0	3.85974	0	0	0	0	0.964936	-2.46279	0.47718	1	ENSG00000288923	17	28179873	28181585	+	1713	lncRNA	- && sp|E7EU14|PP5D1_HUMAN Protein PPP5D1 OS=Homo sapiens OX=9606 GN=PPP5D1 PE=2 SV=2 && -	-	0	0	0	0	4	0	0	0	0	0	0	0	0.0451032	0	0	0
ENSG00000186190	0	0	0	0	3.85974	0	0	0	0	0.964936	-2.46279	0.47718	1	BPIFB3	20	33053903	33073847	+	1738	protein_coding	- && sp|P59826|BPIB3_HUMAN BPI fold-containing family B member 3 OS=Homo sapiens OX=9606 GN=BPIFB3 PE=1 SV=2 && PF02886:LBP / BPI / CETP family, C-terminal domain|PF01273:LBP / BPI / CETP family, N-terminal domain	-	0	0	0	0	4	0	0	0	0	0	0	0	0.0444544	0	0	0
ENSG00000201035	0	0	0	0	3.85974	0	0	0	0	0.964936	-2.46279	0.47718	1	RNA5SP469	19	21113128	21113236	-	109	rRNA_pseudogene	- && - && -	-	0	0	0	0	4	0	0	0	0	0	0	0	0.708824	0	0	0
ENSG00000227880	0	0	0	0	3.85974	0	0	0	0	0.964936	-2.46279	0.47718	1	ENSG00000227880	22	27457247	27460060	-	770	lncRNA	- && - && -	-	0	0	0	0	4	0	0	0	0	0	0	0	0.10034	0	0	0
ENSG00000272663	2.08006	0.885227	0	0	1.92987	7.24698	2.39588	4.36173	0.741322	3.98361	-2.46149	0.0798927	1	PPP1R21-DT	2	48440043	48440597	-	555	lncRNA	- && - && -	-	2	1	0	0	2	8	2	4	0.074896	0.0319426	0	0	0.0696052	0.261347	0.0864778	0.157327
ENSG00000243696	0	0	1.62714	0	1.92987	4.52936	3.59382	0	0.406785	2.51326	-2.45793	0.200385	1	ENSG00000243696	3	52813282	52835729	-	6334	protein_coding	- && sp|Q14624|ITIH4_HUMAN Inter-alpha-trypsin inhibitor heavy chain H4 OS=Homo sapiens OX=9606 GN=ITIH4 PE=1 SV=4 && PF06668:Inter-alpha-trypsin inhibitor heavy chain C-terminus	-	0	0	2	0	2	5	3	0	0	0	0.00514447	0	0.00609897	0.0143124	0.0113661	0
ENSG00000078295	1.04003	0.885227	0.813571	0	1.92987	0	5.9897	7.63303	0.684707	3.88815	-2.45716	0.103312	1	ADCY2	5	7396138	7830081	+	17608	protein_coding	- && sp|Q08462|ADCY2_HUMAN Adenylate cyclase type 2 OS=Homo sapiens OX=9606 GN=ADCY2 PE=1 SV=5 && -	-	1	1	1	0	2	0	5	7	0.00118035	0.00100682	0.000925292	0	0.00219394	0	0.0068144	0.00867811
ENSG00000218416	0	0	2.44071	0	6.75455	7.24698	0	0	0.610178	3.50038	-2.45581	0.212977	1	GPC1-AS1	2	240449315	240456714	-	3235	lncRNA	- && - && -	-	0	0	3	0	7	8	0	0	0	0	0.015109	0	0.0417954	0.0448369	0	0
ENSG00000228124	2.08006	0	0	0	0	4.52936	0	6.5426	0.520015	2.76799	-2.45489	0.245005	1	MDN1-AS1	6	89673469	89675783	+	472	lncRNA	- && sp|Q9NU22|MDN1_HUMAN Midasin OS=Homo sapiens OX=9606 GN=MDN1 PE=1 SV=2 && -	-	2	0	0	0	0	5	0	6	0.0880663	0	0	0	0	0.192065	0	0.277489
ENSG00000290643	0	0.885227	0.813571	0	2.89481	1.81174	1.19794	4.36173	0.424699	2.56656	-2.45386	0.136355	1	ENSG00000290643	X	155348758	155349799	+	426	lncRNA	- && sp|Q9NVH6|TMLH_HUMAN Trimethyllysine dioxygenase, mitochondrial OS=Homo sapiens OX=9606 GN=TMLHE PE=1 SV=1 && -	-	0	1	1	0	3	2	1	4	0	0.0416154	0.0382454	0	0.136024	0.0851217	0.0563324	0.204969
ENSG00000232295	0	1.77045	1.62714	0	3.85974	9.05872	0	6.5426	0.849399	4.86527	-2.45363	0.0836362	1	ENSG00000232295	6	71221457	71328228	-	5169	lncRNA	- && - && -	-	0	2	2	0	4	10	0	6	0	0.00685942	0.00630394	0	0.0149471	0.0350763	0	0.0253385
ENSG00000258711	0	0	1.62714	0	5.78962	1.81174	2.39588	0	0.406785	2.49931	-2.45261	0.206392	1	ENSG00000258711	14	50956259	50962002	-	4714	lncRNA	- && sp|P61583|NP5_HUMAN Endogenous retrovirus group K member 5 Np9 protein OS=Homo sapiens OX=9606 GN=ERVK-5 PE=3 SV=1 && -	-	0	0	2	0	6	2	2	0	0	0	0.0069124	0	0.0245848	0.00769237	0.0101814	0
ENSG00000259083	1.04003	0	0	0	0	0.905872	0	5.45216	0.260007	1.58951	-2.44718	0.321989	1	PNN-AS1	14	39174885	39175880	-	530	lncRNA	- && - && -	-	1	0	0	0	0	1	0	5	0.0392144	0	0	0	0	0.0342093	0	0.205935
ENSG00000284070	0	0	0	0	0	2.71762	0	1.09043	0	0.952012	-2.44513	0.466447	1	ENSG00000284070	22	24645171	24651657	-	4634	lncRNA	- && sp|Q5BKY6|YV018_HUMAN Putative uncharacterized protein DKFZp434K191 OS=Homo sapiens OX=9606 PE=1 SV=1 && -	-	0	0	0	0	0	3	0	1	0	0	0	0	0	0.0117378	0	0.00471065
ENSG00000200714	0	0	0	0	0	2.71762	0	1.09043	0	0.952012	-2.44513	0.466447	1	Y_RNA	8	65592731	65592820	+	90	misc_RNA	- && - && -	-	0	0	0	0	0	3	0	1	0	0	0	0	0	0.604364	0	0.242546
ENSG00000114854	0	1.77045	3.25428	0	11.5792	1.81174	14.3753	1.09043	1.25618	7.21417	-2.43906	0.051041	1	TNNC1	3	52451100	52454041	-	1141	protein_coding	- && sp|P63315|TNNC1_BOVIN Troponin C, slow skeletal and cardiac muscles OS=Bos taurus OX=9913 GN=TNNC1 PE=1 SV=1 && PF13499:EF-hand domain pair|PF13833:EF-hand domain pair	-	0	2	4	0	12	2	12	1	0	0.0310748	0.0571167	0	0.203142	0.0317808	0.252385	0.0191316
ENSG00000270996	2.08006	0	0	0	3.85974	4.52936	2.39588	0	0.520015	2.69625	-2.43888	0.191894	1	ENSG00000270996	2	75719120	75720018	+	899	lncRNA	- && sp|Q9NRJ1|MOST1_HUMAN Protein MOST-1 OS=Homo sapiens OX=9606 GN=C8orf17 PE=1 SV=1 && -	-	2	0	0	0	4	5	2	0	0.0462373	0	0	0	0.0859419	0.100839	0.0533873	0
ENSG00000284237	3.12009	0	3.25428	0	7.71949	8.15285	10.7815	8.72346	1.59359	8.84431	-2.43762	0.0123042	1	LINC02767	1	207959292	207969329	+	7440	lncRNA	- && - && -	-	3	0	4	0	8	9	9	8	0.0083805	0	0.00875943	0	0.0207693	0.0219326	0.0290293	0.0234722
ENSG00000291088	0	2.65568	0	0	2.89481	3.62349	8.38558	0	0.66392	3.72597	-2.43445	0.155212	1	NPEPPSP1	17	38195703	38257381	-	3440	lncRNA	- && sp|A6NEC2|PSAL_HUMAN Puromycin-sensitive aminopeptidase-like protein OS=Homo sapiens OX=9606 GN=NPEPPSL1 PE=2 SV=3 && PF17900:Peptidase M1 N-terminal domain|PF01433:Peptidase family M1 domain	-	0	3	0	0	3	4	7	0	0	0.0154606	0	0	0.0168449	0.0210825	0.0488323	0
ENSG00000234772	0	0.885227	0	0	1.92987	0	0	4.36173	0.221307	1.5729	-2.43408	0.320779	1	LINC00412	13	27236282	27250711	-	650	lncRNA	- && - && -	-	0	1	0	0	2	0	0	4	0	0.0272741	0	0	0.0594322	0	0	0.134333
ENSG00000242553	0	0	1.62714	2.25021	3.85974	5.43523	4.79176	6.5426	0.969337	5.15733	-2.42988	0.0446501	1	ENSG00000242553	21	37221419	37237744	+	520	lncRNA	- && sp|P59020|DSCR9_HUMAN Down syndrome critical region protein 9 OS=Homo sapiens OX=9606 GN=DSCR9 PE=2 SV=1 && -	-	0	0	2	2	4	6	4	6	0	0	0.0626636	0.0865937	0.14858	0.209203	0.184597	0.251875
ENSG00000141433	0	0	1.62714	0	0.964936	1.81174	7.18764	0	0.406785	2.49108	-2.42798	0.224053	1	ADCYAP1	18	904871	912172	+	3877	protein_coding	- && sp|P18509|PACA_HUMAN Pituitary adenylate cyclase-activating polypeptide OS=Homo sapiens OX=9606 GN=ADCYAP1 PE=1 SV=3 && PF00123:Peptide hormone	-	0	0	2	0	1	2	6	0	0	0	0.00840471	0	0.00498206	0.00935307	0.0371384	0
ENSG00000163817	3.12009	0	0	0	0	5.43523	0	10.9043	0.780022	4.08489	-2.42621	0.207831	1	SLC6A20	3	45755449	45796574	-	9123	protein_coding	- && sp|Q9NP91|S6A20_HUMAN Sodium- and chloride-dependent transporter XTRP3 OS=Homo sapiens OX=9606 GN=SLC6A20 PE=1 SV=1 && PF00209:Sodium:neurotransmitter symporter family	-	3	0	0	0	0	6	0	10	0.00683448	0	0	0	0	0.0119243	0	0.0239276
ENSG00000259005	0	0.885227	1.62714	0	1.92987	9.96459	1.19794	1.09043	0.628092	3.54571	-2.42482	0.119532	1	ENSG00000259005	14	74474007	74474864	-	589	lncRNA	- && - && -	-	0	1	2	0	2	11	1	1	0	0.0300988	0.0553227	0	0.0655873	0.338608	0.0407429	0.0370614
ENSG00000286525	0	0	0	0	1.92987	1.81174	0	0	0	0.935404	-2.4232	0.469656	1	ENSG00000286525	2	239439595	239531363	+	5270	lncRNA	- && - && -	-	0	0	0	0	2	2	0	0	0	0	0	0	0.00733034	0.00688081	0	0
ENSG00000272050	0	0	0	0	1.92987	1.81174	0	0	0	0.935404	-2.4232	0.469656	1	ENSG00000272050	20	62477870	62478594	+	725	lncRNA	- && - && -	-	0	0	0	0	2	2	0	0	0	0	0	0	0.053284	0.0500163	0	0
ENSG00000149256	0	0	0	0	1.92987	1.81174	0	0	0	0.935404	-2.4232	0.469656	1	TENM4	11	78652829	79441030	-	16414	protein_coding	- && sp|Q6N022|TEN4_HUMAN Teneurin-4 OS=Homo sapiens OX=9606 GN=TENM4 PE=1 SV=2 && PF06484:Teneurin Intracellular Region|PF15636:GHH signature containing HNH/Endo VII superfamily nuclease toxin	-	0	0	0	0	2	2	0	0	0	0	0	0	0.00235353	0.0022092	0	0
ENSG00000163563	0	0	0	0	1.92987	1.81174	0	0	0	0.935404	-2.4232	0.469656	1	MNDA	1	158831351	158849506	+	2025	protein_coding	- && sp|P41218|MNDA_HUMAN Myeloid cell nuclear differentiation antigen OS=Homo sapiens OX=9606 GN=MNDA PE=1 SV=1 && PF02758:PAAD/DAPIN/Pyrin domain|PF02760:HIN-200/IF120x domain	-	0	0	0	0	2	2	0	0	0	0	0	0	0.019077	0.0179071	0	0
ENSG00000231964	0	0	0	0	1.92987	1.81174	0	0	0	0.935404	-2.4232	0.469656	1	ENSG00000231964	10	45444570	45453121	-	462	lncRNA	- && - && -	-	0	0	0	0	2	2	0	0	0	0	0	0	0.0836167	0.0784888	0	0
ENSG00000259191	0	0	0	0	1.92987	1.81174	0	0	0	0.935404	-2.4232	0.469656	1	ENSG00000259191	15	69434466	69435120	-	655	processed_pseudogene	- && sp|Q6P587|FAHD1_HUMAN Acylpyruvase FAHD1, mitochondrial OS=Homo sapiens OX=9606 GN=FAHD1 PE=1 SV=2 && PF01557:Fumarylacetoacetate (FAA) hydrolase family	-	0	0	0	0	2	2	0	0	0	0	0	0	0.0589785	0.0553616	0	0
ENSG00000250751	0	0	0	0	1.92987	1.81174	0	0	0	0.935404	-2.4232	0.469656	1	ENSG00000250751	17	49708334	49720060	+	575	lncRNA	- && sp|Q9C073|F117A_HUMAN Protein FAM117A OS=Homo sapiens OX=9606 GN=FAM117A PE=1 SV=1 && -	-	0	0	0	0	2	2	0	0	0	0	0	0	0.0671842	0.0630641	0	0
ENSG00000265474	0	0	0	0	1.92987	1.81174	0	0	0	0.935404	-2.4232	0.469656	1	ENSG00000265474	17	28745569	28747652	-	521	lncRNA	- && - && -	-	0	0	0	0	2	2	0	0	0	0	0	0	0.0741476	0.0696005	0	0
ENSG00000117601	0	0	0	0	1.92987	1.81174	0	0	0	0.935404	-2.4232	0.469656	1	SERPINC1	1	173903800	173917327	-	1721	protein_coding	- && sp|P01008|ANT3_HUMAN Antithrombin-III OS=Homo sapiens OX=9606 GN=SERPINC1 PE=1 SV=1 && PF00079:Serpin (serine protease inhibitor)	-	0	0	0	0	2	2	0	0	0	0	0	0	0.0224468	0.0210702	0	0
ENSG00000196228	0	0	0	0	1.92987	1.81174	0	0	0	0.935404	-2.4232	0.469656	1	SULT1C3	2	108239968	108265351	+	1538	protein_coding	- && sp|Q6IMI6|ST1C3_HUMAN Sulfotransferase 1C3 OS=Homo sapiens OX=9606 GN=SULT1C3 PE=1 SV=1 && PF00685:Sulfotransferase domain	-	0	0	0	0	2	2	0	0	0	0	0	0	0.0251176	0.0235773	0	0
ENSG00000241537	0	0	0	0	1.92987	1.81174	0	0	0	0.935404	-2.4232	0.469656	1	ENSG00000241537	3	72772539	72773471	+	933	processed_pseudogene	- && sp|O15042|SR140_HUMAN U2 snRNP-associated SURP motif-containing protein OS=Homo sapiens OX=9606 GN=U2SURP PE=1 SV=2 && -	-	0	0	0	0	2	2	0	0	0	0	0	0	0.041405	0.0388659	0	0
ENSG00000215115	0	0	0	0	1.92987	1.81174	0	0	0	0.935404	-2.4232	0.469656	1	CXorf49	X	71714371	71718285	-	1890	protein_coding	- && sp|A8MYA2|CX049_HUMAN Uncharacterized protein CXorf49 OS=Homo sapiens OX=9606 GN=CXorf49 PE=2 SV=3 && PF15483:Domain of unknown function (DUF4641)	-	0	0	0	0	2	2	0	0	0	0	0	0	0.0204396	0.0191862	0	0
ENSG00000255345	0	0	0	0	1.92987	1.81174	0	0	0	0.935404	-2.4232	0.469656	1	ENSG00000255345	11	79092848	79098003	+	2399	lncRNA	- && - && -	-	0	0	0	0	2	2	0	0	0	0	0	0	0.0161029	0.0151154	0	0
ENSG00000180264	0	0	0	0	1.92987	1.81174	0	0	0	0.935404	-2.4232	0.469656	1	ADGRD2	9	124450451	124478589	+	5731	protein_coding	- && sp|Q7Z7M1|AGRD2_HUMAN Adhesion G-protein coupled receptor D2 OS=Homo sapiens OX=9606 GN=ADGRD2 PE=2 SV=1 && PF01825:GPCR proteolysis site, GPS, motif|PF00002:7 transmembrane receptor (Secretin family)|PF00354:Pentaxin family	-	0	0	0	0	2	2	0	0	0	0	0	0	0.00674069	0.00632732	0	0
ENSG00000243485	0	0	0	0	1.92987	1.81174	0	0	0	0.935404	-2.4232	0.469656	1	MIR1302-2HG	1	29554	31109	+	1021	lncRNA	- && - && -	-	0	0	0	0	2	2	0	0	0	0	0	0	0.0378363	0.035516	0	0
ENSG00000226658	0	0	0	0	1.92987	1.81174	0	0	0	0.935404	-2.4232	0.469656	1	RPL23AP30	2	201066691	201067191	+	501	processed_pseudogene	- && - && -	-	0	0	0	0	2	2	0	0	0	0	0	0	0.0771076	0.0723789	0	0
ENSG00000214288	0	0	0	0	1.92987	1.81174	0	0	0	0.935404	-2.4232	0.469656	1	HMGB3P13	3	134437605	134438211	+	607	processed_pseudogene	- && sp|O15347|HMGB3_HUMAN High mobility group protein B3 OS=Homo sapiens OX=9606 GN=HMGB3 PE=1 SV=4 && PF09011:HMG-box domain	HMG	0	0	0	0	2	2	0	0	0	0	0	0	0.0636423	0.0597395	0	0
ENSG00000231449	0	0	0	0	1.92987	1.81174	0	0	0	0.935404	-2.4232	0.469656	1	ENSG00000231449	3	37196204	37196666	+	463	processed_pseudogene	- && sp|Q3T0X6|RS16_BOVIN 40S ribosomal protein S16 OS=Bos taurus OX=9913 GN=RPS16 PE=2 SV=3 && -	-	0	0	0	0	2	2	0	0	0	0	0	0	0.0834361	0.0783193	0	0
ENSG00000133640	0	0	0	0	1.92987	1.81174	0	0	0	0.935404	-2.4232	0.469656	1	LRRIQ1	12	85036314	85264457	+	8793	protein_coding	- && sp|Q96JM4|LRIQ1_HUMAN Leucine-rich repeat and IQ domain-containing protein 1 OS=Homo sapiens OX=9606 GN=LRRIQ1 PE=2 SV=3 && -	-	0	0	0	0	2	2	0	0	0	0	0	0	0.00439337	0.00412394	0	0
ENSG00000179676	0	0	0	0	1.92987	1.81174	0	0	0	0.935404	-2.4232	0.469656	1	LINC00305	18	64079989	64149088	-	2873	lncRNA	- && sp|Q7Z4B0|CR020_HUMAN Putative uncharacterized protein encoded by LINC00305 OS=Homo sapiens OX=9606 GN=LINC00305 PE=5 SV=1 && -	-	0	0	0	0	2	2	0	0	0	0	0	0	0.0134462	0.0126216	0	0
ENSG00000164692	21.8406	0	0	3.37531	32.8078	0	101.825	0	6.30398	33.6582	-2.41842	0.412623	1	COL1A2	7	94394895	94431227	+	10812	protein_coding	- && sp|P08123|CO1A2_HUMAN Collagen alpha-2(I) chain OS=Homo sapiens OX=9606 GN=COL1A2 PE=1 SV=7 && PF01410:Fibrillar collagen C-terminal domain	-	21	0	0	3	34	0	85	0	0.0403678	0	0	0.00624705	0.0607404	0	0.18866	0
ENSG00000273792	0	0	1.62714	2.25021	1.92987	5.43523	0	13.0852	0.969337	5.11257	-2.41561	0.0991891	1	ENSG00000273792	15	60847757	60849068	-	1312	lncRNA	- && - && -	-	0	0	2	2	2	6	0	12	0	0	0.0248362	0.0343207	0.0294443	0.0829158	0	0.199657
ENSG00000273590	0	0.885227	0	0	0	2.71762	2.39588	1.09043	0.221307	1.55098	-2.41377	0.271905	1	ENSG00000273590	21	7744951	7758630	+	870	artifact	- && sp|P58511|SI11A_HUMAN Small integral membrane protein 11A OS=Homo sapiens OX=9606 GN=SMIM11A PE=1 SV=1 && -	-	0	1	0	0	0	3	2	1	0	0.0203772	0	0	0	0.0625204	0.0551669	0.025091
ENSG00000227906	2.08006	6.19659	3.25428	2.25021	23.1585	0.905872	29.9485	20.7182	3.44528	18.6828	-2.41368	0.00393057	1	SNAP25-AS1	20	10006381	10368831	-	15062	lncRNA	- && sp|Q68CZ1|FTM_HUMAN Protein fantom OS=Homo sapiens OX=9606 GN=RPGRIP1L PE=1 SV=2 && -	-	2	7	4	2	24	1	25	19	0.00275975	0.00823909	0.00432679	0.00298956	0.0307775	0.00120375	0.0398313	0.0275364
ENSG00000238132	0	0.885227	0	0	2.89481	0	0	3.2713	0.221307	1.54153	-2.40871	0.325811	1	GOLM2P1	13	19563589	19564900	-	1312	processed_pseudogene	- && sp|Q5R5X4|GOLM2_PONAB Protein GOLM2 OS=Pongo abelii OX=9601 GN=GOLM2 PE=2 SV=1 && -	-	0	1	0	0	3	0	0	3	0	0.0135123	0	0	0.0441664	0	0	0.0499142
ENSG00000227045	0	0	0	0	0.964936	2.71762	0	0	0	0.920638	-2.40225	0.479136	1	ENSG00000227045	1	151701026	151708386	+	386	lncRNA	- && - && -	-	0	0	0	0	1	3	0	0	0	0	0	0	0.05004	0.140914	0	0
ENSG00000269066	0	0	0	0	0.964936	2.71762	0	0	0	0.920638	-2.40225	0.479136	1	ENSG00000269066	19	17095418	17099307	-	610	lncRNA	- && - && -	-	0	0	0	0	1	3	0	0	0	0	0	0	0.0316647	0.0891685	0	0
ENSG00000272871	0	0	2.44071	0	9.64936	1.81174	0	2.18087	0.610178	3.41049	-2.40214	0.180859	1	ENSG00000272871	9	14588797	14590065	-	1269	lncRNA	- && - && -	-	0	0	3	0	10	2	0	2	0	0	0.0385166	0	0.15221	0.0285751	0	0.0344037
ENSG00000226982	0	0.885227	0	0	1.92987	1.81174	2.39588	0	0.221307	1.53437	-2.40118	0.269551	1	CENPCP1	12	89500093	89502670	+	2578	processed_pseudogene	- && sp|Q03188|CENPC_HUMAN Centromere protein C OS=Homo sapiens OX=9606 GN=CENPC PE=1 SV=2 && PF15620:Centromere assembly component CENP-C middle DNMT3B-binding region	-	0	1	0	0	2	2	2	0	0	0.00687671	0	0	0.0149848	0.0140659	0.0186172	0
ENSG00000250302	0	1.77045	0	0	3.85974	2.71762	1.19794	2.18087	0.442614	2.48904	-2.39679	0.169381	1	LINC01618	4	52712394	52866821	+	5044	lncRNA	- && sp|Q9BPW5|RSLBB_HUMAN Ras-like protein family member 11B OS=Homo sapiens OX=9606 GN=RASL11B PE=1 SV=1 && -	-	0	2	0	0	4	3	1	2	0	0.00702941	0	0	0.0153176	0.0107837	0.00475765	0.00865549
ENSG00000248468	0	0.885227	1.62714	2.25021	1.92987	12.6822	4.79176	5.45216	1.19064	6.214	-2.39583	0.03538	1	ENSG00000248468	3	131502573	131520880	+	1351	lncRNA	- && sp|P09001|RM03_HUMAN 39S ribosomal protein L3, mitochondrial OS=Homo sapiens OX=9606 GN=MRPL3 PE=1 SV=1 && -	-	0	1	2	2	2	14	4	5	0	0.0131223	0.0241192	0.0333299	0.0285943	0.187885	0.0710513	0.0807889
ENSG00000263105	0	0	2.44071	0	1.92987	7.24698	2.39588	2.18087	0.610178	3.4384	-2.39429	0.129836	1	ENSG00000263105	16	4180117	4183515	-	318	lncRNA	- && - && -	-	0	0	3	0	2	8	2	2	0	0	0.153703	0	0.121481	0.456124	0.150928	0.13729
ENSG00000253649	0	0	0.813571	0	3.85974	0	0	2.18087	0.203393	1.51015	-2.3829	0.336434	1	PRSS51	8	10482878	10547585	-	3036	protein_coding	- && sp|A0A1B0GVH4|PRS51_HUMAN Serine protease-like protein 51 OS=Homo sapiens OX=9606 GN=PRSS51 PE=3 SV=1 && PF00089:Trypsin	-	0	0	1	0	4	0	0	2	0	0	0.00536645	0	0.0254486	0	0	0.0143802
ENSG00000264745	0	0	0	1.1251	1.92987	1.81174	1.19794	1.09043	0.281276	1.5075	-2.3823	0.231614	1	TTC39C-AS1	18	23994213	24015339	-	817	lncRNA	- && - && -	-	0	0	0	1	2	2	1	1	0	0	0	0.0275574	0.0472839	0.0443841	0.0293728	0.0267187
ENSG00000114200	0	0	4.88142	3.37531	13.5091	12.6822	10.7815	6.5426	2.06418	10.8788	-2.38138	0.0106765	1	BCHE	3	165772904	165837462	-	3072	protein_coding	- && sp|P06276|CHLE_HUMAN Cholinesterase OS=Homo sapiens OX=9606 GN=BCHE PE=1 SV=1 && PF00135:Carboxylesterase family	-	0	0	6	3	14	14	9	6	0	0	0.0318214	0.0219867	0.0880262	0.0826279	0.0703054	0.0426351
ENSG00000279390	0	0	1.62714	0	5.78962	3.62349	0	0	0.406785	2.35328	-2.38134	0.277473	1	ENSG00000279390	21	15050189	15052379	+	2191	TEC	- && - && -	-	0	0	2	0	6	4	0	0	0	0	0.0148722	0	0.0528949	0.0331007	0	0
ENSG00000235681	0	0	0	0	0	3.62349	0	0	0	0.905872	-2.3806	0.492591	1	ENSG00000235681	19	54446830	54447047	+	218	processed_pseudogene	- && - && -	-	0	0	0	0	0	4	0	0	0	0	0	0	0	0.332678	0	0
ENSG00000278480	0	0	0	0	0	3.62349	0	0	0	0.905872	-2.3806	0.492591	1	ZBTB2P1	1	15226373	15227549	+	966	processed_pseudogene	- && sp|Q8N680|ZBTB2_HUMAN Zinc finger and BTB domain-containing protein 2 OS=Homo sapiens OX=9606 GN=ZBTB2 PE=1 SV=1 && -	-	0	0	0	0	0	4	0	0	0	0	0	0	0	0.0750763	0	0
ENSG00000258520	0	0	0	0	0	3.62349	0	0	0	0.905872	-2.3806	0.492591	1	ENSG00000258520	14	69239166	69260567	-	578	lncRNA	- && sp|Q8N428|GLT16_HUMAN Polypeptide N-acetylgalactosaminyltransferase 16 OS=Homo sapiens OX=9606 GN=GALNT16 PE=1 SV=2 && -	-	0	0	0	0	0	4	0	0	0	0	0	0	0	0.125474	0	0
ENSG00000260266	0	0	0	0	0	3.62349	0	0	0	0.905872	-2.3806	0.492591	1	PPIAP46	15	74350768	74364620	+	3702	transcribed_processed_pseudogene	- && sp|P62935|PPIA_BOVIN Peptidyl-prolyl cis-trans isomerase A OS=Bos taurus OX=9913 GN=PPIA PE=1 SV=2 && -	-	0	0	0	0	0	4	0	0	0	0	0	0	0	0.0195904	0	0
ENSG00000276509	0	0	0	0	0	3.62349	0	0	0	0.905872	-2.3806	0.492591	1	ENSG00000276509	1	146235806	146237807	+	2002	lncRNA	- && sp|Q8NDZ0|BEND2_HUMAN BEN domain-containing protein 2 OS=Homo sapiens OX=9606 GN=BEND2 PE=1 SV=2 && -	-	0	0	0	0	0	4	0	0	0	0	0	0	0	0.0362256	0	0
ENSG00000228262	0	0	0	0	0	3.62349	0	0	0	0.905872	-2.3806	0.492591	1	LINC01320	2	33706886	34738231	+	10109	lncRNA	- && - && -	-	0	0	0	0	0	4	0	0	0	0	0	0	0	0.00717417	0	0
ENSG00000188488	0	0	0	0	0	3.62349	0	0	0	0.905872	-2.3806	0.492591	1	SERPINA5	14	94561442	94593118	+	3751	protein_coding	- && sp|P05154|IPSP_HUMAN Plasma serine protease inhibitor OS=Homo sapiens OX=9606 GN=SERPINA5 PE=1 SV=3 && PF00079:Serpin (serine protease inhibitor)	-	0	0	0	0	0	4	0	0	0	0	0	0	0	0.0193345	0	0
ENSG00000258919	0	0	0	0	0	3.62349	0	0	0	0.905872	-2.3806	0.492591	1	ENSG00000258919	14	101628984	101632530	-	539	lncRNA	- && - && -	-	0	0	0	0	0	4	0	0	0	0	0	0	0	0.134552	0	0
ENSG00000282608	0	0	0	0	0	3.62349	0	0	0	0.905872	-2.3806	0.492591	1	ADORA3	1	111499429	111503633	-	2560	protein_coding	- && sp|P0DMS8|AA3R_HUMAN Adenosine receptor A3 OS=Homo sapiens OX=9606 GN=ADORA3 PE=1 SV=1 && PF00001:7 transmembrane receptor (rhodopsin family)	-	0	0	0	0	0	4	0	0	0	0	0	0	0	0.0283296	0	0
ENSG00000232626	0	0	0	0	0	3.62349	0	0	0	0.905872	-2.3806	0.492591	1	ENSG00000232626	1	202438396	202439957	+	1562	transcribed_processed_pseudogene	- && sp|Q14318|FKBP8_HUMAN Peptidyl-prolyl cis-trans isomerase FKBP8 OS=Homo sapiens OX=9606 GN=FKBP8 PE=1 SV=2 && -	-	0	0	0	0	0	4	0	0	0	0	0	0	0	0.04643	0	0
ENSG00000274317	0	0	0	0	0	3.62349	0	0	0	0.905872	-2.3806	0.492591	1	LINC02334	13	37934298	38066444	+	6465	lncRNA	- && sp|Q9UN81|LORF1_HUMAN LINE-1 retrotransposable element ORF1 protein OS=Homo sapiens OX=9606 GN=L1RE1 PE=1 SV=1 && -	-	0	0	0	0	0	4	0	0	0	0	0	0	0	0.0112179	0	0
ENSG00000262075	0	0	0	0	0	3.62349	0	0	0	0.905872	-2.3806	0.492591	1	DKFZP434A062	9	136322303	136327323	-	5021	lncRNA	- && - && -	-	0	0	0	0	0	4	0	0	0	0	0	0	0	0.0144441	0	0
ENSG00000279653	0	0	0	0	0	3.62349	0	0	0	0.905872	-2.3806	0.492591	1	ENSG00000279653	19	2002580	2003581	-	1002	TEC	- && sp|A0A096LPI5|GVQW2_HUMAN Putative uncharacterized protein CCDC28A-AS1 OS=Homo sapiens OX=9606 GN=CCDC28A-AS1 PE=4 SV=1 && -	-	0	0	0	0	0	4	0	0	0	0	0	0	0	0.0723789	0	0
ENSG00000288835	0	0	0	0	0	3.62349	0	0	0	0.905872	-2.3806	0.492591	1	ENSG00000288835	1	156503083	156504021	+	597	lncRNA	- && - && -	-	0	0	0	0	0	4	0	0	0	0	0	0	0	0.12148	0	0
ENSG00000092345	0	0	0	0	0	3.62349	0	0	0	0.905872	-2.3806	0.492591	1	DAZL	3	16586792	16670306	-	3555	protein_coding	- && sp|Q92904|DAZL_HUMAN Deleted in azoospermia-like OS=Homo sapiens OX=9606 GN=DAZL PE=1 SV=1 && PF00076:RNA recognition motif. (a.k.a. RRM, RBD, or RNP domain)	-	0	0	0	0	0	4	0	0	0	0	0	0	0	0.0204005	0	0
ENSG00000243175	0	0	0	0	0	3.62349	0	0	0	0.905872	-2.3806	0.492591	1	RPSAP36	4	143424753	143426013	+	1261	transcribed_processed_pseudogene	- && sp|Q2L9X0|RSSA_CHLAE 40S ribosomal protein SA OS=Chlorocebus aethiops OX=9534 GN=RPSA PE=2 SV=3 && -	-	0	0	0	0	0	4	0	0	0	0	0	0	0	0.0575128	0	0
ENSG00000222383	0	0	0	0	0	3.62349	0	0	0	0.905872	-2.3806	0.492591	1	RNA5SP203	6	10752791	10752926	-	136	rRNA_pseudogene	- && - && -	-	0	0	0	0	0	4	0	0	0	0	0	0	0	0.533262	0	0
ENSG00000218313	0	0	0	0	0	3.62349	0	0	0	0.905872	-2.3806	0.492591	1	ENSG00000218313	6	87173368	87174303	-	936	processed_pseudogene	- && sp|Q3B726|RPA43_HUMAN DNA-directed RNA polymerase I subunit RPA43 OS=Homo sapiens OX=9606 GN=POLR1F PE=1 SV=1 && -	-	0	0	0	0	0	4	0	0	0	0	0	0	0	0.0774826	0	0
ENSG00000270813	0	0	0	0	0	3.62349	0	0	0	0.905872	-2.3806	0.492591	1	NANOGNBP3	X	101337725	101338289	-	565	processed_pseudogene	- && sp|Q7Z5D8|NANGN_HUMAN NANOG neighbor homeobox OS=Homo sapiens OX=9606 GN=NANOGNB PE=2 SV=1 && -	-	0	0	0	0	0	4	0	0	0	0	0	0	0	0.128361	0	0
ENSG00000254254	0	0	0	0	0	3.62349	0	0	0	0.905872	-2.3806	0.492591	1	PENK-AS1	8	56445807	56556513	+	7727	lncRNA	- && sp|O00370|LORF2_HUMAN LINE-1 retrotransposable element ORF2 protein OS=Homo sapiens OX=9606 PE=1 SV=1 && PF03372:Endonuclease/Exonuclease/phosphatase family	-	0	0	0	0	0	4	0	0	0	0	0	0	0	0.00938575	0	0
ENSG00000254017	0	0	0	0	0	3.62349	0	0	0	0.905872	-2.3806	0.492591	1	IGHEP2	9	5113549	5114804	+	1256	IG_C_pseudogene	- && sp|P01854|IGHE_HUMAN Immunoglobulin heavy constant epsilon OS=Homo sapiens OX=9606 GN=IGHE PE=1 SV=1 && -	-	0	0	0	0	0	4	0	0	0	0	0	0	0	0.0577418	0	0
ENSG00000278518	0	0	0	0	0	3.62349	0	0	0	0.905872	-2.3806	0.492591	1	ENSG00000278518	10	133526259	133527513	-	1255	lncRNA	- && sp|P05181|CP2E1_HUMAN Cytochrome P450 2E1 OS=Homo sapiens OX=9606 GN=CYP2E1 PE=1 SV=1 && -	-	0	0	0	0	0	4	0	0	0	0	0	0	0	0.0577878	0	0
ENSG00000229622	0	0	0	0	0	3.62349	0	0	0	0.905872	-2.3806	0.492591	1	MTND5P2	13	95692538	95693972	+	1142	processed_pseudogene	- && sp|O03205|NU5M_CERSI NADH-ubiquinone oxidoreductase chain 5 OS=Ceratotherium simum OX=9807 GN=MT-ND5 PE=3 SV=1 && -	-	0	0	0	0	0	4	0	0	0	0	0	0	0	0.0635059	0	0
ENSG00000287885	0	0	0	0	0	3.62349	0	0	0	0.905872	-2.3806	0.492591	1	ENSG00000287885	16	54370265	54374728	+	1060	lncRNA	- && - && -	-	0	0	0	0	0	4	0	0	0	0	0	0	0	0.0684186	0	0
ENSG00000261447	0	0	0	0	0	3.62349	0	0	0	0.905872	-2.3806	0.492591	1	ENSG00000261447	9	69672749	69673713	+	965	lncRNA	- && - && -	-	0	0	0	0	0	4	0	0	0	0	0	0	0	0.0751541	0	0
ENSG00000255118	0	0	0	0	0	3.62349	0	0	0	0.905872	-2.3806	0.492591	1	ENSG00000255118	11	62336911	62338090	-	485	lncRNA	- && sp|Q7L266|ASGL1_HUMAN Isoaspartyl peptidase/L-asparaginase OS=Homo sapiens OX=9606 GN=ASRGL1 PE=1 SV=2 && -	-	0	0	0	0	0	4	0	0	0	0	0	0	0	0.149533	0	0
ENSG00000213272	0	0	0	0	0	3.62349	0	0	0	0.905872	-2.3806	0.492591	1	RPL7AP9	12	76599671	76600470	+	800	processed_pseudogene	- && sp|P62424|RL7A_HUMAN 60S ribosomal protein L7a OS=Homo sapiens OX=9606 GN=RPL7A PE=1 SV=2 && PF01248:Ribosomal protein L7Ae/L30e/S12e/Gadd45 family	-	0	0	0	0	0	4	0	0	0	0	0	0	0	0.0906546	0	0
ENSG00000230005	0	0	0	0	0	3.62349	0	0	0	0.905872	-2.3806	0.492591	1	SNAP47-AS1	1	227743831	227747191	-	1708	lncRNA	- && - && -	-	0	0	0	0	0	4	0	0	0	0	0	0	0	0.0424612	0	0
ENSG00000214533	0	0	0	0	0	3.62349	0	0	0	0.905872	-2.3806	0.492591	1	KRT18P33	2	65666695	65667737	+	1043	processed_pseudogene	- && sp|P05783|K1C18_HUMAN Keratin, type I cytoskeletal 18 OS=Homo sapiens OX=9606 GN=KRT18 PE=1 SV=2 && PF00038:Intermediate filament protein	-	0	0	0	0	0	4	0	0	0	0	0	0	0	0.0695337	0	0
ENSG00000174358	0	0	0	0	0	3.62349	0	0	0	0.905872	-2.3806	0.492591	1	SLC6A19	5	1201595	1225111	+	5270	protein_coding	- && sp|Q695T7|S6A19_HUMAN Sodium-dependent neutral amino acid transporter B(0)AT1 OS=Homo sapiens OX=9606 GN=SLC6A19 PE=1 SV=1 && -	-	0	0	0	0	0	4	0	0	0	0	0	0	0	0.0137616	0	0
ENSG00000226207	0	0	0	0	0	3.62349	0	0	0	0.905872	-2.3806	0.492591	1	ENSG00000226207	6	97710953	97717197	-	499	lncRNA	- && - && -	-	0	0	0	0	0	4	0	0	0	0	0	0	0	0.145338	0	0
ENSG00000165125	0	0	0	0	0	3.62349	0	0	0	0.905872	-2.3806	0.492591	1	TRPV6	7	142871208	142885745	-	11903	protein_coding	- && sp|Q9H1D0|TRPV6_HUMAN Transient receptor potential cation channel subfamily V member 6 OS=Homo sapiens OX=9606 GN=TRPV6 PE=1 SV=3 && -	-	0	0	0	0	0	4	0	0	0	0	0	0	0	0.00609289	0	0
ENSG00000261435	0	0	0	0	0	3.62349	0	0	0	0.905872	-2.3806	0.492591	1	ENSG00000261435	X	39837536	39848358	-	1976	lncRNA	- && - && -	-	0	0	0	0	0	4	0	0	0	0	0	0	0	0.0367023	0	0
ENSG00000179520	0	0	0	0	0	3.62349	0	0	0	0.905872	-2.3806	0.492591	1	SLC17A8	12	100357074	100422055	+	4273	protein_coding	- && sp|Q8NDX2|VGLU3_HUMAN Vesicular glutamate transporter 3 OS=Homo sapiens OX=9606 GN=SLC17A8 PE=1 SV=1 && PF07690:Major Facilitator Superfamily	-	0	0	0	0	0	4	0	0	0	0	0	0	0	0.0169725	0	0
ENSG00000258583	0	0	0	0	0	3.62349	0	0	0	0.905872	-2.3806	0.492591	1	LINC01500	14	58646631	59184247	+	6808	lncRNA	- && sp|Q9NYF0|DACT1_HUMAN Dapper homolog 1 OS=Homo sapiens OX=9606 GN=DACT1 PE=1 SV=2 && PF15268:Dapper	-	0	0	0	0	0	4	0	0	0	0	0	0	0	0.0106527	0	0
ENSG00000289148	0	0	0	0	0	3.62349	0	0	0	0.905872	-2.3806	0.492591	1	ENSG00000289148	15	40357619	40358137	-	519	lncRNA	- && - && -	-	0	0	0	0	0	4	0	0	0	0	0	0	0	0.139737	0	0
ENSG00000275645	0	0	0	0	0	3.62349	0	0	0	0.905872	-2.3806	0.492591	1	ENSG00000275645	15	75346744	75347161	-	418	lncRNA	- && - && -	-	0	0	0	0	0	4	0	0	0	0	0	0	0	0.173502	0	0
ENSG00000279977	0	0	0	0	0	3.62349	0	0	0	0.905872	-2.3806	0.492591	1	ENSG00000279977	19	16610374	16612203	-	1830	TEC	- && - && -	-	0	0	0	0	0	4	0	0	0	0	0	0	0	0.0396304	0	0
ENSG00000269097	0	0	0	0	0	3.62349	0	0	0	0.905872	-2.3806	0.492591	1	TPRG1LP1	19	57664280	57665039	+	760	processed_pseudogene	- && sp|Q9DBS2|TPRGL_MOUSE Tumor protein p63-regulated gene 1-like protein OS=Mus musculus OX=10090 GN=Tprg1l PE=1 SV=1 && -	-	0	0	0	0	0	4	0	0	0	0	0	0	0	0.0954259	0	0
ENSG00000268764	0	0	0	0	0	3.62349	0	0	0	0.905872	-2.3806	0.492591	1	ENSG00000268764	19	38108500	38109533	-	328	lncRNA	- && - && -	-	0	0	0	0	0	4	0	0	0	0	0	0	0	0.221109	0	0
ENSG00000225546	0	0	0	0	0	3.62349	0	0	0	0.905872	-2.3806	0.492591	1	LINC02476	7	119495024	119907397	-	2682	lncRNA	- && sp|Q9NRJ1|MOST1_HUMAN Protein MOST-1 OS=Homo sapiens OX=9606 GN=C8orf17 PE=1 SV=1 && -	-	0	0	0	0	0	4	0	0	0	0	0	0	0	0.0270409	0	0
ENSG00000236710	0	0	0	0	0	3.62349	0	0	0	0.905872	-2.3806	0.492591	1	ENSG00000236710	11	3084393	3085443	-	730	processed_pseudogene	- && sp|Q3T0X5|PSA1_BOVIN Proteasome subunit alpha type-1 OS=Bos taurus OX=9913 GN=PSMA1 PE=1 SV=1 && -	-	0	0	0	0	0	4	0	0	0	0	0	0	0	0.0993475	0	0
ENSG00000261868	0	0	0	0	0	3.62349	0	0	0	0.905872	-2.3806	0.492591	1	MFSD1P1	17	4301372	4302698	+	1327	processed_pseudogene	- && sp|Q9H3U5|MFSD1_HUMAN Major facilitator superfamily domain-containing protein 1 OS=Homo sapiens OX=9606 GN=MFSD1 PE=2 SV=2 && -	-	0	0	0	0	0	4	0	0	0	0	0	0	0	0.0546524	0	0
ENSG00000236719	0	0	0	0	0	3.62349	0	0	0	0.905872	-2.3806	0.492591	1	OVAAL	1	180509380	180566523	+	2213	lncRNA	- && - && -	-	0	0	0	0	0	4	0	0	0	0	0	0	0	0.0327717	0	0
ENSG00000231586	0	0	0	0	0	3.62349	0	0	0	0.905872	-2.3806	0.492591	1	RPS23P9	1	161617992	161619585	-	438	unprocessed_pseudogene	- && sp|Q3T199|RS23_BOVIN 40S ribosomal protein S23 OS=Bos taurus OX=9913 GN=RPS23 PE=2 SV=1 && -	-	0	0	0	0	0	4	0	0	0	0	0	0	0	0.165579	0	0
ENSG00000233775	0	0	0	0	0	3.62349	0	0	0	0.905872	-2.3806	0.492591	1	ENSG00000233775	1	32349194	32350663	-	687	lncRNA	- && - && -	-	0	0	0	0	0	4	0	0	0	0	0	0	0	0.105566	0	0
ENSG00000235002	0	0	0	0	0	3.62349	0	0	0	0.905872	-2.3806	0.492591	1	ENSG00000235002	1	42412398	42412794	-	397	processed_pseudogene	- && sp|Q76I82|RS15A_BOVIN 40S ribosomal protein S15a OS=Bos taurus OX=9913 GN=RPS15A PE=2 SV=1 && -	-	0	0	0	0	0	4	0	0	0	0	0	0	0	0.182679	0	0
ENSG00000240286	0	0	0	0	0	3.62349	0	0	0	0.905872	-2.3806	0.492591	1	MEAF6P1	2	209178804	209182018	+	327	processed_pseudogene	- && sp|Q2VPQ9|EAF6_MOUSE Chromatin modification-related protein MEAF6 OS=Mus musculus OX=10090 GN=Meaf6 PE=1 SV=1 && -	-	0	0	0	0	0	4	0	0	0	0	0	0	0	0.221785	0	0
ENSG00000224153	0	0	0	0	0	3.62349	0	0	0	0.905872	-2.3806	0.492591	1	LINC02054	3	184399790	184457891	+	4058	lncRNA	- && sp|Q8WTZ3|YS049_HUMAN Zinc finger protein ENSP00000375192 OS=Homo sapiens OX=9606 PE=2 SV=1 && -	-	0	0	0	0	0	4	0	0	0	0	0	0	0	0.0178718	0	0
ENSG00000232873	0	0	0	0	0	3.62349	0	0	0	0.905872	-2.3806	0.492591	1	RPL23AP93	3	194562978	194564001	-	484	processed_pseudogene	- && sp|Q24JY1|RL23A_BOVIN 60S ribosomal protein L23a OS=Bos taurus OX=9913 GN=RPL23A PE=2 SV=1 && -	-	0	0	0	0	0	4	0	0	0	0	0	0	0	0.149842	0	0
ENSG00000242034	0	0	0	0	0	3.62349	0	0	0	0.905872	-2.3806	0.492591	1	ENSG00000242034	4	9553614	9553985	-	372	processed_pseudogene	- && sp|Q56JU9|RS24_BOVIN 40S ribosomal protein S24 OS=Bos taurus OX=9913 GN=RPS24 PE=2 SV=2 && -	-	0	0	0	0	0	4	0	0	0	0	0	0	0	0.194956	0	0
ENSG00000249500	0	0	0	0	0	3.62349	0	0	0	0.905872	-2.3806	0.492591	1	LINC01179	4	165684639	165762778	+	2163	lncRNA	- && sp|Q96CB5|CH044_HUMAN Putative uncharacterized protein C8orf44 OS=Homo sapiens OX=9606 GN=C8orf44 PE=2 SV=2 && -	-	0	0	0	0	0	4	0	0	0	0	0	0	0	0.0335292	0	0
ENSG00000138755	0	0	0	0	0	3.62349	0	0	0	0.905872	-2.3806	0.492591	1	CXCL9	4	76001275	76007509	-	2761	protein_coding	- && sp|Q07325|CXCL9_HUMAN C-X-C motif chemokine 9 OS=Homo sapiens OX=9606 GN=CXCL9 PE=1 SV=1 && -	-	0	0	0	0	0	4	0	0	0	0	0	0	0	0.0262672	0	0
ENSG00000271410	0	0	0	0	0	3.62349	0	0	0	0.905872	-2.3806	0.492591	1	ENSG00000271410	5	55356308	55357523	-	1216	processed_pseudogene	- && sp|Q0V7M1|KPSH1_BOVIN Serine/threonine-protein kinase H1 OS=Bos taurus OX=9913 GN=PSKH1 PE=2 SV=1 && -	-	0	0	0	0	0	4	0	0	0	0	0	0	0	0.0596412	0	0
ENSG00000277797	0	0	0	0	0	3.62349	0	0	0	0.905872	-2.3806	0.492591	1	ENSG00000277797	6	81551686	81554092	+	2407	lncRNA	- && - && -	-	0	0	0	0	0	4	0	0	0	0	0	0	0	0.0301303	0	0
ENSG00000258223	0	0	0	0	0	3.62349	0	0	0	0.905872	-2.3806	0.492591	1	PRSS58	7	142252143	142258058	-	1155	protein_coding	- && sp|Q8IYP2|PRS58_HUMAN Serine protease 58 OS=Homo sapiens OX=9606 GN=PRSS58 PE=2 SV=1 && PF00089:Trypsin	-	0	0	0	0	0	4	0	0	0	0	0	0	0	0.0627911	0	0
ENSG00000251798	0	0	0	0	0	3.62349	0	0	0	0.905872	-2.3806	0.492591	1	RNU6-863P	7	76087444	76087547	+	104	snRNA	- && - && -	-	0	0	0	0	0	4	0	0	0	0	0	0	0	0.697343	0	0
ENSG00000229365	0	0	0	0	0	3.62349	0	0	0	0.905872	-2.3806	0.492591	1	ENSG00000229365	7	157087955	157088543	-	589	processed_pseudogene	- && sp|P0DMN7|DCAM1_MOUSE S-adenosylmethionine decarboxylase proenzyme 1 OS=Mus musculus OX=10090 GN=Amd1 PE=1 SV=1 && -	-	0	0	0	0	0	4	0	0	0	0	0	0	0	0.12313	0	0
ENSG00000253832	0	0	0	0	0	3.62349	0	0	0	0.905872	-2.3806	0.492591	1	ENSG00000253832	8	24992002	25009777	+	603	lncRNA	- && - && -	-	0	0	0	0	0	4	0	0	0	0	0	0	0	0.120271	0	0
ENSG00000231799	0	0	0	0	0	3.62349	0	0	0	0.905872	-2.3806	0.492591	1	PA2G4P6	9	89449558	89450754	+	1197	processed_pseudogene	- && sp|Q9UQ80|PA2G4_HUMAN Proliferation-associated protein 2G4 OS=Homo sapiens OX=9606 GN=PA2G4 PE=1 SV=3 && -	-	0	0	0	0	0	4	0	0	0	0	0	0	0	0.0605879	0	0
ENSG00000271166	0	0	0	0	0	3.62349	0	0	0	0.905872	-2.3806	0.492591	1	ENSG00000271166	9	71804283	71804826	+	544	processed_pseudogene	- && sp|Q9CRC9|GNPI2_MOUSE Glucosamine-6-phosphate isomerase 2 OS=Mus musculus OX=10090 GN=Gnpda2 PE=1 SV=1 && -	-	0	0	0	0	0	4	0	0	0	0	0	0	0	0.133316	0	0
ENSG00000260390	0	0	0	0	0	3.62349	0	0	0	0.905872	-2.3806	0.492591	1	ENSG00000260390	9	27829276	27844481	+	2084	lncRNA	- && - && -	-	0	0	0	0	0	4	0	0	0	0	0	0	0	0.0348002	0	0
ENSG00000230225	0	0	0	0	0	3.62349	0	0	0	0.905872	-2.3806	0.492591	1	MTND5P14	9	5109496	5110762	+	1267	unprocessed_pseudogene	- && sp|O03205|NU5M_CERSI NADH-ubiquinone oxidoreductase chain 5 OS=Ceratotherium simum OX=9807 GN=MT-ND5 PE=3 SV=1 && -	-	0	0	0	0	0	4	0	0	0	0	0	0	0	0.0572405	0	0
ENSG00000255860	0	0	0	0	0	3.62349	0	0	0	0.905872	-2.3806	0.492591	1	ENSG00000255860	11	72172455	72177954	+	718	unprocessed_pseudogene	- && sp|P41439|FOLR3_HUMAN Folate receptor gamma OS=Homo sapiens OX=9606 GN=FOLR3 PE=1 SV=2 && -	-	0	0	0	0	0	4	0	0	0	0	0	0	0	0.101008	0	0
ENSG00000110680	0	0	0	0	0	3.62349	0	0	0	0.905872	-2.3806	0.492591	1	CALCA	11	14966622	14972354	-	2174	protein_coding	- && sp|P01258|CALC_HUMAN Calcitonin OS=Homo sapiens OX=9606 GN=CALCA PE=1 SV=3 && -	-	0	0	0	0	0	4	0	0	0	0	0	0	0	0.0333596	0	0
ENSG00000223428	0	0	0	0	0	3.62349	0	0	0	0.905872	-2.3806	0.492591	1	ENSG00000223428	10	75288333	75288682	-	350	transcribed_processed_pseudogene	- && - && -	-	0	0	0	0	0	4	0	0	0	0	0	0	0	0.207211	0	0
ENSG00000206660	0	0	0	0	0	3.62349	0	0	0	0.905872	-2.3806	0.492591	1	Y_RNA	10	32056746	32056839	+	94	misc_RNA	- && - && -	-	0	0	0	0	0	4	0	0	0	0	0	0	0	0.771529	0	0
ENSG00000229609	0	0	0	0	0	3.62349	0	0	0	0.905872	-2.3806	0.492591	1	LINC01079	13	27373348	27374366	+	580	lncRNA	- && - && -	-	0	0	0	0	0	4	0	0	0	0	0	0	0	0.125041	0	0
ENSG00000232587	0	0	0	0	0	3.62349	0	0	0	0.905872	-2.3806	0.492591	1	EEF1A1P3	13	28214513	28215897	+	1385	processed_pseudogene	- && sp|P62629|EF1A1_CRIGR Elongation factor 1-alpha 1 OS=Cricetulus griseus OX=10029 GN=EEF1A1 PE=2 SV=1 && PF00009:Elongation factor Tu GTP binding domain	-	0	0	0	0	0	4	0	0	0	0	0	0	0	0.0523637	0	0
ENSG00000258927	0	0	0	0	0	3.62349	0	0	0	0.905872	-2.3806	0.492591	1	ENSG00000258927	14	95620914	95643285	+	1924	lncRNA	- && - && -	-	0	0	0	0	0	4	0	0	0	0	0	0	0	0.0376942	0	0
ENSG00000277763	0	0	0	0	0	3.62349	0	0	0	0.905872	-2.3806	0.492591	1	ENSG00000277763	14	56117316	56117990	-	675	lncRNA	- && - && -	-	0	0	0	0	0	4	0	0	0	0	0	0	0	0.107443	0	0
ENSG00000259104	0	0	0	0	0	3.62349	0	0	0	0.905872	-2.3806	0.492591	1	PTCSC3	14	36130677	36217284	-	2546	lncRNA	- && - && -	-	0	0	0	0	0	4	0	0	0	0	0	0	0	0.0284853	0	0
ENSG00000259694	0	0	0	0	0	3.62349	0	0	0	0.905872	-2.3806	0.492591	1	ENSG00000259694	15	84171178	84173194	-	546	lncRNA	- && sp|Q6ZS02|DMP46_HUMAN Putative GED domain-containing protein DNM1P46 OS=Homo sapiens OX=9606 GN=DNM1P46 PE=5 SV=1 && -	-	0	0	0	0	0	4	0	0	0	0	0	0	0	0.132827	0	0
ENSG00000286598	0	0	0	0	0	3.62349	0	0	0	0.905872	-2.3806	0.492591	1	ENSG00000286598	15	23403848	23407335	+	637	lncRNA	- && - && -	-	0	0	0	0	0	4	0	0	0	0	0	0	0	0.113852	0	0
ENSG00000259479	0	0	0	0	0	3.62349	0	0	0	0.905872	-2.3806	0.492591	1	SORD2P	15	44827060	44861850	-	1069	transcribed_unprocessed_pseudogene	- && sp|Q00796|DHSO_HUMAN Sorbitol dehydrogenase OS=Homo sapiens OX=9606 GN=SORD PE=1 SV=4 && PF00107:Zinc-binding dehydrogenase|PF08240:Alcohol dehydrogenase GroES-like domain	-	0	0	0	0	0	4	0	0	0	0	0	0	0	0.0678426	0	0
ENSG00000166589	0	0	0	0	0	3.62349	0	0	0	0.905872	-2.3806	0.492591	1	CDH16	16	66908122	66918917	-	3589	protein_coding	- && sp|O75309|CAD16_HUMAN Cadherin-16 OS=Homo sapiens OX=9606 GN=CDH16 PE=1 SV=1 && -	-	0	0	0	0	0	4	0	0	0	0	0	0	0	0.0202072	0	0
ENSG00000273553	0	0	0	0	0	3.62349	0	0	0	0.905872	-2.3806	0.492591	1	ENSG00000273553	16	27687182	27687522	+	341	lncRNA	- && - && -	-	0	0	0	0	0	4	0	0	0	0	0	0	0	0.212679	0	0
ENSG00000280183	0	0	0	0	0	3.62349	0	0	0	0.905872	-2.3806	0.492591	1	ENSG00000280183	17	42598643	42599177	+	535	TEC	- && - && -	-	0	0	0	0	0	4	0	0	0	0	0	0	0	0.135558	0	0
ENSG00000241229	0	0	0	0	0	3.62349	0	0	0	0.905872	-2.3806	0.492591	1	RN7SL443P	20	44007248	44007537	+	290	misc_RNA	- && - && -	-	0	0	0	0	0	4	0	0	0	0	0	0	0	0.250082	0	0
ENSG00000291000	0	0	0	0	0	3.62349	0	0	0	0.905872	-2.3806	0.492591	1	ENSG00000291000	20	45137706	45138976	-	514	lncRNA	- && - && -	-	0	0	0	0	0	4	0	0	0	0	0	0	0	0.141097	0	0
ENSG00000177191	0	0	0	0	0	3.62349	0	0	0	0.905872	-2.3806	0.492591	1	B3GNT8	19	41425359	41428730	-	1874	protein_coding	- && sp|Q7Z7M8|B3GN8_HUMAN UDP-GlcNAc:betaGal beta-1,3-N-acetylglucosaminyltransferase 8 OS=Homo sapiens OX=9606 GN=B3GNT8 PE=1 SV=1 && PF01762:Galactosyltransferase	-	0	0	0	0	0	4	0	0	0	0	0	0	0	0.0386999	0	0
ENSG00000276071	0	0	0	0	0	3.62349	0	0	0	0.905872	-2.3806	0.492591	1	ENSG00000276071	19	36668102	36669404	+	1303	lncRNA	- && - && -	-	0	0	0	0	0	4	0	0	0	0	0	0	0	0.055659	0	0
ENSG00000175329	0	0	0	0	0	3.62349	0	0	0	0.905872	-2.3806	0.492591	1	ISX	22	35066136	35087387	+	3384	protein_coding	- && sp|Q2M1V0|ISX_HUMAN Intestine-specific homeobox OS=Homo sapiens OX=9606 GN=ISX PE=1 SV=2 && PF00046:Homeodomain	Homeobox	0	0	0	0	0	4	0	0	0	0	0	0	0	0.0214314	0	0
ENSG00000212136	0	0	0	0	0	3.62349	0	0	0	0.905872	-2.3806	0.492591	1	RNU6-696P	21	37045530	37045636	+	107	snRNA	- && - && -	-	0	0	0	0	0	4	0	0	0	0	0	0	0	0.677792	0	0
ENSG00000125869	0	0	0	2.25021	0	0	10.7815	0	0.562551	2.69536	-2.37772	0.336426	1	LAMP5	20	9514358	9530524	+	2042	protein_coding	- && sp|Q9UJQ1|LAMP5_HUMAN Lysosome-associated membrane glycoprotein 5 OS=Homo sapiens OX=9606 GN=LAMP5 PE=1 SV=1 && PF01299:Lysosome-associated membrane glycoprotein (Lamp)	-	0	0	0	2	0	0	9	0	0	0	0	0.0220513	0	0	0.105768	0
ENSG00000250804	0	0.885227	0	0	0	3.62349	2.39588	0	0.221307	1.50484	-2.37607	0.33657	1	OR7E111FP	4	8981436	8982360	+	925	unprocessed_pseudogene	- && sp|Q6IFN5|O7E24_HUMAN Olfactory receptor 7E24 OS=Homo sapiens OX=9606 GN=OR7E24 PE=2 SV=1 && PF13853:Olfactory receptor	-	0	1	0	0	0	4	2	0	0	0.0191656	0	0	0	0.078404	0.0518867	0
ENSG00000228061	0	0	0.813571	0	0	3.62349	2.39588	0	0.203393	1.50484	-2.37605	0.338109	1	ENSG00000228061	11	31618124	31767953	-	6605	lncRNA	- && sp|Q96EB1|ELP4_HUMAN Elongator complex protein 4 OS=Homo sapiens OX=9606 GN=ELP4 PE=1 SV=2 && -	-	0	0	1	0	0	4	2	0	0	0	0.0024667	0	0	0.0109801	0.00726649	0
ENSG00000272995	2.08006	0	0.813571	0	7.71949	2.71762	0	4.36173	0.723408	3.69971	-2.37323	0.129808	1	ENSG00000272995	4	20766808	20767372	+	565	lncRNA	- && - && -	-	2	0	1	0	8	3	0	4	0.0735704	0	0.0288363	0	0.273493	0.0962704	0	0.154543
ENSG00000234215	2.08006	0	0	2.25021	0	4.52936	5.9897	10.9043	1.08257	5.35585	-2.37316	0.0937544	1	CT66	7	69594793	69597493	-	1901	lncRNA	- && - && -	-	2	0	0	2	0	5	5	10	0.021866	0	0	0.0236869	0	0.0476879	0.0631183	0.11483
ENSG00000267184	2.08006	1.77045	0	0	0	3.62349	13.1773	3.2713	0.962629	5.01803	-2.37105	0.107061	1	ENSG00000267184	17	69707193	69707373	-	181	processed_pseudogene	- && sp|Q96LU5|IMP1L_HUMAN Mitochondrial inner membrane protease subunit 1 OS=Homo sapiens OX=9606 GN=IMMP1L PE=2 SV=1 && -	-	2	2	0	0	0	4	11	3	0.229654	0.195891	0	0	0	0.400683	1.45842	0.361809
ENSG00000290807	0	1.77045	1.62714	0	6.75455	8.15285	0	3.2713	0.849399	4.54467	-2.36079	0.101168	1	ENSG00000290807	13	110945478	110971586	-	537	lncRNA	- && - && -	-	0	2	2	0	7	9	0	3	0	0.0660267	0.0606798	0	0.251784	0.30387	0	0.121951
ENSG00000248846	0	0	0.813571	0	1.92987	1.81174	0	2.18087	0.203393	1.48062	-2.36038	0.28214	1	LINC02065	5	66205120	66209893	-	1941	lncRNA	- && - && -	-	0	0	1	0	2	2	0	2	0	0	0.00839389	0	0.0199026	0.018682	0	0.0224927
ENSG00000230865	1.04003	0	0	0	0	3.62349	1.19794	1.09043	0.260007	1.47796	-2.35626	0.292091	1	TSEN15P1	17	17456427	17457259	+	515	processed_pseudogene	- && sp|Q8WW01|SEN15_HUMAN tRNA-splicing endonuclease subunit Sen15 OS=Homo sapiens OX=9606 GN=TSEN15 PE=1 SV=1 && -	-	1	0	0	0	0	4	1	1	0.0403566	0	0	0	0	0.140823	0.0465973	0.0423867
ENSG00000235959	0	0	0.813571	0	0	0	5.9897	0	0.203393	1.49742	-2.34423	0.41395	1	ENSG00000235959	2	95640181	95640604	-	424	processed_pseudogene	- && sp|Q4KMG0|CDON_HUMAN Cell adhesion molecule-related/down-regulated by oncogenes OS=Homo sapiens OX=9606 GN=CDON PE=1 SV=2 && -	-	0	0	1	0	0	0	5	0	0	0	0.0384258	0	0	0	0.28299	0
ENSG00000261632	0	0.885227	0	0	0	0	5.9897	0	0.221307	1.49742	-2.34407	0.412426	1	ENSG00000261632	15	71972206	72040265	+	781	lncRNA	- && - && -	-	0	1	0	0	0	0	5	0	0	0.0226993	0	0	0	0	0.153634	0
ENSG00000224034	12.4804	7.08182	0	2.25021	34.7377	20.8351	25.1567	28.3513	5.4531	27.2702	-2.34085	0.000512178	1	LINC02561	10	5266033	5271236	-	692	lncRNA	- && - && -	-	12	8	0	2	36	23	21	26	0.36041	0.20495	0	0.0650704	1.00485	0.602617	0.728251	0.820171
ENSG00000086159	0	0	0	1.1251	0	3.62349	0	2.18087	0.281276	1.45109	-2.33238	0.343877	1	AQP6	12	49967194	49977139	+	5129	protein_coding	- && sp|Q13520|AQP6_HUMAN Aquaporin-6 OS=Homo sapiens OX=9606 GN=AQP6 PE=1 SV=2 && -	-	0	0	0	1	0	4	0	2	0	0	0	0.00438962	0	0.0141399	0	0.00851205
ENSG00000258949	0	0	2.44071	0	7.71949	0.905872	0	4.36173	0.610178	3.24677	-2.32864	0.200435	1	ENSG00000258949	14	44898908	44911863	-	360	lncRNA	- && - && -	-	0	0	3	0	8	1	0	4	0	0	0.135771	0	0.429232	0.0503637	0	0.242546
ENSG00000164434	0	0	0	0	0	0	3.59382	0	0	0.898455	-2.32679	0.502819	1	FABP7	6	122779716	122784074	+	2487	protein_coding	- && sp|O15540|FABP7_HUMAN Fatty acid-binding protein, brain OS=Homo sapiens OX=9606 GN=FABP7 PE=1 SV=3 && PF00061:Lipocalin / cytosolic fatty-acid binding protein family	-	0	0	0	0	0	0	3	0	0	0	0	0	0	0	0.0289476	0
ENSG00000290972	0	0	0	0	0	0	3.59382	0	0	0.898455	-2.32679	0.502819	1	ANKRD20A5P	9	64369394	64412691	+	4131	lncRNA	- && sp|Q4UJ75|A20A4_HUMAN Putative ankyrin repeat domain-containing protein 20A4 OS=Homo sapiens OX=9606 GN=ANKRD20A4P PE=5 SV=1 && PF14915:CCDC144C protein coiled-coil region|PF12796:Ankyrin repeats (3 copies)	-	0	0	0	0	0	0	3	0	0	0	0	0	0	0	0.0174274	0
ENSG00000287998	0	0	0	0	0	0	3.59382	0	0	0.898455	-2.32679	0.502819	1	ENSG00000287998	8	64798804	64862370	+	2728	lncRNA	- && sp|O00370|LORF2_HUMAN LINE-1 retrotransposable element ORF2 protein OS=Homo sapiens OX=9606 PE=1 SV=1 && -	-	0	0	0	0	0	0	3	0	0	0	0	0	0	0	0.0263903	0
ENSG00000129152	0	0	0	0	0	0	3.59382	0	0	0.898455	-2.32679	0.502819	1	MYOD1	11	17719571	17722136	+	1803	protein_coding	- && sp|P15172|MYOD1_HUMAN Myoblast determination protein 1 OS=Homo sapiens OX=9606 GN=MYOD1 PE=1 SV=3 && PF01586:Myogenic Basic domain|PF00010:Helix-loop-helix DNA-binding domain|PF12232:Myogenic determination factor 5	bHLH	0	0	0	0	0	0	3	0	0	0	0	0	0	0	0.0399294	0
ENSG00000266995	0	0	0	0	0	0	3.59382	0	0	0.898455	-2.32679	0.502819	1	ENSG00000266995	18	12040101	12040300	-	200	processed_pseudogene	- && sp|O55036|TERF1_CRIGR Telomeric repeat-binding factor 1 (Fragment) OS=Cricetulus griseus OX=10029 GN=TERF1 PE=2 SV=1 && -	-	0	0	0	0	0	0	3	0	0	0	0	0	0	0	0.359964	0
ENSG00000241409	0	0	0	0	0	0	3.59382	0	0	0.898455	-2.32679	0.502819	1	ENSG00000241409	2	232760146	232767949	-	851	lncRNA	- && sp|Q6Y7W6|GGYF2_HUMAN GRB10-interacting GYF protein 2 OS=Homo sapiens OX=9606 GN=GIGYF2 PE=1 SV=1 && -	-	0	0	0	0	0	0	3	0	0	0	0	0	0	0	0.0845978	0
ENSG00000276188	0	0	0	0	0	0	3.59382	0	0	0.898455	-2.32679	0.502819	1	ENSG00000276188	12	120709112	120709523	+	412	lncRNA	- && - && -	-	0	0	0	0	0	0	3	0	0	0	0	0	0	0	0.17474	0
ENSG00000236544	0	0	0	0	0	0	3.59382	0	0	0.898455	-2.32679	0.502819	1	EN2-DT	7	155421206	155457099	-	534	lncRNA	- && - && -	-	0	0	0	0	0	0	3	0	0	0	0	0	0	0	0.134818	0
ENSG00000157551	0	0	0	0	0	0	3.59382	0	0	0.898455	-2.32679	0.502819	1	KCNJ15	21	38155549	38307357	+	10342	protein_coding	- && sp|Q99712|KCJ15_HUMAN ATP-sensitive inward rectifier potassium channel 15 OS=Homo sapiens OX=9606 GN=KCNJ15 PE=1 SV=2 && PF01007:Inward rectifier potassium channel transmembrane domain|PF17655:Inward rectifier potassium channel C-terminal domain	-	0	0	0	0	0	0	3	0	0	0	0	0	0	0	0.0069612	0
ENSG00000199934	0	0	0	0	0	0	3.59382	0	0	0.898455	-2.32679	0.502819	1	SNORD81	1	85592280	85592356	+	77	snoRNA	- && - && -	-	0	0	0	0	0	0	3	0	0	0	0	0	0	0	0.934971	0
ENSG00000287012	0	0	0	0	0	0	3.59382	0	0	0.898455	-2.32679	0.502819	1	ENSG00000287012	3	172711151	172725038	+	1356	lncRNA	- && - && -	-	0	0	0	0	0	0	3	0	0	0	0	0	0	0	0.053092	0
ENSG00000226652	0	0	0	0	0	0	3.59382	0	0	0.898455	-2.32679	0.502819	1	PSMD10P2	3	186760693	186762050	+	1087	transcribed_processed_pseudogene	- && sp|O75832|PSD10_HUMAN 26S proteasome non-ATPase regulatory subunit 10 OS=Homo sapiens OX=9606 GN=PSMD10 PE=1 SV=1 && -	-	0	0	0	0	0	0	3	0	0	0	0	0	0	0	0.0662307	0
ENSG00000265894	0	0	0	0	0	0	3.59382	0	0	0.898455	-2.32679	0.502819	1	RN7SL357P	4	56805834	56806131	+	298	misc_RNA	- && - && -	-	0	0	0	0	0	0	3	0	0	0	0	0	0	0	0.241586	0
ENSG00000260515	0	0	0	0	0	0	3.59382	0	0	0.898455	-2.32679	0.502819	1	ENSG00000260515	5	10195121	10197628	-	2508	lncRNA	- && sp|Q6W349|CD011_HUMAN Putative uncharacterized protein encoded by LINC00575 OS=Homo sapiens OX=9606 GN=LINC00575 PE=5 SV=1 && -	-	0	0	0	0	0	0	3	0	0	0	0	0	0	0	0.0287053	0
ENSG00000224384	0	0	0	0	0	0	3.59382	0	0	0.898455	-2.32679	0.502819	1	ENSG00000224384	6	96785137	96795821	+	481	lncRNA	- && - && -	-	0	0	0	0	0	0	3	0	0	0	0	0	0	0	0.149673	0
ENSG00000243243	0	0	0	0	0	0	3.59382	0	0	0.898455	-2.32679	0.502819	1	ENSG00000243243	7	116237929	116327896	-	917	lncRNA	- && - && -	-	0	0	0	0	0	0	3	0	0	0	0	0	0	0	0.078509	0
ENSG00000266318	0	0	0	0	0	0	3.59382	0	0	0.898455	-2.32679	0.502819	1	MIR5692A1	7	97963658	97963726	+	69	miRNA	- && - && -	-	0	0	0	0	0	0	3	0	0	0	0	0	0	0	1.04337	0
ENSG00000233219	0	0	0	0	0	0	3.59382	0	0	0.898455	-2.32679	0.502819	1	ENSG00000233219	7	33868501	33874231	-	380	lncRNA	- && - && -	-	0	0	0	0	0	0	3	0	0	0	0	0	0	0	0.189455	0
ENSG00000257890	0	0	0	0	0	0	3.59382	0	0	0.898455	-2.32679	0.502819	1	ENSG00000257890	12	106050961	106058254	-	632	lncRNA	- && - && -	-	0	0	0	0	0	0	3	0	0	0	0	0	0	0	0.113913	0
ENSG00000258260	0	0	0	0	0	0	3.59382	0	0	0.898455	-2.32679	0.502819	1	ENSG00000258260	12	56267793	56270104	-	542	lncRNA	- && sp|Q96MF6|CQ10A_HUMAN Coenzyme Q-binding protein COQ10 homolog A, mitochondrial OS=Homo sapiens OX=9606 GN=COQ10A PE=2 SV=2 && -	-	0	0	0	0	0	0	3	0	0	0	0	0	0	0	0.132828	0
ENSG00000249388	0	0	0	0	0	0	3.59382	0	0	0.898455	-2.32679	0.502819	1	ENSG00000249388	12	54081736	54102699	+	1659	lncRNA	- && - && -	-	0	0	0	0	0	0	3	0	0	0	0	0	0	0	0.0433953	0
ENSG00000257120	0	0	0	0	0	0	3.59382	0	0	0.898455	-2.32679	0.502819	1	ENSG00000257120	14	29652809	29657916	+	551	lncRNA	- && sp|A0A096LPI5|GVQW2_HUMAN Putative uncharacterized protein CCDC28A-AS1 OS=Homo sapiens OX=9606 GN=CCDC28A-AS1 PE=4 SV=1 && -	-	0	0	0	0	0	0	3	0	0	0	0	0	0	0	0.130658	0
ENSG00000233293	0	0	0	0	0	0	3.59382	0	0	0.898455	-2.32679	0.502819	1	ENSG00000233293	20	32561093	32573888	+	469	lncRNA	- && - && -	-	0	0	0	0	0	0	3	0	0	0	0	0	0	0	0.153503	0
ENSG00000268533	0	0	0	0	0	0	3.59382	0	0	0.898455	-2.32679	0.502819	1	ENSG00000268533	19	57394183	57438457	+	521	protein_coding	- && sp|A6NIU2|CU037_HUMAN Putative uncharacterized protein encoded by LINC01549 OS=Homo sapiens OX=9606 GN=LINC01549 PE=5 SV=1 && -	-	0	0	0	0	0	0	3	0	0	0	0	0	0	0	0.138182	0
ENSG00000207642	0	0	0	1.1251	5.78962	0	0	0	0.281276	1.4474	-2.32679	0.412757	1	MIR571	4	350157	350252	+	96	miRNA	- && - && -	-	0	0	0	1	6	0	0	0	0	0	0	0.234525	1.20722	0	0	0
ENSG00000237761	1.04003	0	0	0	5.78962	0	0	0	0.260007	1.4474	-2.3267	0.414623	1	ENSG00000237761	10	104566931	104624795	+	1343	lncRNA	- && - && -	-	1	0	0	0	6	0	0	0	0.0154755	0	0	0	0.0862939	0	0	0
ENSG00000238049	0	0.885227	0	0	5.78962	0	0	0	0.221307	1.4474	-2.32654	0.418079	1	ENSG00000238049	X	103347462	103347729	-	268	processed_pseudogene	- && sp|Q3ZBJ9|BEX5_BOVIN Protein BEX5 OS=Bos taurus OX=9913 GN=BEX5 PE=3 SV=1 && -	-	0	1	0	0	6	0	0	0	0	0.0661499	0	0	0.432436	0	0	0
ENSG00000151789	1.04003	0.885227	0	2.25021	0	10.8705	4.79176	4.36173	1.04387	5.00599	-2.3253	0.0882876	1	ZNF385D	3	21412218	22373321	-	15214	protein_coding	- && sp|Q9H6B1|Z385D_HUMAN Zinc finger protein 385D OS=Homo sapiens OX=9606 GN=ZNF385D PE=2 SV=1 && PF12874:Zinc-finger of C2H2 type	-	1	1	0	2	0	12	4	4	0.00136609	0.00116525	0	0.00295969	0	0.0143007	0.00630934	0.00573923
ENSG00000140297	6.24018	7.08182	9.76285	19.1267	40.5273	52.5406	73.0743	42.5269	10.5529	52.1673	-2.3235	6.17563e-08	1	GCNT3	15	59594875	59640239	+	6476	protein_coding	- && sp|O95395|GCNT3_HUMAN Beta-1,3-galactosyl-O-glycosyl-glycoprotein beta-1,6-N-acetylglucosaminyltransferase 3 OS=Homo sapiens OX=9606 GN=GCNT3 PE=2 SV=1 && PF02485:Core-2/I-Branching enzyme	-	6	8	12	17	42	58	61	39	0.019256	0.0219001	0.03019	0.059102	0.12527	0.162383	0.226043	0.13146
ENSG00000284693	0	0	4.88142	2.25021	7.71949	10.8705	5.9897	11.9948	1.78291	9.1436	-2.32223	0.019693	1	LINC02606	1	9425094	9440564	-	3456	lncRNA	- && sp|Q9NRJ1|MOST1_HUMAN Protein MOST-1 OS=Homo sapiens OX=9606 GN=C8orf17 PE=1 SV=1 && -	-	0	0	6	2	8	12	5	11	0	0	0.0282856	0.0130291	0.0447117	0.0629546	0.0347187	0.0694794
ENSG00000287750	2.08006	0	1.62714	0	7.71949	5.43523	0	5.45216	0.9268	4.65172	-2.32223	0.100774	1	LINC03026	9	88065325	88077859	-	2106	lncRNA	- && sp|Q96N38|ZN714_HUMAN Zinc finger protein 714 OS=Homo sapiens OX=9606 GN=ZNF714 PE=2 SV=3 && -	-	2	0	2	0	8	6	0	5	0.0197376	0	0.0154725	0	0.073373	0.0516551	0	0.0518261
ENSG00000256482	0	0	0.813571	1.1251	3.85974	0	2.39588	3.2713	0.484668	2.38173	-2.32162	0.196658	1	ENSG00000256482	12	24830421	24836558	+	451	lncRNA	- && - && -	-	0	0	1	1	4	0	2	3	0	0	0.0361254	0.049921	0.171312	0	0.106419	0.145205
ENSG00000262769	0	1.77045	0	0	0	0	9.58352	0	0.442614	2.39588	-2.31737	0.361455	1	ENSG00000262769	17	19560111	19597922	-	730	lncRNA	- && sp|Q96FL8|S47A1_HUMAN Multidrug and toxin extrusion protein 1 OS=Homo sapiens OX=9606 GN=SLC47A1 PE=1 SV=1 && -	-	0	2	0	0	0	0	8	0	0	0.0485703	0	0	0	0	0.262987	0
ENSG00000183281	1.04003	0	0	0	0	0	4.79176	1.09043	0.260007	1.47055	-2.31408	0.358347	1	PLGLB1	2	87002559	87021852	-	5221	protein_coding	- && sp|P00747|PLMN_HUMAN Plasminogen OS=Homo sapiens OX=9606 GN=PLG PE=1 SV=2 && -	-	1	0	0	0	0	0	4	1	0.00398078	0	0	0	0	0	0.0183854	0.00418103
ENSG00000283390	0	0	1.62714	0	4.82468	0.905872	1.19794	2.18087	0.406785	2.27734	-2.31371	0.207694	1	ENSG00000283390	3	186596976	186597200	+	225	processed_pseudogene	- && sp|P0DJ07|PT100_HUMAN Protein PET100 homolog, mitochondrial OS=Homo sapiens OX=9606 GN=PET100 PE=1 SV=1 && -	-	0	0	2	0	5	1	1	2	0	0	0.144823	0	0.429232	0.0805819	0.106656	0.194037
ENSG00000225808	1.04003	4.42614	4.88142	4.50041	7.71949	19.9292	10.7815	35.9843	3.712	18.6036	-2.31053	0.00131165	1	DNAJC19P5	2	177229191	177229506	-	316	processed_pseudogene	- && - && -	-	1	5	6	4	8	22	9	33	0.065771	0.280509	0.309352	0.284992	0.488999	1.26228	0.683476	2.27963
ENSG00000232021	0	1.77045	3.25428	2.25021	23.1585	10.8705	0	2.18087	1.81874	9.05245	-2.30697	0.0532177	1	LEF1-AS1	4	108167525	108258037	+	6322	lncRNA	- && - && -	-	0	2	4	2	24	12	0	2	0	0.0056084	0.0103085	0.00712255	0.0733266	0.0344149	0	0.00690577
ENSG00000229356	0	0	0	1.1251	3.85974	1.81174	0	0	0.281276	1.41787	-2.30452	0.351806	1	LRRC3-DT	21	44450986	44455284	-	784	lncRNA	- && - && -	-	0	0	0	1	4	2	0	0	0	0	0	0.0287173	0.0985482	0.0462524	0	0
ENSG00000257894	0	0	0.813571	0	3.85974	1.81174	0	0	0.203393	1.41787	-2.30397	0.358853	1	ENSG00000257894	12	79341205	79503396	-	2253	lncRNA	- && sp|O00370|LORF2_HUMAN LINE-1 retrotransposable element ORF2 protein OS=Homo sapiens OX=9606 PE=1 SV=1 && -	-	0	0	1	0	4	2	0	0	0	0	0.00723148	0	0.0342929	0.0160949	0	0
ENSG00000213149	0	0	0	2.25021	2.89481	3.62349	0	3.2713	0.562551	2.4474	-2.2996	0.224723	1	CNN2P9	6	110858239	110859147	+	909	processed_pseudogene	- && sp|Q99439|CNN2_HUMAN Calponin-2 OS=Homo sapiens OX=9606 GN=CNN2 PE=1 SV=4 && PF00307:Calponin homology (CH) domain|PF00402:Calponin family repeat	-	0	0	0	2	3	4	0	3	0	0	0	0.0495366	0.0637474	0.079784	0	0.0720434
ENSG00000284690	0	0	0	2.25021	5.78962	1.81174	0	2.18087	0.562551	2.44556	-2.29601	0.234433	1	CD300H	17	74560701	74567343	-	606	protein_coding	- && sp|A0A0K2S4Q6|CD3CH_HUMAN Protein CD300H OS=Homo sapiens OX=9606 GN=CD300H PE=1 SV=1 && PF07686:Immunoglobulin V-set domain	-	0	0	0	2	6	2	0	2	0	0	0	0.0743048	0.191242	0.059838	0	0.0720434
ENSG00000176988	0	1.77045	0	0	1.92987	7.24698	0	0	0.442614	2.29421	-2.29032	0.303243	1	FMR1NB	X	147981337	148026665	+	1139	protein_coding	- && sp|Q8N0W7|FMR1N_HUMAN Fragile X mental retardation 1 neighbor protein OS=Homo sapiens OX=9606 GN=FMR1NB PE=2 SV=1 && -	-	0	2	0	0	2	8	0	0	0	0.0311294	0	0	0.0339165	0.127346	0	0
ENSG00000204666	0	0	0	0	0	0	2.39588	1.09043	0	0.871578	-2.2874	0.510374	1	ZNF473CR	19	50050589	50066793	+	1525	lncRNA	- && - && -	-	0	0	0	0	0	0	2	1	0	0	0	0	0	0	0.0314722	0.0143142
ENSG00000227911	0	0	0	0	0	0	2.39588	1.09043	0	0.871578	-2.2874	0.510374	1	LINC02344	13	33333679	33335277	-	644	lncRNA	- && - && -	-	0	0	0	0	0	0	2	1	0	0	0	0	0	0	0.0745267	0.0338962
ENSG00000236257	0	0	0	0	0	0	2.39588	1.09043	0	0.871578	-2.2874	0.510374	1	EI24P2	1	158454198	158455273	+	1076	processed_pseudogene	- && sp|O14681|EI24_HUMAN Etoposide-induced protein 2.4 homolog OS=Homo sapiens OX=9606 GN=EI24 PE=1 SV=4 && -	-	0	0	0	0	0	0	2	1	0	0	0	0	0	0	0.0446052	0.0202873
ENSG00000204616	0	0	0	0	0	0	2.39588	1.09043	0	0.871578	-2.2874	0.510374	1	TRIM31	6	30102897	30113090	-	3519	protein_coding	- && sp|Q9BZY9|TRI31_HUMAN E3 ubiquitin-protein ligase TRIM31 OS=Homo sapiens OX=9606 GN=TRIM31 PE=1 SV=2 && PF00643:B-box zinc finger|PF15227:zinc finger of C3HC4-type, RING	-	0	0	0	0	0	0	2	1	0	0	0	0	0	0	0.0136389	0.00620323
ENSG00000204816	0	0	0	0	0	0	2.39588	1.09043	0	0.871578	-2.2874	0.510374	1	FGF7P5	9	42625436	42626813	+	291	unprocessed_pseudogene	- && sp|P21781|FGF7_HUMAN Fibroblast growth factor 7 OS=Homo sapiens OX=9606 GN=FGF7 PE=1 SV=1 && -	-	0	0	0	0	0	0	2	1	0	0	0	0	0	0	0.164932	0.0750143
ENSG00000288043	0	0	0	0	0	0	2.39588	1.09043	0	0.871578	-2.2874	0.510374	1	ENSG00000288043	12	7954216	7972759	+	1088	lncRNA	- && - && -	-	0	0	0	0	0	0	2	1	0	0	0	0	0	0	0.0441132	0.0200636
ENSG00000229962	0	0	0	0	0	0	2.39588	1.09043	0	0.871578	-2.2874	0.510374	1	ENSG00000229962	21	25515349	25518865	-	1431	lncRNA	- && - && -	-	0	0	0	0	0	0	2	1	0	0	0	0	0	0	0.0335396	0.0152545
ENSG00000115593	0	0	1.62714	0	0	1.81174	7.18764	0	0.406785	2.24985	-2.28723	0.310816	1	SMYD1	2	88067825	88113384	+	4552	protein_coding	- && sp|Q8NB12|SMYD1_HUMAN Histone-lysine N-methyltransferase SMYD1 OS=Homo sapiens OX=9606 GN=SMYD1 PE=1 SV=1 && -	-	0	0	2	0	0	2	6	0	0	0	0.00715841	0	0	0.00796614	0.0316313	0
ENSG00000030304	0	0	1.62714	0	5.78962	0.905872	0	2.18087	0.406785	2.21909	-2.28716	0.258542	1	MUSK	9	110668779	110806558	+	9176	protein_coding	- && sp|O15146|MUSK_HUMAN Muscle, skeletal receptor tyrosine-protein kinase OS=Homo sapiens OX=9606 GN=MUSK PE=1 SV=1 && PF07679:Immunoglobulin I-set domain|PF07714:Protein tyrosine kinase|PF13927:Immunoglobulin domain|PF01392:Fz domain	-	0	0	2	0	6	1	0	2	0	0	0.00355112	0	0.01263	0.00197591	0	0.00475788
ENSG00000290943	0	0	0.813571	0	0.964936	0	4.79176	0	0.203393	1.43917	-2.28685	0.370809	1	ABCC6P2	16	14822432	14824702	-	706	lncRNA	- && sp|O95255|MRP6_HUMAN ATP-binding cassette sub-family C member 6 OS=Homo sapiens OX=9606 GN=ABCC6 PE=1 SV=2 && -	-	0	0	1	0	1	0	4	0	0	0	0.0230772	0	0.027359	0	0.135964	0
ENSG00000276523	0	0	0	2.25021	3.85974	3.62349	0	2.18087	0.562551	2.41602	-2.28295	0.231362	1	ENSG00000276523	16	75572185	75572685	-	501	lncRNA	- && - && -	-	0	0	0	2	4	4	0	2	0	0	0	0.0898777	0.154215	0.144758	0	0.0871423
ENSG00000177688	0	0	0.813571	0	1.92987	3.62349	0	0	0.203393	1.38834	-2.27746	0.366485	1	SUMO4	6	149400262	149401278	+	1017	protein_coding	- && sp|Q6EEV6|SUMO4_HUMAN Small ubiquitin-related modifier 4 OS=Homo sapiens OX=9606 GN=SUMO4 PE=1 SV=2 && -	-	0	0	1	0	2	4	0	0	0	0	0.0160202	0	0.0379852	0.0713114	0	0
ENSG00000206585	0	0	3.25428	2.25021	5.78962	4.52936	3.59382	13.0852	1.37612	6.7495	-2.27235	0.0444549	1	RNVU1-7	1	148038753	148038916	-	164	snRNA	- && - && -	-	0	0	4	2	6	5	3	12	0	0	0.397379	0.274565	0.706663	0.552772	0.43898	1.59726
ENSG00000227234	0	1.77045	4.88142	0	5.78962	4.52936	21.5629	2.18087	1.66297	8.51569	-2.27174	0.0482136	1	SPANXB1	X	141002594	141003706	+	466	protein_coding	- && sp|Q9NS25|SPNXB_HUMAN Sperm protein associated with the nucleus on the X chromosome B1 OS=Homo sapiens OX=9606 GN=SPANXB1 PE=1 SV=2 && PF07458:Sperm protein associated with nucleus, mapped to X chromosome	-	0	2	6	0	6	5	18	2	0	0.0760865	0.209775	0	0.248697	0.194538	0.926946	0.0936874
ENSG00000213612	0	1.77045	1.62714	0	12.5442	0	2.39588	2.18087	0.849399	4.28023	-2.27154	0.144467	1	FAM220CP	9	97121659	97122489	+	831	processed_pseudogene	- && sp|B1ANY3|F220P_HUMAN Putative protein FAM220BP OS=Homo sapiens OX=9606 GN=FAM220BP PE=5 SV=1 && PF15487:FAM220 family	-	0	2	2	0	13	0	2	2	0	0.0426671	0.0392119	0	0.302167	0	0.0577559	0.0525371
ENSG00000231747	10.4003	10.6227	1.62714	21.377	45.352	54.3523	79.064	29.4417	11.0068	52.0525	-2.27049	1.86136e-05	1	ENSG00000231747	2	112621809	112622167	-	359	processed_pseudogene	- && sp|Q3ZBH8|RS20_BOVIN 40S ribosomal protein S20 OS=Bos taurus OX=9913 GN=RPS20 PE=3 SV=1 && -	-	10	12	2	19	47	60	66	27	0.578932	0.592585	0.0907662	1.19157	2.52876	3.03024	4.41181	1.64175
ENSG00000267062	1.04003	0	0	0	0	0	2.39588	3.2713	0.260007	1.41679	-2.26715	0.364962	1	ENSG00000267062	19	12796823	12801849	+	296	lncRNA	- && - && -	-	1	0	0	0	0	0	2	3	0.070215	0	0	0	0	0	0.162146	0.221241
ENSG00000235688	2.08006	0	0	0	1.92987	5.43523	0	2.18087	0.520015	2.38649	-2.26543	0.241496	1	SNTG2-AS1	2	949257	951502	-	1574	lncRNA	- && - && -	-	2	0	0	0	2	6	0	2	0.0264087	0	0	0	0.0245431	0.0691141	0	0.0277372
ENSG00000166143	0	0	0	2.25021	1.92987	5.43523	0	2.18087	0.562551	2.38649	-2.2653	0.241874	1	PPP1R14D	15	40815451	40828709	-	867	protein_coding	- && sp|Q9NXH3|PP14D_HUMAN Protein phosphatase 1 regulatory subunit 14D OS=Homo sapiens OX=9606 GN=PPP1R14D PE=1 SV=1 && PF05361:PKC-activated protein phosphatase-1 inhibitor	-	0	0	0	2	2	6	0	2	0	0	0	0.0519363	0.044557	0.125474	0	0.0503556
ENSG00000228686	0	0.885227	0	2.25021	1.92987	5.43523	4.79176	2.18087	0.783858	3.58443	-2.26523	0.111766	1	ENSG00000228686	1	176017277	176018760	+	629	lncRNA	- && - && -	-	0	1	0	2	2	6	4	2	0	0.0281847	0	0.0715878	0.0614164	0.17295	0.152608	0.0694091
ENSG00000271525	0	0	0	1.1251	0.964936	4.52936	0	0	0.281276	1.37357	-2.26397	0.370957	1	ARF4P1	9	134078904	134079444	+	541	processed_pseudogene	- && sp|P18085|ARF4_HUMAN ADP-ribosylation factor 4 OS=Homo sapiens OX=9606 GN=ARF4 PE=1 SV=3 && PF00025:ADP-ribosylation factor family	-	0	0	0	1	1	5	0	0	0	0	0	0.0416162	0.0357032	0.167569	0	0
ENSG00000170236	3.12009	0	0	0	0.964936	0	7.18764	6.5426	0.780022	3.67379	-2.26317	0.203446	1	USP50	15	50494018	50546708	-	3967	protein_coding	- && sp|P40818|UBP8_HUMAN Ubiquitin carboxyl-terminal hydrolase 8 OS=Homo sapiens OX=9606 GN=USP8 PE=1 SV=1 && -	-	3	0	0	0	1	0	6	6	0.0157174	0	0	0	0.00486903	0	0.0362958	0.0330161
ENSG00000254506	0	0	1.62714	0	0	0	0	8.72346	0.406785	2.18087	-2.25718	0.383845	1	ENSG00000254506	11	101584295	101595156	+	2371	transcribed_processed_pseudogene	- && sp|Q96A73|P33MX_HUMAN Putative monooxygenase p33MONOX OS=Homo sapiens OX=9606 GN=KIAA1191 PE=1 SV=1 && -	-	0	0	2	0	0	0	0	8	0	0	0.0137432	0	0	0	0	0.0736538
ENSG00000225535	2.08006	0	0	0	0.964936	6.3411	0	2.18087	0.520015	2.37173	-2.25358	0.255508	1	LINC01393	7	115030564	115126314	+	2300	lncRNA	- && - && -	-	2	0	0	0	1	7	0	2	0.0180727	0	0	0	0.00839802	0.0551811	0	0.0189819
ENSG00000286799	0	0.885227	1.62714	0	1.92987	0	10.7815	0	0.628092	3.17783	-2.2514	0.23504	1	ENSG00000286799	17	19362760	19370236	+	609	lncRNA	- && - && -	-	0	1	2	0	2	0	9	0	0	0.0291103	0.0535059	0	0.0634333	0	0.354644	0
ENSG00000171855	0	1.77045	0	0	0	0	4.79176	4.36173	0.442614	2.28837	-2.25094	0.310321	1	IFNB1	9	21077104	21077942	-	839	protein_coding	- && sp|P01574|IFNB_HUMAN Interferon beta OS=Homo sapiens OX=9606 GN=IFNB1 PE=1 SV=1 && PF00143:Interferon alpha/beta domain	-	0	2	0	0	0	0	4	4	0	0.0422602	0	0	0	0	0.11441	0.104072
ENSG00000228696	12.4804	0	6.50856	2.25021	7.71949	9.96459	79.064	4.36173	5.30978	25.2775	-2.24767	NA	1	ARL17B	17	46274784	46361766	-	12818	protein_coding	- && sp|Q8IVW1|ARL17_HUMAN ADP-ribosylation factor-like protein 17 OS=Homo sapiens OX=9606 GN=ARL17A PE=2 SV=2 && PF00025:ADP-ribosylation factor family|PF15840:ADP-ribosylation factor-like protein 17	-	12	0	8	2	8	11	66	4	0.0194573	0	0.0101685	0.00351293	0.0120552	0.0155594	0.123564	0.00681203
ENSG00000168918	0	0	0	0	0	0	1.19794	2.18087	0	0.844701	-2.24717	0.518147	1	INPP5D	2	233059967	233207903	+	8681	protein_coding	- && sp|Q92835|SHIP1_HUMAN Phosphatidylinositol 3,4,5-trisphosphate 5-phosphatase 1 OS=Homo sapiens OX=9606 GN=INPP5D PE=1 SV=2 && PF00017:SH2 domain|PF03372:Endonuclease/Exonuclease/phosphatase family	-	0	0	0	0	0	0	1	2	0	0	0	0	0	0	0.00276438	0.00502918
ENSG00000156009	0	0	0	0	0	0	1.19794	2.18087	0	0.844701	-2.24717	0.518147	1	MAGEA8	X	149881141	149885835	+	2363	protein_coding	- && sp|P43361|MAGA8_HUMAN Melanoma-associated antigen 8 OS=Homo sapiens OX=9606 GN=MAGEA8 PE=1 SV=2 && PF12440:Melanoma associated antigen family N terminal|PF01454:MAGE family	-	0	0	0	0	0	0	1	2	0	0	0	0	0	0	0.0101556	0.0184758
ENSG00000249068	0	0	0	0	0	0	1.19794	2.18087	0	0.844701	-2.24717	0.518147	1	ENSG00000249068	5	109840128	109840692	-	565	processed_pseudogene	- && sp|P0DMU9|CT45A_HUMAN Cancer/testis antigen family 45 member A10 OS=Homo sapiens OX=9606 GN=CT45A10 PE=1 SV=1 && PF15300:INTS6/SAGE1/DDX26B/CT45 C-terminus	-	0	0	0	0	0	0	1	2	0	0	0	0	0	0	0.0424736	0.0772713
ENSG00000202512	0	0	0	0	0	0	1.19794	2.18087	0	0.844701	-2.24717	0.518147	1	RN7SKP230	5	109699500	109699834	-	335	misc_RNA	- && - && -	-	0	0	0	0	0	0	1	2	0	0	0	0	0	0	0.0716346	0.130323
ENSG00000186543	0	0	0	0	0	0	1.19794	2.18087	0	0.844701	-2.24717	0.518147	1	CROCCP5	1	21434318	21437558	+	830	unprocessed_pseudogene	- && sp|Q8CJ40|CROCC_MOUSE Rootletin OS=Mus musculus OX=10090 GN=Crocc PE=1 SV=2 && -	-	0	0	0	0	0	0	1	2	0	0	0	0	0	0	0.0289128	0.0526004
ENSG00000282742	0	0	0	0	0	0	1.19794	2.18087	0	0.844701	-2.24717	0.518147	1	ENSG00000282742	4	6697861	6698809	-	949	TEC	- && sp|Q8N7M2|ZN283_HUMAN Zinc finger protein 283 OS=Homo sapiens OX=9606 GN=ZNF283 PE=1 SV=4 && -	-	0	0	0	0	0	0	1	2	0	0	0	0	0	0	0.0252872	0.0460045
ENSG00000150244	0	0	0	0	0	0	1.19794	2.18087	0	0.844701	-2.24717	0.518147	1	TRIM48	11	55262155	55271114	+	1467	protein_coding	- && sp|C9J1S8|TR49D_HUMAN Tripartite motif-containing protein 49D OS=Homo sapiens OX=9606 GN=TRIM49D1 PE=2 SV=1 && PF00643:B-box zinc finger|PF15227:zinc finger of C3HC4-type, RING	-	0	0	0	0	0	0	1	2	0	0	0	0	0	0	0.0163583	0.0297603
ENSG00000215199	0	0	0	1.1251	0	5.43523	0	0	0.281276	1.35881	-2.24443	0.435756	1	YWHAZP6	9	34922184	34922921	-	738	processed_pseudogene	- && sp|P63103|1433Z_BOVIN 14-3-3 protein zeta/delta OS=Bos taurus OX=9913 GN=YWHAZ PE=1 SV=1 && PF00244:14-3-3 protein	-	0	0	0	1	0	6	0	0	0	0	0	0.0305073	0	0.147406	0	0
ENSG00000271064	0	0	0.813571	0	0	0	1.19794	4.36173	0.203393	1.38992	-2.24439	0.383134	1	ENSG00000271064	7	66748838	66749077	-	240	processed_pseudogene	- && sp|Q9Y6H1|CHCH2_HUMAN Coiled-coil-helix-coiled-coil-helix domain-containing protein 2 OS=Homo sapiens OX=9606 GN=CHCHD2 PE=1 SV=1 && -	-	0	0	1	0	0	0	1	4	0	0	0.0678856	0	0	0	0.09999	0.363819
ENSG00000257376	1.04003	0	0	1.1251	4.82468	0	3.59382	1.09043	0.541283	2.37723	-2.24374	0.221644	1	ENSG00000257376	12	42431665	42433357	-	775	processed_pseudogene	- && sp|Q2TBT7|FXR1_BOVIN Fragile X mental retardation syndrome-related protein 1 OS=Bos taurus OX=9913 GN=FXR1 PE=2 SV=1 && -	-	1	0	0	1	5	0	3	1	0.0268176	0	0	0.0290508	0.124616	0	0.0928939	0.0281667
ENSG00000290862	0	0.885227	3.25428	0	1.92987	7.24698	9.58352	2.18087	1.03488	5.23531	-2.24221	0.0814593	1	NMRAL2P	3	185959943	185980872	+	2628	lncRNA	- && sp|Q5ZID0|NMRL1_CHICK NmrA-like family domain-containing protein 1 OS=Gallus gallus OX=9031 GN=NMRAL1 PE=2 SV=1 && -	-	0	1	4	0	2	8	8	2	0	0.00674588	0.0247984	0	0.0146997	0.0551931	0.073052	0.0166128
ENSG00000239280	0	2.65568	0.813571	0	0	0.905872	11.9794	4.36173	0.867313	4.31175	-2.24149	0.159245	1	ENSG00000239280	3	113740823	113741254	-	432	processed_pseudogene	- && sp|P11182|ODB2_HUMAN Lipoamide acyltransferase component of branched-chain alpha-keto acid dehydrogenase complex, mitochondrial OS=Homo sapiens OX=9606 GN=DBT PE=1 SV=3 && -	-	0	3	1	0	0	1	10	4	0	0.123112	0.0377142	0	0	0.0419697	0.5555	0.202122
ENSG00000108375	0	1.77045	0	0	6.75455	0	0	2.18087	0.442614	2.23385	-2.24005	0.317499	1	RNF43	17	58353676	58417595	-	6329	protein_coding	- && sp|Q68DV7|RNF43_HUMAN E3 ubiquitin-protein ligase RNF43 OS=Homo sapiens OX=9606 GN=RNF43 PE=1 SV=1 && PF18212:ZNRF-3 Ectodomain|PF13639:Ring finger domain	-	0	2	0	0	7	0	0	2	0	0.0056022	0	0	0.0213633	0	0	0.00689814
ENSG00000272646	0	0	0	0	0.964936	0	2.39588	0	0	0.840204	-2.23916	0.519702	1	ENSG00000272646	4	182881777	182882203	-	427	lncRNA	- && - && -	-	0	0	0	0	1	0	2	0	0	0	0	0	0.0452353	0	0.112401	0
ENSG00000290697	0	0	0	0	0.964936	0	2.39588	0	0	0.840204	-2.23916	0.519702	1	ENSG00000290697	22	24647699	24653356	+	1148	lncRNA	- && sp|P11274|BCR_HUMAN Breakpoint cluster region protein OS=Homo sapiens OX=9606 GN=BCR PE=1 SV=2 && -	-	0	0	0	0	1	0	2	0	0	0	0	0	0.0168253	0	0.0418076	0
ENSG00000101342	0	0	0	0	0.964936	0	2.39588	0	0	0.840204	-2.23916	0.519702	1	TLDC2	20	36876121	36894235	+	2553	protein_coding	- && sp|A0PJX2|TLDC2_HUMAN TLD domain-containing protein 2 OS=Homo sapiens OX=9606 GN=TLDC2 PE=2 SV=1 && PF07534:TLD	-	0	0	0	0	1	0	2	0	0	0	0	0	0.00756579	0	0.0187995	0
ENSG00000289568	0	0	0	0	0.964936	0	2.39588	0	0	0.840204	-2.23916	0.519702	1	COX8BP	11	253416	269461	-	782	transcribed_unitary_pseudogene	- && - && -	-	0	0	0	0	1	0	2	0	0	0	0	0	0.0247001	0	0.0613749	0
ENSG00000267282	0	0	0	0	0.964936	0	2.39588	0	0	0.840204	-2.23916	0.519702	1	ENSG00000267282	19	44882027	44890876	-	426	lncRNA	- && - && -	-	0	0	0	0	1	0	2	0	0	0	0	0	0.0453414	0	0.112665	0
ENSG00000253677	0	0	0	0	0.964936	0	2.39588	0	0	0.840204	-2.23916	0.519702	1	UBE2HP1	8	81254870	81255229	+	360	processed_pseudogene	- && sp|Q32LN1|UBE2H_BOVIN Ubiquitin-conjugating enzyme E2 H OS=Bos taurus OX=9913 GN=UBE2H PE=2 SV=1 && PF00179:Ubiquitin-conjugating enzyme	-	0	0	0	0	1	0	2	0	0	0	0	0	0.053654	0	0.13332	0
ENSG00000224468	1.04003	0	1.62714	2.25021	11.5792	6.3411	4.79176	0	1.22934	5.67802	-2.23903	0.0782595	1	LAMC1-AS1	1	183138402	183141282	-	479	lncRNA	- && - && -	-	1	0	2	2	12	7	4	0	0.0433897	0	0.0680273	0.0940057	0.483894	0.264961	0.200397	0
ENSG00000289585	2.08006	0	0	0	0	0.905872	0	8.72346	0.520015	2.40733	-2.23753	0.320232	1	ENSG00000289585	10	13348400	13349327	+	928	lncRNA	- && - && -	-	2	0	0	0	0	1	0	8	0.0447923	0	0	0	0	0.0195376	0	0.188182
ENSG00000250506	0	1.77045	0	0	2.89481	3.62349	2.39588	0	0.442614	2.22854	-2.23691	0.252126	1	CDK3	17	76000855	76005999	+	1854	protein_coding	- && sp|Q00526|CDK3_HUMAN Cyclin-dependent kinase 3 OS=Homo sapiens OX=9606 GN=CDK3 PE=1 SV=1 && PF00069:Protein kinase domain	-	0	2	0	0	3	4	2	0	0	0.0191242	0	0	0.0312548	0.0391174	0.0258874	0
ENSG00000121318	0	0	0	1.1251	0.964936	0	2.39588	2.18087	0.281276	1.38542	-2.23444	0.319554	1	TAS2R10	12	10825219	10826358	-	1140	protein_coding	- && sp|Q9NYW0|T2R10_HUMAN Taste receptor type 2 member 10 OS=Homo sapiens OX=9606 GN=TAS2R10 PE=1 SV=3 && PF05296:Taste receptor protein (TAS2R)	-	0	0	0	1	1	0	2	2	0	0	0	0.0197494	0.0169434	0	0.042101	0.0382968
ENSG00000111341	0	0	0.813571	0	1.92987	0	3.59382	0	0.203393	1.38092	-2.23425	0.379426	1	MGP	12	14880864	14885857	-	2887	protein_coding	- && sp|P08493|MGP_HUMAN Matrix Gla protein OS=Homo sapiens OX=9606 GN=MGP PE=1 SV=2 && -	-	0	0	1	0	2	0	3	0	0	0	0.00564341	0	0.013381	0	0.0249369	0
ENSG00000240499	1.04003	0	0	0	1.92987	0	3.59382	0	0.260007	1.38092	-2.2339	0.374387	1	ENSG00000240499	7	122328469	122440388	+	3458	lncRNA	- && - && -	-	1	0	0	0	2	0	3	0	0.00601031	0	0	0	0.0111715	0	0.0208192	0
ENSG00000162981	0	3.54091	1.62714	2.25021	11.5792	3.62349	4.79176	15.2661	1.85456	8.81513	-2.23082	0.020854	1	LRATD1	2	14632700	14650814	+	8365	protein_coding	- && sp|Q96KN4|LRAT1_HUMAN Protein LRATD1 OS=Homo sapiens OX=9606 GN=LRATD1 PE=1 SV=2 && -	-	0	4	2	2	12	4	4	14	0	0.00847731	0.00389541	0.00538299	0.027709	0.0086699	0.0114752	0.0365341
ENSG00000249852	2.08006	0	0	0	5.78962	3.62349	0	0	0.520015	2.35328	-2.22933	0.30491	1	ENSG00000249852	7	227554	229557	-	2004	TEC	- && sp|Q8NBF4|YG006_HUMAN Putative uncharacterized protein FLJ33307 OS=Homo sapiens OX=9606 PE=5 SV=1 && -	-	2	0	0	0	6	4	0	0	0.0207422	0	0	0	0.0578307	0.0361895	0	0
ENSG00000291155	0	0	1.62714	0	4.82468	3.62349	0	0	0.406785	2.11204	-2.2274	0.320159	1	CT75	2	222318471	222352989	+	2815	lncRNA	- && - && -	-	0	0	2	0	5	4	0	0	0	0	0.0115755	0	0.0343081	0.0257633	0	0
ENSG00000253567	1.04003	0	0	0	0	0	0	5.45216	0.260007	1.36304	-2.22248	0.443265	1	ENSG00000253567	8	28447264	28455902	+	733	lncRNA	- && - && -	-	1	0	0	0	0	0	0	5	0.0283542	0	0	0	0	0	0	0.148903
ENSG00000280007	0	4.42614	4.88142	0	17.3689	5.43523	20.365	2.18087	2.32689	11.3375	-2.22247	0.0323724	1	ENSG00000280007	22	18110759	18131154	-	20396	lncRNA	- && sp|Q2HJB8|TBA8_BOVIN Tubulin alpha-8 chain OS=Bos taurus OX=9913 GN=TUBA8 PE=2 SV=1 && -	-	0	5	6	0	18	6	17	2	0	0.00434599	0.00479286	0	0.0170464	0.00533367	0.0200019	0.00214053
ENSG00000243910	0	1.77045	0	1.1251	4.82468	1.81174	2.39588	4.36173	0.723889	3.34851	-2.22034	0.123909	1	TUBA4B	2	219253243	219272197	+	1687	protein_coding	- && sp|Q9H853|TBA4B_HUMAN Putative tubulin-like protein alpha-4B OS=Homo sapiens OX=9606 GN=TUBA4B PE=5 SV=2 && PF00091:Tubulin/FtsZ family, GTPase domain	-	0	2	0	1	5	2	2	4	0	0.0210174	0	0.0133458	0.0572479	0.0214949	0.02845	0.0517585
ENSG00000226081	0	0.885227	0	0	0.964936	0.905872	3.59382	0	0.221307	1.36616	-2.21696	0.33474	1	USP12PX	X	90112650	90113706	+	1057	processed_pseudogene	- && sp|O75317|UBP12_HUMAN Ubiquitin carboxyl-terminal hydrolase 12 OS=Homo sapiens OX=9606 GN=USP12 PE=1 SV=2 && PF00443:Ubiquitin carboxyl-terminal hydrolase	-	0	1	0	0	1	1	3	0	0	0.0167722	0	0	0.0182738	0.0171532	0.0681105	0
ENSG00000234022	0	0	0	0	0	0.905872	2.39588	0	0	0.825438	-2.21552	0.524303	1	ENSG00000234022	2	15564170	15573868	+	409	lncRNA	- && - && -	-	0	0	0	0	0	1	2	0	0	0	0	0	0	0.0443299	0.117348	0
ENSG00000081051	0	0	0	0	0	0.905872	2.39588	0	0	0.825438	-2.21552	0.524303	1	AFP	4	73431138	73456174	+	3201	protein_coding	- && sp|P02771|FETA_HUMAN Alpha-fetoprotein OS=Homo sapiens OX=9606 GN=AFP PE=1 SV=1 && PF00273:Serum albumin family	-	0	0	0	0	0	1	2	0	0	0	0	0	0	0.00566414	0.0149938	0
ENSG00000289196	0	0	0	0	0	0.905872	2.39588	0	0	0.825438	-2.21552	0.524303	1	ENSG00000289196	5	39074495	39075569	+	1075	lncRNA	- && - && -	-	0	0	0	0	0	1	2	0	0	0	0	0	0	0.016866	0.0446467	0
ENSG00000250742	0	0	0	0	0	0.905872	2.39588	0	0	0.825438	-2.21552	0.524303	1	LINC02381	12	54126019	54147485	+	4346	lncRNA	- && - && -	-	0	0	0	0	0	1	2	0	0	0	0	0	0	0.00417186	0.0110435	0
ENSG00000275901	0	0	0	0	0	0.905872	2.39588	0	0	0.825438	-2.21552	0.524303	1	Metazoa_SRP	19	16187313	16187566	+	254	misc_RNA	- && - && -	-	0	0	0	0	0	1	2	0	0	0	0	0	0	0.0713816	0.188957	0
ENSG00000274917	0	0	0	0	0	0.905872	2.39588	0	0	0.825438	-2.21552	0.524303	1	RNA5-8SN5	GL000220.1	112025	112177	+	153	rRNA	- && - && -	-	0	0	0	0	0	1	2	0	0	0	0	0	0	0.118503	0.313694	0
ENSG00000228882	0	0	0	0	0	0.905872	2.39588	0	0	0.825438	-2.21552	0.524303	1	CICP9	10	38452987	38455365	-	1913	processed_pseudogene	- && sp|Q96RK0|CIC_HUMAN Protein capicua homolog OS=Homo sapiens OX=9606 GN=CIC PE=1 SV=2 && -	-	0	0	0	0	0	1	2	0	0	0	0	0	0	0.00947774	0.025089	0
ENSG00000241635	0	0	0	0	0	0.905872	2.39588	0	0	0.825438	-2.21552	0.524303	1	UGT1A1	2	233760270	233773300	+	4446	protein_coding	- && sp|P22309|UD11_HUMAN UDP-glucuronosyltransferase 1A1 OS=Homo sapiens OX=9606 GN=UGT1A1 PE=1 SV=1 && PF00201:UDP-glucoronosyl and UDP-glucosyl transferase	-	0	0	0	0	0	1	2	0	0	0	0	0	0	0.00407803	0.0107951	0
ENSG00000217442	0	1.77045	0	0	2.89481	0	5.9897	0	0.442614	2.22113	-2.21186	0.321997	1	SYCE3	22	50551112	50562919	-	489	protein_coding	- && sp|A1L190|SYCE3_HUMAN Synaptonemal complex central element protein 3 OS=Homo sapiens OX=9606 GN=SYCE3 PE=1 SV=1 && PF15191:Synaptonemal complex central element protein 3	-	0	2	0	0	3	0	5	0	0	0.0725078	0	0	0.1185	0	0.245374	0
ENSG00000254764	0	0	1.62714	0	0	7.24698	0	1.09043	0.406785	2.08435	-2.21035	0.340765	1	TRIM53CP	11	48985868	48991881	-	1358	unprocessed_pseudogene	- && sp|C9J1S8|TR49D_HUMAN Tripartite motif-containing protein 49D OS=Homo sapiens OX=9606 GN=TRIM49D1 PE=2 SV=1 && PF15227:zinc finger of C3HC4-type, RING|PF00643:B-box zinc finger	-	0	0	2	0	0	8	0	1	0	0	0.0239949	0	0	0.10681	0	0.0160745
ENSG00000257732	14.5604	10.6227	9.76285	6.75062	34.7377	43.4819	27.5526	87.2346	10.4242	48.2517	-2.20812	2.54345e-06	1	ENSG00000257732	12	104262314	104280722	-	701	lncRNA	- && - && -	-	14	12	12	6	36	48	23	80	0.41508	0.303478	0.278902	0.192705	0.991949	1.24149	0.787367	2.4912
ENSG00000272211	0	0	0	0	0	0	0	3.2713	0	0.817825	-2.20607	0.526148	1	ENSG00000272211	2	196151263	196154881	+	2065	lncRNA	- && sp|Q8N7M2|ZN283_HUMAN Zinc finger protein 283 OS=Homo sapiens OX=9606 GN=ZNF283 PE=1 SV=4 && -	-	0	0	0	0	0	0	0	3	0	0	0	0	0	0	0	0.0317131
ENSG00000213204	0	0	0	0	0	0	0	3.2713	0	0.817825	-2.20607	0.526148	1	ENSG00000213204	6	87408012	87511634	+	3530	protein_coding	- && sp|Q8IYR0|CF206_HUMAN Cilia- and flagella-associated protein 206 OS=Homo sapiens OX=9606 GN=CFAP206 PE=1 SV=2 && PF12018:Domain of unknown function	-	0	0	0	0	0	0	0	3	0	0	0	0	0	0	0	0.0185517
ENSG00000286543	0	0	0	0	0	0	0	3.2713	0	0.817825	-2.20607	0.526148	1	ENSG00000286543	5	34245273	34288755	+	2775	lncRNA	- && - && -	-	0	0	0	0	0	0	0	3	0	0	0	0	0	0	0	0.0235991
ENSG00000243642	0	0	0	0	0	0	0	3.2713	0	0.817825	-2.20607	0.526148	1	RN7SL526P	19	58069970	58070288	+	319	misc_RNA	- && sp|O00592|PODXL_HUMAN Podocalyxin OS=Homo sapiens OX=9606 GN=PODXL PE=1 SV=2 && -	-	0	0	0	0	0	0	0	3	0	0	0	0	0	0	0	0.20529
ENSG00000233108	0	0	0	0	0	0	0	3.2713	0	0.817825	-2.20607	0.526148	1	GLCCI1-DT	7	7958183	7969903	-	568	lncRNA	- && - && -	-	0	0	0	0	0	0	0	3	0	0	0	0	0	0	0	0.115295
ENSG00000272366	0	0	0	0	0	0	0	3.2713	0	0.817825	-2.20607	0.526148	1	ENSG00000272366	10	22340377	22340615	-	239	lncRNA	- && - && -	-	0	0	0	0	0	0	0	3	0	0	0	0	0	0	0	0.274006
ENSG00000258558	0	0	0	0	0	0	0	3.2713	0	0.817825	-2.20607	0.526148	1	ENSG00000258558	14	30734926	30822702	-	430	lncRNA	- && - && -	-	0	0	0	0	0	0	0	3	0	0	0	0	0	0	0	0.152296
ENSG00000114124	0	0	0	0	0	0	0	3.2713	0	0.817825	-2.20607	0.526148	1	GRK7	3	141763408	141819352	+	6533	protein_coding	- && sp|Q8WTQ7|GRK7_HUMAN Rhodopsin kinase GRK7 OS=Homo sapiens OX=9606 GN=GRK7 PE=1 SV=1 && PF00069:Protein kinase domain|PF00615:Regulator of G protein signaling domain	-	0	0	0	0	0	0	0	3	0	0	0	0	0	0	0	0.0100241
ENSG00000237271	0	0	0	0	0	0	0	3.2713	0	0.817825	-2.20607	0.526148	1	ENSG00000237271	2	204219984	204234985	-	1069	lncRNA	- && - && -	-	0	0	0	0	0	0	0	3	0	0	0	0	0	0	0	0.0612605
ENSG00000272359	0	0	0	0	0	0	0	3.2713	0	0.817825	-2.20607	0.526148	1	RNU4-89P	3	196747192	196747324	-	133	snRNA	- && - && -	-	0	0	0	0	0	0	0	3	0	0	0	0	0	0	0	0.492387
ENSG00000202217	0	0	0	0	0	0	0	3.2713	0	0.817825	-2.20607	0.526148	1	RN7SKP47	9	74799895	74800222	+	328	misc_RNA	- && - && -	-	0	0	0	0	0	0	0	3	0	0	0	0	0	0	0	0.199657
ENSG00000213216	0	0	0	0	0	0	0	3.2713	0	0.817825	-2.20607	0.526148	1	ENSG00000213216	9	123029373	123029753	-	381	processed_pseudogene	- && sp|Q56JX5|RS25_BOVIN 40S ribosomal protein S25 OS=Bos taurus OX=9913 GN=RPS25 PE=2 SV=1 && -	-	0	0	0	0	0	0	0	3	0	0	0	0	0	0	0	0.171883
ENSG00000271018	0	0	0	0	0	0	0	3.2713	0	0.817825	-2.20607	0.526148	1	ENSG00000271018	12	50756892	50757433	+	193	processed_pseudogene	- && sp|Q5TGZ0|MIC10_HUMAN MICOS complex subunit MIC10 OS=Homo sapiens OX=9606 GN=MICOS10 PE=1 SV=1 && -	-	0	0	0	0	0	0	0	3	0	0	0	0	0	0	0	0.339313
ENSG00000259773	0	0	0	0	0	0	0	3.2713	0	0.817825	-2.20607	0.526148	1	ENSG00000259773	15	50746709	50749829	+	304	lncRNA	- && sp|Q8TCT8|SPP2A_HUMAN Signal peptide peptidase-like 2A OS=Homo sapiens OX=9606 GN=SPPL2A PE=1 SV=2 && -	-	0	0	0	0	0	0	0	3	0	0	0	0	0	0	0	0.215419
ENSG00000215148	0	0	0	0	0	0	0	3.2713	0	0.817825	-2.20607	0.526148	1	PRSS41	16	2798470	2805304	+	1192	protein_coding	- && sp|Q7RTY9|PRS41_HUMAN Serine protease 41 OS=Homo sapiens OX=9606 GN=PRSS41 PE=2 SV=1 && PF00089:Trypsin	-	0	0	0	0	0	0	0	3	0	0	0	0	0	0	0	0.0549391
ENSG00000157087	0	1.77045	1.62714	0	4.82468	0	9.58352	2.18087	0.849399	4.14727	-2.20365	0.146063	1	ATP2B2	3	10324023	10708007	-	10260	protein_coding	- && sp|Q01814|AT2B2_HUMAN Plasma membrane calcium-transporting ATPase 2 OS=Homo sapiens OX=9606 GN=ATP2B2 PE=1 SV=2 && -	-	0	2	2	0	5	0	8	2	0	0.00345578	0.00317593	0	0.00941299	0	0.0187116	0.0042552
ENSG00000237970	0	0.885227	0	0	0	0.905872	1.19794	3.2713	0.221307	1.34378	-2.19874	0.340149	1	TMEM161BP1	10	37337415	37338871	+	1457	processed_pseudogene	- && sp|Q8NDZ6|T161B_HUMAN Transmembrane protein 161B OS=Homo sapiens OX=9606 GN=TMEM161B PE=2 SV=1 && PF10268:Predicted transmembrane protein 161AB	-	0	1	0	0	0	1	1	3	0	0.0121676	0	0	0	0.012444	0.0164705	0.0449468
ENSG00000290009	2.08006	0	0	0	1.92987	1.81174	0	5.45216	0.520015	2.29845	-2.196	0.261081	1	ENSG00000290009	6	27178342	27178869	+	528	lncRNA	- && sp|Q68CZ1|FTM_HUMAN Protein fantom OS=Homo sapiens OX=9606 GN=RPGRIP1L PE=1 SV=2 && -	-	2	0	0	0	2	2	0	5	0.0787259	0	0	0	0.0731646	0.0686777	0	0.206715
ENSG00000261056	0	0	0	2.25021	1.92987	7.24698	0	0	0.562551	2.29421	-2.19383	0.321711	1	ENSG00000261056	16	53298224	53299792	+	1569	transcribed_processed_pseudogene	- && sp|Q15645|PCH2_HUMAN Pachytene checkpoint protein 2 homolog OS=Homo sapiens OX=9606 GN=TRIP13 PE=1 SV=2 && -	-	0	0	0	2	2	8	0	0	0	0	0	0.028699	0.0246214	0.0924458	0	0
ENSG00000183423	0	1.77045	0	0	0	0	0	8.72346	0.442614	2.18087	-2.1934	0.395432	1	LRIT3	4	109848107	109872315	+	3992	protein_coding	- && sp|Q3SXY7|LRIT3_HUMAN Leucine-rich repeat, immunoglobulin-like domain and transmembrane domain-containing protein 3 OS=Homo sapiens OX=9606 GN=LRIT3 PE=1 SV=3 && PF13855:Leucine rich repeat	-	0	2	0	0	0	0	0	8	0	0.00888185	0	0	0	0	0	0.0437458
ENSG00000259340	1.04003	0	0	0	0.964936	0	0	4.36173	0.260007	1.33167	-2.19073	0.393575	1	ENSG00000259340	15	96551381	96551517	+	137	processed_pseudogene	- && sp|Q2KJI1|CKS2_BOVIN Cyclin-dependent kinases regulatory subunit 2 OS=Bos taurus OX=9913 GN=CKS2 PE=3 SV=1 && -	-	1	0	0	0	1	0	0	4	0.151705	0	0	0	0.140989	0	0	0.637348
ENSG00000257252	2.08006	0	0	0	5.78962	0	1.19794	2.18087	0.520015	2.29211	-2.18951	0.273271	1	ENSG00000257252	12	93316722	93377753	-	3236	lncRNA	- && sp|Q5H9K5|ZMAT1_HUMAN Zinc finger matrin-type protein 1 OS=Homo sapiens OX=9606 GN=ZMAT1 PE=2 SV=1 && -	-	2	0	0	0	6	0	1	2	0.0128453	0	0	0	0.0358136	0	0.00741582	0.0134914
ENSG00000237222	2.08006	0.885227	1.62714	0	3.85974	1.81174	5.9897	9.8139	1.14811	5.36877	-2.18715	0.0590653	1	LINC01968	3	194708093	194826008	+	10117	lncRNA	- && - && -	-	2	1	2	0	4	2	5	9	0.00410866	0.00175231	0.00322082	0	0.00763683	0.00358425	0.01186	0.019419
ENSG00000285898	0	1.77045	1.62714	0	0	7.24698	0	8.72346	0.849399	3.99261	-2.18056	0.201015	1	ENSG00000285898	2	40591285	40679604	+	2467	lncRNA	- && - && -	-	0	2	2	0	0	8	0	8	0	0.0143722	0.0132084	0	0	0.0587951	0	0.0707877
ENSG00000172650	0	0	0	1.1251	2.89481	0	2.39588	0	0.281276	1.32267	-2.18045	0.387975	1	AGAP5	10	73674287	73698109	-	3061	protein_coding	- && sp|A6NIR3|AGAP5_HUMAN Arf-GAP with GTPase, ANK repeat and PH domain-containing protein 5 OS=Homo sapiens OX=9606 GN=AGAP5 PE=2 SV=2 && PF01412:Putative GTPase activating protein for Arf|PF12796:Ankyrin repeats (3 copies)	-	0	0	0	1	3	0	2	0	0	0	0	0.00735523	0.0189305	0	0.0156796	0
ENSG00000257910	0	0	1.62714	0	2.89481	1.81174	3.59382	0	0.406785	2.07509	-2.17692	0.276407	1	ENSG00000257910	12	76878193	76880352	+	571	lncRNA	- && - && -	-	0	0	2	0	3	2	3	0	0	0	0.0570667	0	0.101482	0.0635059	0.126082	0
ENSG00000176797	1.04003	0	0	0	0	0.905872	0	4.36173	0.260007	1.3169	-2.17639	0.397694	1	DEFB103A	8	7881392	7882663	+	329	protein_coding	- && sp|P81534|D103A_HUMAN Beta-defensin 103 OS=Homo sapiens OX=9606 GN=DEFB103A PE=1 SV=2 && -	-	1	0	0	0	0	1	0	4	0.0631722	0	0	0	0	0.0551092	0	0.2654
ENSG00000287910	0	0	1.62714	0	3.85974	0	0	4.36173	0.406785	2.05537	-2.17344	0.337159	1	ENSG00000287910	17	17033531	17042305	-	1508	lncRNA	- && - && -	-	0	0	2	0	4	0	0	4	0	0	0.0216081	0	0.0512346	0	0	0.0579023
ENSG00000244722	0	0	0	0	0	0.905872	1.19794	1.09043	0	0.798561	-2.17217	0.487746	1	RPSAP29	3	110682286	110683154	-	869	processed_pseudogene	- && sp|Q2L9X0|RSSA_CHLAE 40S ribosomal protein SA OS=Chlorocebus aethiops OX=9534 GN=RPSA PE=2 SV=3 && PF16122:40S ribosomal protein SA C-terminus	-	0	0	0	0	0	1	1	1	0	0	0	0	0	0.0208641	0.0276152	0.0251199
ENSG00000225493	0	0	0	0	0	0.905872	1.19794	1.09043	0	0.798561	-2.17217	0.487746	1	LINC01107	2	238510690	238555054	-	1975	lncRNA	- && - && -	-	0	0	0	0	0	1	1	1	0	0	0	0	0	0.00918021	0.0121507	0.0110527
ENSG00000135218	2.08006	0	1.62714	0	12.5442	0.905872	0	3.2713	0.9268	4.18033	-2.16863	0.169175	1	CD36	7	80369575	80679277	+	10880	protein_coding	- && sp|P16671|CD36_HUMAN Platelet glycoprotein 4 OS=Homo sapiens OX=9606 GN=CD36 PE=1 SV=2 && -	-	2	0	2	0	13	1	0	3	0.00382052	0	0.00299495	0	0.0230791	0.00166645	0	0.00601907
ENSG00000189325	0	0	1.62714	0	5.78962	0	2.39588	0	0.406785	2.04637	-2.16745	0.34377	1	BNIP5	6	36315761	36336888	-	3735	protein_coding	- && sp|P0C671|BNIP5_HUMAN Protein BNIP5 OS=Homo sapiens OX=9606 GN=BNIP5 PE=1 SV=1 && PF15661:C6orf222, uncharacterised family	-	0	0	2	0	6	0	2	0	0	0	0.00872425	0	0.0310288	0	0.0128501	0
ENSG00000289001	3.12009	0	0	0	0.964936	3.62349	2.39588	6.5426	0.780022	3.38172	-2.16593	0.173184	1	ENSG00000289001	21	36070024	36070700	+	677	lncRNA	- && sp|P16152|CBR1_HUMAN Carbonyl reductase [NADPH] 1 OS=Homo sapiens OX=9606 GN=CBR1 PE=1 SV=3 && PF00106:short chain dehydrogenase	-	3	0	0	0	1	4	2	6	0.0920989	0	0	0	0.028531	0.107125	0.0708939	0.193464
ENSG00000229409	1.04003	5.31136	3.25428	0	7.71949	9.05872	9.58352	18.5374	2.40142	11.2248	-2.16338	0.0113132	1	ENSG00000229409	22	49845929	49846090	+	162	processed_pseudogene	- && sp|Q56JY4|TOM6_BOVIN Mitochondrial import receptor subunit TOM6 homolog OS=Bos taurus OX=9913 GN=TOMM6 PE=3 SV=1 && -	-	1	6	4	0	8	10	8	17	0.128294	0.656599	0.402285	0	0.95385	1.11919	1.18507	2.29071
ENSG00000272980	0	1.77045	0	0	0	1.81174	2.39588	4.36173	0.442614	2.14234	-2.16306	0.278033	1	ENSG00000272980	6	166999336	167139138	+	7618	protein_coding	- && sp|P51684|CCR6_HUMAN C-C chemokine receptor type 6 OS=Homo sapiens OX=9606 GN=CCR6 PE=1 SV=2 && -	-	0	2	0	0	0	2	2	4	0	0.00465428	0	0	0	0.00476002	0.00630023	0.0114619
ENSG00000279602	10.4003	2.65568	7.32213	2.25021	32.8078	28.082	27.5526	13.0852	5.65708	25.3819	-2.16295	0.000254424	1	ENSG00000279602	17	43360033	43361361	-	1329	TEC	- && - && -	-	10	3	9	2	34	31	23	12	0.156386	0.0400184	0.110333	0.0338817	0.49415	0.422918	0.415308	0.197103
ENSG00000100346	0	1.77045	0	0	2.89481	0	2.39588	3.2713	0.442614	2.1405	-2.16233	0.27573	1	CACNA1I	22	39570753	39689735	+	10790	protein_coding	- && sp|Q9P0X4|CAC1I_HUMAN Voltage-dependent T-type calcium channel subunit alpha-1I OS=Homo sapiens OX=9606 GN=CACNA1I PE=1 SV=1 && -	-	0	2	0	0	3	0	2	3	0	0.00328604	0	0	0.00537038	0	0.00444812	0.00606927
ENSG00000269970	2.08006	0	0	0	0	9.05872	0	0	0.520015	2.26468	-2.15584	0.39577	1	ENSG00000269970	9	122372605	122372825	+	221	lncRNA	- && - && -	-	2	0	0	0	0	10	0	0	0.188087	0	0	0	0	0.820404	0	0
ENSG00000267637	0	0	0	0	0.964936	0	0	2.18087	0	0.78645	-2.15566	0.536043	1	ENSG00000267637	17	59784813	59785035	+	223	lncRNA	- && - && -	-	0	0	0	0	1	0	0	2	0	0	0	0	0.0866164	0	0	0.195777
ENSG00000285907	0	0	0	0	0.964936	0	0	2.18087	0	0.78645	-2.15566	0.536043	1	ENSG00000285907	9	89563537	89604687	-	5273	lncRNA	- && sp|Q8WTZ3|YS049_HUMAN Zinc finger protein ENSP00000375192 OS=Homo sapiens OX=9606 PE=2 SV=1 && -	-	0	0	0	0	1	0	0	2	0	0	0	0	0.00366309	0	0	0.0082796
ENSG00000278774	0	0	0	0	0.964936	0	0	2.18087	0	0.78645	-2.15566	0.536043	1	U2	17	43273101	43273292	-	192	snRNA	- && - && -	-	0	0	0	0	1	0	0	2	0	0	0	0	0.100601	0	0	0.227387
ENSG00000237773	2.08006	2.65568	1.62714	0	7.71949	0	4.79176	16.3565	1.59072	7.21693	-2.14968	0.0720194	1	ENSG00000237773	7	16970320	17299368	-	10292	lncRNA	- && sp|O00370|LORF2_HUMAN LINE-1 retrotransposable element ORF2 protein OS=Homo sapiens OX=9606 PE=1 SV=1 && -	-	2	3	2	0	8	0	4	15	0.0040388	0.00516756	0.00316606	0	0.015014	0	0.0093267	0.0318147
ENSG00000170959	3.12009	4.42614	1.62714	2.25021	12.5442	19.9292	3.59382	14.1756	2.85589	12.5607	-2.1481	0.00619076	1	DCDC1	11	30830369	31369810	-	13160	protein_coding	- && sp|M0R2J8|DCDC1_HUMAN Doublecortin domain-containing protein 1 OS=Homo sapiens OX=9606 GN=DCDC1 PE=1 SV=1 && -	-	3	5	2	2	13	22	3	13	0.00473791	0.00673563	0.00247607	0.00342164	0.0190806	0.0303101	0.00547058	0.0215638
ENSG00000106631	0	0	0	0	1.92987	0	1.19794	0	0	0.781953	-2.14718	0.537715	1	MYL7	7	44138864	44141332	-	1458	protein_coding	- && sp|Q01449|MLRA_HUMAN Myosin regulatory light chain 2, atrial isoform OS=Homo sapiens OX=9606 GN=MYL7 PE=1 SV=1 && -	-	0	0	0	0	2	0	1	0	0	0	0	0	0.0264958	0	0.0164593	0
ENSG00000151790	0	0	0	0	1.92987	0	1.19794	0	0	0.781953	-2.14718	0.537715	1	TDO2	4	155854738	155920406	+	5264	protein_coding	- && sp|P48775|T23O_HUMAN Tryptophan 2,3-dioxygenase OS=Homo sapiens OX=9606 GN=TDO2 PE=1 SV=1 && PF03301:Tryptophan 2,3-dioxygenase	-	0	0	0	0	2	0	1	0	0	0	0	0	0.0073387	0	0.00455881	0
ENSG00000235629	0	0	0	0	1.92987	0	1.19794	0	0	0.781953	-2.14718	0.537715	1	LINC02922	3	14648194	14649432	-	446	lncRNA	- && - && -	-	0	0	0	0	2	0	1	0	0	0	0	0	0.0866164	0	0.0538063	0
ENSG00000255020	0	0	0	0	1.92987	0	1.19794	0	0	0.781953	-2.14718	0.537715	1	TDH-AS1	8	11345748	11347502	-	1099	lncRNA	- && - && -	-	0	0	0	0	2	0	1	0	0	0	0	0	0.035151	0	0.0218358	0
ENSG00000278831	0	0	0	0	1.92987	0	1.19794	0	0	0.781953	-2.14718	0.537715	1	ENSG00000278831	10	124623353	124624079	+	727	lncRNA	- && sp|Q14153|FA53B_HUMAN Protein FAM53B OS=Homo sapiens OX=9606 GN=FAM53B PE=1 SV=2 && -	-	0	0	0	0	2	0	1	0	0	0	0	0	0.0531374	0	0.0330091	0
ENSG00000289848	0	0	0	0	1.92987	0	1.19794	0	0	0.781953	-2.14718	0.537715	1	ENSG00000289848	20	47357890	47358539	+	650	lncRNA	- && - && -	-	0	0	0	0	2	0	1	0	0	0	0	0	0.0594322	0	0.0369194	0
ENSG00000249210	0	0	0	0	1.92987	0	1.19794	0	0	0.781953	-2.14718	0.537715	1	GAPDHP38	19	46558641	46559642	+	1002	processed_pseudogene	- && sp|P04406|G3P_HUMAN Glyceraldehyde-3-phosphate dehydrogenase OS=Homo sapiens OX=9606 GN=GAPDH PE=1 SV=3 && PF00044:Glyceraldehyde 3-phosphate dehydrogenase, NAD binding domain	-	0	0	0	0	2	0	1	0	0	0	0	0	0.0385538	0	0.0239497	0
ENSG00000222267	0	0	0	0	1.92987	0	1.19794	0	0	0.781953	-2.14718	0.537715	1	RNU6-892P	8	20229779	20229877	+	99	snRNA	- && - && -	-	0	0	0	0	2	0	1	0	0	0	0	0	0.390211	0	0.2424	0
ENSG00000230001	0	0	0	0	1.92987	0	1.19794	0	0	0.781953	-2.14718	0.537715	1	ENSG00000230001	9	4070906	4071884	-	635	lncRNA	- && - && -	-	0	0	0	0	2	0	1	0	0	0	0	0	0.0608361	0	0.0377915	0
ENSG00000254519	0	0	0	0	1.92987	0	1.19794	0	0	0.781953	-2.14718	0.537715	1	ENSG00000254519	11	45722279	45748029	+	7844	lncRNA	- && sp|Q8IV13|CCNJL_HUMAN Cyclin-J-like protein OS=Homo sapiens OX=9606 GN=CCNJL PE=1 SV=3 && -	-	0	0	0	0	2	0	1	0	0	0	0	0	0.0049249	0	0.00305936	0
ENSG00000230799	0	0	3.25428	1.1251	0	0.905872	5.9897	13.0852	1.09485	4.99519	-2.14174	0.163331	1	RPS2P16	2	201762737	201763573	+	837	processed_pseudogene	- && sp|O18789|RS2_BOVIN 40S ribosomal protein S2 OS=Bos taurus OX=9913 GN=RPS2 PE=2 SV=2 && PF03719:Ribosomal protein S5, C-terminal domain	-	0	0	4	1	0	1	5	12	0	0	0.0778616	0.0268989	0	0.0216618	0.143355	0.312963
ENSG00000261587	0	1.77045	0	0	0	3.62349	4.79176	0	0.442614	2.10381	-2.14155	0.340308	1	TMEM249	8	144352219	144354954	-	2274	protein_coding	- && sp|Q2WGJ8|TM249_HUMAN Transmembrane protein 249 OS=Homo sapiens OX=9606 GN=TMEM249 PE=2 SV=1 && -	-	0	2	0	0	0	4	4	0	0	0.0155921	0	0	0	0.0318926	0.0422121	0
ENSG00000137491	14.5604	12.3932	11.39	11.251	39.5624	56.1641	73.0743	50.1599	12.3987	54.7402	-2.14042	6.45321e-09	1	SLCO2B1	11	75100563	75206549	+	10277	protein_coding	- && sp|O94956|SO2B1_HUMAN Solute carrier organic anion transporter family member 2B1 OS=Homo sapiens OX=9606 GN=SLCO2B1 PE=1 SV=2 && -	-	14	14	14	10	41	62	61	46	0.0283128	0.0241505	0.0221948	0.0219075	0.0770588	0.109382	0.14244	0.0977076
ENSG00000263745	4.16012	1.77045	0	2.25021	20.2637	5.43523	4.79176	4.36173	2.04519	8.71309	-2.14024	0.0333015	1	ENSG00000263745	18	1883524	2489426	-	6656	lncRNA	- && sp|Q8N7I0|GVQW1_HUMAN Protein GVQW1 OS=Homo sapiens OX=9606 GN=GVQW1 PE=2 SV=1 && -	-	4	2	0	2	21	6	4	4	0.0124902	0.00532697	0	0.00676513	0.0609412	0.016344	0.0144216	0.0131185
ENSG00000243007	0	0	0.813571	1.1251	1.92987	0.905872	1.19794	4.36173	0.484668	2.09885	-2.14002	0.218717	1	RPL12P35	15	72379215	72379710	-	496	processed_pseudogene	- && sp|P61284|RL12_BOVIN 60S ribosomal protein L12 OS=Bos taurus OX=9913 GN=RPL12 PE=2 SV=1 && -	-	0	0	1	1	2	1	1	4	0	0	0.0328479	0.0453919	0.0778849	0.0365543	0.0483822	0.176042
ENSG00000266640	0	0.885227	0.813571	0	0.964936	2.71762	2.39588	2.18087	0.424699	2.06482	-2.13832	0.213844	1	MIR4754	19	58386770	58386858	-	89	miRNA	- && - && -	-	0	1	1	0	1	3	2	2	0	0.199193	0.183062	0	0.217028	0.611155	0.539272	0.490543
ENSG00000213606	0	0.885227	0	0	0	2.71762	2.39588	0	0.221307	1.27837	-2.137	0.40626	1	AKR1B10P1	10	67750284	67751225	+	942	processed_pseudogene	- && sp|C9JRZ8|AK1BF_HUMAN Aldo-keto reductase family 1 member B15 OS=Homo sapiens OX=9606 GN=AKR1B15 PE=1 SV=2 && PF00248:Aldo/keto reductase family	-	0	1	0	0	0	3	2	0	0	0.0188197	0	0	0	0.0577418	0.0509503	0
ENSG00000289398	0	0.885227	0	0	0	2.71762	2.39588	0	0.221307	1.27837	-2.137	0.40626	1	ENSG00000289398	11	128290393	128294371	+	1734	lncRNA	- && - && -	-	0	1	0	0	0	3	2	0	0	0.0102239	0	0	0	0.0313684	0.0276789	0
ENSG00000235079	0	0.885227	0.813571	1.1251	1.92987	8.15285	0	2.18087	0.705975	3.0659	-2.13604	0.173609	1	ZRANB2-AS1	1	71048855	71067184	+	967	lncRNA	- && - && -	-	0	1	1	1	2	9	0	2	0	0.0183332	0.0168485	0.0232827	0.0399492	0.168747	0	0.0451482
ENSG00000249978	0	0.885227	0.813571	0	5.78962	0	2.39588	0	0.424699	2.04637	-2.13542	0.307238	1	TRGV7	7	38335041	38335514	-	353	TR_V_pseudogene	- && sp|A0A0C4DH27|TRGV8_HUMAN T cell receptor gamma variable 8 OS=Homo sapiens OX=9606 GN=TRGV8 PE=1 SV=1 && -	-	0	1	1	0	6	0	2	0	0	0.0502214	0.0461545	0	0.328308	0	0.135964	0
ENSG00000265136	2.08006	0	0	0	0.964936	4.52936	0	3.2713	0.520015	2.1914	-2.13482	0.283226	1	ENSG00000265136	17	82576616	82577391	-	456	processed_pseudogene	- && sp|Q5R9K8|AR2BP_PONAB ADP-ribosylation factor-like protein 2-binding protein OS=Pongo abelii OX=9601 GN=ARL2BP PE=2 SV=1 && -	-	2	0	0	0	1	5	0	3	0.0911563	0	0	0	0.0423585	0.198804	0	0.143613
ENSG00000261729	0	1.77045	0	0	0	1.81174	0	6.5426	0.442614	2.08859	-2.1345	0.347494	1	ENSG00000261729	1	185646463	185657168	+	1354	lncRNA	- && - && -	-	0	2	0	0	0	2	0	6	0	0.0261864	0	0	0	0.0267813	0	0.0967318
ENSG00000253886	1.04003	0	0	0	0	1.81174	0	3.2713	0.260007	1.27076	-2.13162	0.40436	1	ENSG00000253886	5	154493576	154494743	+	1168	processed_pseudogene	- && sp|Q8NEZ2|VP37A_HUMAN Vacuolar protein sorting-associated protein 37A OS=Homo sapiens OX=9606 GN=VPS37A PE=1 SV=1 && -	-	1	0	0	0	0	2	0	3	0.0177942	0	0	0	0	0.0310461	0	0.056068
ENSG00000271329	0	1.77045	0	0	0.964936	7.24698	0	0	0.442614	2.05298	-2.13133	0.357281	1	ENSG00000271329	1	44187943	44189049	-	796	processed_pseudogene	- && sp|Q5HYI7|MTX3_HUMAN Metaxin-3 OS=Homo sapiens OX=9606 GN=MTX3 PE=1 SV=2 && -	-	0	2	0	0	1	8	0	0	0	0.0445431	0	0	0.0242656	0.18222	0	0
ENSG00000228604	0	0	0	0	0	0.905872	0	2.18087	0	0.771684	-2.13093	0.540928	1	ENSG00000228604	20	21148741	21162890	-	1110	lncRNA	- && - && -	-	0	0	0	0	0	1	0	2	0	0	0	0	0	0.0163342	0	0.0393318
ENSG00000272865	0	0	0	0	0	0.905872	0	2.18087	0	0.771684	-2.13093	0.540928	1	ENSG00000272865	1	242147230	242209129	+	2555	lncRNA	- && - && -	-	0	0	0	0	0	1	0	2	0	0	0	0	0	0.00709625	0	0.0170874
ENSG00000228261	0	0	0	0	0	0.905872	0	2.18087	0	0.771684	-2.13093	0.540928	1	ITPRIP-AS1	10	104323369	104327004	+	954	lncRNA	- && - && -	-	0	0	0	0	0	1	0	2	0	0	0	0	0	0.0190052	0	0.0457634
ENSG00000253884	0	0	0	0	0	0.905872	0	2.18087	0	0.771684	-2.13093	0.540928	1	ENSG00000253884	8	43246755	43246935	-	181	processed_pseudogene	- && sp|Q5SY85|F201A_HUMAN Protein FAM201A OS=Homo sapiens OX=9606 GN=FAM201A PE=4 SV=1 && -	-	0	0	0	0	0	1	0	2	0	0	0	0	0	0.100171	0	0.241206
ENSG00000233090	0	0	0	0	0	0.905872	0	2.18087	0	0.771684	-2.13093	0.540928	1	ENSG00000233090	17	15792862	15793045	+	184	unprocessed_pseudogene	- && sp|Q8N9U0|TAC2N_HUMAN Tandem C2 domains nuclear protein OS=Homo sapiens OX=9606 GN=TC2N PE=1 SV=2 && -	-	0	0	0	0	0	1	0	2	0	0	0	0	0	0.0985376	0	0.237273
ENSG00000241735	0	0	0	0	0	0.905872	0	2.18087	0	0.771684	-2.13093	0.540928	1	FABP5P3	7	152435695	152443176	+	1637	transcribed_processed_pseudogene	- && sp|Q01469|FABP5_HUMAN Fatty acid-binding protein 5 OS=Homo sapiens OX=9606 GN=FABP5 PE=1 SV=3 && -	-	0	0	0	0	0	1	0	2	0	0	0	0	0	0.0110757	0	0.0266697
ENSG00000279434	0	0	0.813571	0	2.89481	0	0	2.18087	0.203393	1.26892	-2.13048	0.410271	1	ENSG00000279434	14	35086035	35088059	+	2025	TEC	- && sp|Q8NEM8|CBPC3_HUMAN Cytosolic carboxypeptidase 3 OS=Homo sapiens OX=9606 GN=AGBL3 PE=2 SV=2 && -	-	0	0	1	0	3	0	0	2	0	0	0.0080457	0	0.0286155	0	0	0.0215597
ENSG00000249850	4.16012	0	3.25428	0	11.5792	20.8351	0	0	1.8536	8.10357	-2.1302	0.152905	1	KRT18P31	5	36885206	36886497	+	1292	processed_pseudogene	- && sp|P05783|K1C18_HUMAN Keratin, type I cytoskeletal 18 OS=Homo sapiens OX=9606 GN=KRT18 PE=1 SV=2 && PF00038:Intermediate filament protein	-	4	0	4	0	12	23	0	0	0.0643456	0	0.0504413	0	0.1794	0.322764	0	0
ENSG00000277157	1.04003	0	3.25428	0	4.82468	6.3411	8.38558	0	1.07358	4.88784	-2.13005	0.132725	1	H4C4	6	26188710	26189112	-	403	protein_coding	- && sp|P62803|H4_BOVIN Histone H4 OS=Bos taurus OX=9913 PE=1 SV=2 && PF15511:Centromere kinetochore component CENP-T histone fold	-	1	0	4	0	5	7	7	0	0.0515723	0	0.161712	0	0.239646	0.314929	0.416832	0
ENSG00000204025	2.08006	0	0	0	2.89481	3.62349	0	2.18087	0.520015	2.17479	-2.12928	0.274619	1	TRPC5OS	X	111876051	111903990	+	3029	protein_coding	- && sp|A6NMA1|TR5OS_HUMAN Putative uncharacterized protein TRPC5OS OS=Homo sapiens OX=9606 GN=TRPC5OS PE=4 SV=1 && -	-	2	0	0	0	3	4	0	2	0.0137231	0	0	0	0.0191305	0.0239431	0	0.0144134
ENSG00000254701	0	0	3.25428	0	0.964936	1.81174	5.9897	6.5426	0.813571	3.82724	-2.12818	0.167257	1	ENSG00000254701	5	70197255	70207745	-	584	unprocessed_pseudogene	- && sp|Q15486|GUSP1_HUMAN Putative inactive beta-glucuronidase-like protein SMA3 OS=Homo sapiens OX=9606 GN=GUSBP1 PE=5 SV=3 && -	-	0	0	4	0	1	2	5	6	0	0	0.111593	0	0.0330744	0.0620922	0.205459	0.224272
ENSG00000278603	0	0	0	1.1251	0.964936	1.81174	1.19794	1.09043	0.281276	1.26626	-2.12805	0.309128	1	ENSG00000278603	15	82472203	82472426	+	224	unprocessed_pseudogene	- && sp|Q08DF4|DYN1_BOVIN Dynamin-1 OS=Bos taurus OX=9913 GN=DNM1 PE=2 SV=1 && -	-	0	0	0	1	1	2	1	1	0	0	0	0.100511	0.0862297	0.161883	0.107132	0.0974516
ENSG00000290784	0	0	1.62714	0	1.92987	3.62349	2.39588	0	0.406785	1.98731	-2.12508	0.293136	1	ENSG00000290784	1	800879	817712	-	872	lncRNA	- && sp|Q8TCJ0|FBX25_HUMAN F-box only protein 25 OS=Homo sapiens OX=9606 GN=FBXO25 PE=1 SV=3 && -	-	0	0	2	0	2	4	2	0	0	0	0.0373682	0	0.0443015	0.0831694	0.0550403	0
ENSG00000290738	0	0	4.06785	0	2.89481	10.8705	4.79176	0	1.01696	4.63926	-2.12473	0.187292	1	URAHP	16	90039761	90047773	-	2340	lncRNA	- && sp|O95995|DRC4_HUMAN Dynein regulatory complex subunit 4 OS=Homo sapiens OX=9606 GN=GAS8 PE=1 SV=1 && PF00576:HIUase/Transthyretin family	-	0	0	5	0	3	12	4	0	0	0	0.0348131	0	0.0247634	0.0929791	0.0410215	0
ENSG00000223374	0	0	0.813571	1.1251	0	0	8.38558	0	0.484668	2.09639	-2.12356	0.366537	1	ENSG00000223374	2	241351340	241353104	-	442	lncRNA	- && - && -	-	0	0	1	1	0	0	7	0	0	0	0.0368609	0.0509375	0	0	0.380052	0
ENSG00000288172	0	0	0	2.25021	0	0	2.39588	6.5426	0.562551	2.23462	-2.12334	0.342715	1	ENSG00000288172	10	117579854	117593896	+	1438	lncRNA	- && - && -	-	0	0	0	2	0	0	2	6	0	0	0	0.0313134	0	0	0.0333763	0.0910813
ENSG00000244040	0	5.31136	0	0	0	8.15285	2.39588	13.0852	1.32784	5.90848	-2.12248	0.174492	1	IL12A-AS1	3	159902045	160225299	-	11658	lncRNA	- && - && -	-	0	6	0	0	0	9	2	12	0	0.00912412	0	0	0	0.0139971	0.00411693	0.0224695
ENSG00000242952	0	0	0	0	0.964936	0.905872	1.19794	0	0	0.767187	-2.12241	0.503076	1	RPSAP3	14	76634775	76635661	-	887	transcribed_processed_pseudogene	- && sp|Q2L9X0|RSSA_CHLAE 40S ribosomal protein SA OS=Chlorocebus aethiops OX=9534 GN=RPSA PE=2 SV=3 && -	-	0	0	0	0	1	1	1	0	0	0	0	0	0.0217762	0.0204407	0.0270548	0
ENSG00000232949	0	1.77045	0	3.37531	3.85974	1.81174	9.58352	6.5426	1.28644	5.4494	-2.11983	0.0835043	1	ENSG00000232949	7	22589698	22602536	+	2141	lncRNA	- && - && -	-	0	2	0	3	4	2	8	6	0	0.0165606	0	0.0315475	0.0360868	0.0169369	0.0896687	0.0611746
ENSG00000176349	0	1.77045	1.62714	0	11.5792	3.62349	0	0	0.849399	3.80068	-2.11942	0.222076	1	ENSG00000176349	7	1838586	1849931	+	4764	lncRNA	- && - && -	-	0	2	2	0	12	4	0	0	0	0.00744255	0.00683985	0	0.0486535	0.0152233	0	0
ENSG00000287005	0	0	0	4.50041	5.78962	3.62349	1.19794	7.63303	1.1251	4.56102	-2.11582	0.143304	1	ENSG00000287005	3	195260632	195263628	+	1663	lncRNA	- && sp|A0A096LPI5|GVQW2_HUMAN Putative uncharacterized protein CCDC28A-AS1 OS=Homo sapiens OX=9606 GN=CCDC28A-AS1 PE=4 SV=1 && -	-	0	0	0	4	6	4	1	7	0	0	0	0.0541536	0.0696889	0.0436102	0.0144303	0.0918846
ENSG00000290758	0	3.54091	0	0	2.89481	3.62349	7.18764	2.18087	0.885227	3.9717	-2.10966	0.148716	1	ENSG00000290758	7	44026951	44039008	-	3272	lncRNA	- && sp|C9J798|RAS4B_HUMAN Ras GTPase-activating protein 4B OS=Homo sapiens OX=9606 GN=RASA4B PE=3 SV=2 && PF00779:BTK motif	-	0	4	0	0	3	4	6	2	0	0.0216726	0	0	0.0177098	0.0221649	0.0440054	0.013343
ENSG00000180316	3.12009	0	0	0	5.78962	3.62349	3.59382	0	0.780022	3.25173	-2.10918	0.224015	1	PNPLA1	6	36243203	36313955	+	5160	protein_coding	- && sp|Q8N8W4|PLPL1_HUMAN Omega-hydroxyceramide transacylase OS=Homo sapiens OX=9606 GN=PNPLA1 PE=1 SV=3 && PF01734:Patatin-like phospholipase	-	3	0	0	0	6	4	3	0	0.0120835	0	0	0	0.0224598	0.014055	0.0139521	0
ENSG00000259531	3.12009	0.885227	1.62714	2.25021	7.71949	12.6822	9.58352	3.2713	1.97067	8.31413	-2.10871	0.019564	1	ENSG00000259531	15	49365124	49366685	-	1562	processed_pseudogene	- && sp|Q8TCT8|SPP2A_HUMAN Signal peptide peptidase-like 2A OS=Homo sapiens OX=9606 GN=SPPL2A PE=1 SV=2 && PF04258:Signal peptide peptidase	-	3	1	2	2	8	14	8	3	0.0399174	0.0113497	0.0208611	0.0288276	0.0989268	0.162505	0.122907	0.0419254
ENSG00000272444	0	3.54091	1.62714	0	7.71949	11.7763	2.39588	1.09043	1.29201	5.74553	-2.10812	0.0948601	1	ENSG00000272444	14	101952416	101953063	+	648	lncRNA	- && sp|Q6ZSR6|YP007_HUMAN Putative uncharacterized protein FLJ45256 OS=Homo sapiens OX=9606 PE=2 SV=3 && -	-	0	4	2	0	8	13	2	1	0	0.109433	0.0502856	0	0.238462	0.363738	0.0740666	0.033687
ENSG00000163359	2.08006	0	1.62714	0	1.92987	0	14.3753	0	0.9268	4.07629	-2.1081	0.235491	1	COL6A3	2	237324003	237414328	-	21516	protein_coding	- && sp|P12111|CO6A3_HUMAN Collagen alpha-3(VI) chain OS=Homo sapiens OX=9606 GN=COL6A3 PE=1 SV=5 && PF00092:von Willebrand factor type A domain|PF01391:Collagen triple helix repeat (20 copies)|PF00014:Kunitz/Bovine pancreatic trypsin inhibitor domain	-	2	0	2	0	2	0	12	0	0.00193192	0	0.00151446	0	0.00179545	0	0.013384	0
ENSG00000231187	0	2.65568	1.62714	1.1251	5.78962	2.71762	1.19794	14.1756	1.35198	5.9702	-2.10736	0.0725477	1	SYT15-AS1	10	46580708	46598150	-	3070	lncRNA	- && sp|Q9BQS2|SYT15_HUMAN Synaptotagmin-15 OS=Homo sapiens OX=9606 GN=SYT15 PE=1 SV=3 && PF00168:C2 domain	-	0	3	2	1	6	3	1	13	0	0.0173239	0.010614	0.00733367	0.0377501	0.0177175	0.0078168	0.0924362
ENSG00000254003	0	0	0	0	1.92987	0	0	1.09043	0	0.755076	-2.10384	0.546302	1	SRI-AS1	7	88216660	88219226	+	576	lncRNA	- && sp|P30626|SORCN_HUMAN Sorcin OS=Homo sapiens OX=9606 GN=SRI PE=1 SV=1 && -	-	0	0	0	0	2	0	0	1	0	0	0	0	0.0670675	0	0	0.0378978
ENSG00000265261	0	0	0	0	1.92987	0	0	1.09043	0	0.755076	-2.10384	0.546302	1	ENSG00000265261	18	76884935	76888724	-	2747	processed_pseudogene	- && sp|Q5RA02|XPOT_PONAB Exportin-T OS=Pongo abelii OX=9601 GN=XPOT PE=2 SV=1 && -	-	0	0	0	0	2	0	0	1	0	0	0	0	0.0140629	0	0	0.00794654
ENSG00000213394	0	0	0	0	1.92987	0	0	1.09043	0	0.755076	-2.10384	0.546302	1	RPSAP46	7	101203614	101204495	-	882	processed_pseudogene	- && sp|Q2L9X0|RSSA_CHLAE 40S ribosomal protein SA OS=Chlorocebus aethiops OX=9534 GN=RPSA PE=2 SV=3 && -	-	0	0	0	0	2	0	0	1	0	0	0	0	0.0437992	0	0	0.0247496
ENSG00000287635	0	0	0	0	1.92987	0	0	1.09043	0	0.755076	-2.10384	0.546302	1	ENSG00000287635	13	94960771	95007420	-	1081	lncRNA	- && - && -	-	0	0	0	0	2	0	0	1	0	0	0	0	0.0357363	0	0	0.0201935
ENSG00000199570	0	0	0	0	1.92987	0	0	1.09043	0	0.755076	-2.10384	0.546302	1	RNU6-228P	20	14352320	14352425	+	106	snRNA	- && - && -	-	0	0	0	0	2	0	0	1	0	0	0	0	0.364443	0	0	0.205935
ENSG00000257859	0	0	0	0	1.92987	0	0	1.09043	0	0.755076	-2.10384	0.546302	1	CASC18	12	105704203	105744062	+	3195	lncRNA	- && - && -	-	0	0	0	0	2	0	0	1	0	0	0	0	0.0120911	0	0	0.00683229
ENSG00000272420	0	0	0	0	1.92987	0	0	1.09043	0	0.755076	-2.10384	0.546302	1	ENSG00000272420	1	2363061	2363628	-	568	lncRNA	- && - && -	-	0	0	0	0	2	0	0	1	0	0	0	0	0.0680122	0	0	0.0384316
ENSG00000230993	0	0	0	0	1.92987	0	0	1.09043	0	0.755076	-2.10384	0.546302	1	RPL12P15	2	121658475	121658973	-	499	processed_pseudogene	- && sp|P61284|RL12_BOVIN 60S ribosomal protein L12 OS=Bos taurus OX=9913 GN=RPL12 PE=2 SV=1 && -	-	0	0	0	0	2	0	0	1	0	0	0	0	0.0774166	0	0	0.0437458
ENSG00000290809	0	0	0.813571	1.1251	0	0	7.18764	1.09043	0.484668	2.06952	-2.09986	0.323345	1	ENSG00000290809	11	7726436	7729684	+	1686	lncRNA	- && sp|Q8NGX3|O10T2_HUMAN Olfactory receptor 10T2 OS=Homo sapiens OX=9606 GN=OR10T2 PE=3 SV=1 && -	-	0	0	1	1	0	0	6	1	0	0	0.00966342	0.0133537	0	0	0.0854007	0.0129473
ENSG00000251634	2.08006	0.885227	0	0	3.85974	0	0	8.72346	0.741322	3.1458	-2.09945	0.255094	1	NAIPP4	5	71102898	71128753	-	2851	unprocessed_pseudogene	- && sp|Q13075|BIRC1_HUMAN Baculoviral IAP repeat-containing protein 1 OS=Homo sapiens OX=9606 GN=NAIP PE=1 SV=3 && PF05729:NACHT domain|PF00653:Inhibitor of Apoptosis domain|PF17889:NLRC4 helical domain	-	2	1	0	0	4	0	0	8	0.0145799	0.00621823	0	0	0.0270999	0	0	0.0612533
ENSG00000257258	0	0	0.813571	0	3.85974	0	0	1.09043	0.203393	1.23754	-2.09927	0.42579	1	ENSG00000257258	12	29142969	29158537	-	1073	lncRNA	- && - && -	-	0	0	1	0	4	0	0	1	0	0	0.0151841	0	0.0720054	0	0	0.020344
ENSG00000254739	0	0	0	2.25021	1.92987	0	2.39588	4.36173	0.562551	2.17187	-2.09888	0.289591	1	ENSG00000254739	11	528907	529659	+	547	lncRNA	- && - && -	-	0	0	0	2	2	0	2	4	0	0	0	0.0823194	0.0706232	0	0.0877426	0.159628
ENSG00000200966	0	3.54091	0	0	9.64936	3.62349	0	2.18087	0.885227	3.86343	-2.09815	0.2141	1	RN7SKP87	9	100581079	100581379	-	301	misc_RNA	- && - && -	-	0	4	0	0	10	4	0	2	0	0.23559	0	0	0.641709	0.240943	0	0.145044
ENSG00000258390	0	0	0	0	0	1.81174	1.19794	0	0	0.752421	-2.0971	0.547643	1	LINC02318	14	95573520	95582305	+	2913	lncRNA	- && - && -	-	0	0	0	0	0	2	1	0	0	0	0	0	0	0.0124483	0.0082381	0
ENSG00000224239	0	0	0	0	0	1.81174	1.19794	0	0	0.752421	-2.0971	0.547643	1	ENSG00000224239	3	857124	858091	+	497	lncRNA	- && - && -	-	0	0	0	0	0	2	1	0	0	0	0	0	0	0.0729615	0.0482849	0
ENSG00000120949	0	0	0	0	0	1.81174	1.19794	0	0	0.752421	-2.0971	0.547643	1	TNFRSF8	1	12063303	12144207	+	3812	protein_coding	- && sp|P28908|TNR8_HUMAN Tumor necrosis factor receptor superfamily member 8 OS=Homo sapiens OX=9606 GN=TNFRSF8 PE=1 SV=1 && -	-	0	0	0	0	0	2	1	0	0	0	0	0	0	0.00951255	0.00629528	0
ENSG00000234006	0	0	0	0	0	1.81174	1.19794	0	0	0.752421	-2.0971	0.547643	1	DDX39B-AS1	6	31542304	31543138	+	527	lncRNA	- && - && -	-	0	0	0	0	0	2	1	0	0	0	0	0	0	0.0688081	0.0455362	0
ENSG00000281732	0	0	0	0	0	1.81174	1.19794	0	0	0.752421	-2.0971	0.547643	1	ENSG00000281732	22	48538900	48547387	-	3629	lncRNA	- && - && -	-	0	0	0	0	0	2	1	0	0	0	0	0	0	0.00999224	0.00661273	0
ENSG00000266368	0	0	0	0	0	1.81174	1.19794	0	0	0.752421	-2.0971	0.547643	1	ENSG00000266368	17	11953889	11977594	-	463	lncRNA	- && - && -	-	0	0	0	0	0	2	1	0	0	0	0	0	0	0.0783193	0.0518306	0
ENSG00000226957	0	0	0	0	0	1.81174	1.19794	0	0	0.752421	-2.0971	0.547643	1	ENSG00000226957	1	46046818	46048368	+	649	lncRNA	- && - && -	-	0	0	0	0	0	2	1	0	0	0	0	0	0	0.0558734	0.0369763	0
ENSG00000239494	0	0	0	0	0	1.81174	1.19794	0	0	0.752421	-2.0971	0.547643	1	RN7SL333P	1	169859756	169860052	+	297	misc_RNA	- && - && -	-	0	0	0	0	0	2	1	0	0	0	0	0	0	0.122094	0.0808	0
ENSG00000285731	0	0	0	0	0	1.81174	1.19794	0	0	0.752421	-2.0971	0.547643	1	ENSG00000285731	3	17141015	17205165	+	1360	lncRNA	- && - && -	-	0	0	0	0	0	2	1	0	0	0	0	0	0	0.0266631	0.0176453	0
ENSG00000189030	0	0	0	0	0	1.81174	1.19794	0	0	0.752421	-2.0971	0.547643	1	VHLL	1	156298624	156299307	-	684	protein_coding	- && sp|Q6RSH7|VHLL_HUMAN von Hippel-Lindau-like protein OS=Homo sapiens OX=9606 GN=VHLL PE=1 SV=1 && PF01847:VHL beta domain	-	0	0	0	0	0	2	1	0	0	0	0	0	0	0.0530144	0.0350842	0
ENSG00000196542	0	0	0	0	0	1.81174	1.19794	0	0	0.752421	-2.0971	0.547643	1	SPTSSB	3	161344798	161372880	-	3739	protein_coding	- && sp|Q8NFR3|SPTSB_HUMAN Serine palmitoyltransferase small subunit B OS=Homo sapiens OX=9606 GN=SPTSSB PE=1 SV=1 && -	-	0	0	0	0	0	2	1	0	0	0	0	0	0	0.00969827	0.00641818	0
ENSG00000239801	0	0	0	0	0	1.81174	1.19794	0	0	0.752421	-2.0971	0.547643	1	DENND6A-AS1	3	57628810	57654918	+	364	lncRNA	- && - && -	-	0	0	0	0	0	2	1	0	0	0	0	0	0	0.0996205	0.0659274	0
ENSG00000118271	0	0	0	0	0	1.81174	1.19794	0	0	0.752421	-2.0971	0.547643	1	TTR	18	31557009	31598833	+	2176	protein_coding	- && sp|P02766|TTHY_HUMAN Transthyretin OS=Homo sapiens OX=9606 GN=TTR PE=1 SV=1 && PF00576:HIUase/Transthyretin family	-	0	0	0	0	0	2	1	0	0	0	0	0	0	0.0166645	0.0110283	0
ENSG00000226229	0	0	0	0	0	1.81174	1.19794	0	0	0.752421	-2.0971	0.547643	1	RPLP0P1	20	16586333	16586693	-	361	processed_pseudogene	- && sp|P47826|RLA0_CHICK 60S acidic ribosomal protein P0 OS=Gallus gallus OX=9031 GN=RPLP0 PE=2 SV=1 && -	-	0	0	0	0	0	2	1	0	0	0	0	0	0	0.100448	0.0664753	0
ENSG00000276160	0	0	0	0	0	1.81174	1.19794	0	0	0.752421	-2.0971	0.547643	1	GGTLC5P	22	18340145	18345899	+	998	unprocessed_pseudogene	- && sp|P36268|GGT2_HUMAN Inactive glutathione hydrolase 2 OS=Homo sapiens OX=9606 GN=GGT2 PE=1 SV=3 && PF01019:Gamma-glutamyltranspeptidase	-	0	0	0	0	0	2	1	0	0	0	0	0	0	0.0363345	0.0240457	0
ENSG00000240063	0	0	1.62714	0	7.71949	0	0	0	0.406785	1.92987	-2.09654	0.428852	1	ATP11B-DT	3	182783236	182793394	-	1877	lncRNA	- && - && -	-	0	0	2	0	8	0	0	0	0	0	0.0173602	0	0.0823248	0	0	0
ENSG00000246792	2.08006	0	1.62714	0	7.71949	3.62349	2.39588	2.18087	0.9268	3.97993	-2.09411	0.117694	1	ENSG00000246792	8	90646420	90670929	+	4472	lncRNA	- && - && -	-	2	0	2	0	8	4	2	2	0.00929501	0	0.00728646	0	0.0345536	0.0162173	0.0107324	0.00976259
ENSG00000268949	0	1.77045	2.44071	2.25021	10.6143	4.52936	8.38558	4.36173	1.61534	6.97274	-2.08842	0.0344511	1	MRPS17P1	1	44988705	44991834	-	3130	processed_pseudogene	- && sp|Q8N7M2|ZN283_HUMAN Zinc finger protein 283 OS=Homo sapiens OX=9606 GN=ZNF283 PE=1 SV=4 && -	-	0	2	3	2	11	5	7	4	0	0.0113279	0.0156158	0.0143862	0.0678818	0.0289631	0.0536687	0.0278967
ENSG00000204363	2.08006	0	0	0	6.75455	1.81174	0	0	0.520015	2.14157	-2.08834	0.351664	1	SPANXN5	X	52796144	52797427	-	642	protein_coding	- && sp|Q6SJ82|SPXN2_PONPY Sperm protein associated with the nucleus on the X chromosome N2 OS=Pongo pygmaeus OX=9600 GN=SPANXN2 PE=3 SV=1 && -	-	2	0	0	0	7	2	0	0	0.0647466	0	0	0	0.210605	0.0564826	0	0
ENSG00000279067	0	0	0	2.25021	8.68443	0	0	0	0.562551	2.17111	-2.08755	0.414814	1	ENSG00000279067	7	96118647	96119995	+	1349	TEC	- && - && -	-	0	0	0	2	9	0	0	0	0	0	0	0.0333793	0.128865	0	0	0
ENSG00000229951	0	0	0.813571	2.25021	1.92987	7.24698	0	3.2713	0.765944	3.11204	-2.08598	0.201636	1	FOSL2-AS1	2	28384409	28394680	-	3266	lncRNA	- && - && -	-	0	0	1	2	2	8	0	3	0	0	0.00498853	0.0137871	0.0118282	0.0444113	0	0.0200513
ENSG00000242159	2.08006	0	0	0	0	2.71762	4.79176	1.09043	0.520015	2.14995	-2.0832	0.299552	1	ABCF2P1	3	88317156	88319022	+	1867	processed_pseudogene	- && sp|Q9UG63|ABCF2_HUMAN ATP-binding cassette sub-family F member 2 OS=Homo sapiens OX=9606 GN=ABCF2 PE=1 SV=2 && PF00005:ABC transporter	-	2	0	0	0	0	3	4	1	0.0222642	0	0	0	0	0.0291338	0.0514142	0.0116921
ENSG00000227482	0	1.77045	0.813571	0	5.78962	5.43523	0	0	0.646006	2.80621	-2.08207	0.263381	1	ENSG00000227482	9	113650956	113682855	+	1223	lncRNA	- && - && -	-	0	2	1	0	6	6	0	0	0	0.0289913	0.0133218	0	0.094761	0.0889498	0	0
ENSG00000134198	127.924	150.489	131.798	124.886	79.1248	29.8938	38.3341	40.346	133.774	46.9247	1.50889	1.09302e-07	8.39762e-06	TSPAN2	1	115048011	115089503	-	3413	protein_coding	- && sp|O60636|TSN2_HUMAN Tetraspanin-2 OS=Homo sapiens OX=9606 GN=TSPAN2 PE=1 SV=2 && PF00335:Tetraspanin family	-	123	170	162	111	82	33	32	37	0.749015	0.883032	0.773334	0.732228	0.464069	0.175306	0.224999	0.236648
ENSG00000286303	1.04003	0	1.62714	2.25021	2.89481	2.71762	9.58352	5.45216	1.22934	5.16203	-2.08018	0.0717575	1	ENSG00000286303	12	16420653	16447217	+	343	lncRNA	- && - && -	-	1	0	2	2	3	3	8	5	0.0605937	0	0.0950002	0.131279	0.16894	0.15858	0.559711	0.318209
ENSG00000250910	0	0	0	0	0.964936	0.905872	0	1.09043	0	0.74031	-2.07987	0.516375	1	MAP9-AS1	4	155173716	155381694	+	5379	lncRNA	- && sp|Q49MG5|MAP9_HUMAN Microtubule-associated protein 9 OS=Homo sapiens OX=9606 GN=MAP9 PE=1 SV=3 && -	-	0	0	0	0	1	1	0	1	0	0	0	0	0.0035909	0.00337069	0	0.00405822
ENSG00000277382	0	0	0	0	0.964936	0.905872	0	1.09043	0	0.74031	-2.07987	0.516375	1	ENSG00000277382	17	76709760	76710045	+	286	lncRNA	- && - && -	-	0	0	0	0	1	1	0	1	0	0	0	0	0.0675365	0.0633948	0	0.0763257
ENSG00000278399	0	0	0	0	0.964936	0.905872	0	1.09043	0	0.74031	-2.07987	0.516375	1	ENSG00000278399	12	56981211	56985960	-	926	unprocessed_pseudogene	- && sp|O75452|RDH16_HUMAN Retinol dehydrogenase 16 OS=Homo sapiens OX=9606 GN=RDH16 PE=1 SV=2 && -	-	0	0	0	0	1	1	0	1	0	0	0	0	0.020859	0.0195798	0	0.0235736
ENSG00000177757	2.08006	3.54091	0	0	3.85974	5.43523	5.9897	8.72346	1.40524	6.00203	-2.07758	0.0648654	1	FAM87B	1	817371	819837	+	1947	lncRNA	- && sp|P0C7U9|FA87A_HUMAN Protein FAM87A OS=Homo sapiens OX=9606 GN=FAM87A PE=2 SV=1 && -	-	2	4	0	0	4	6	5	8	0.0213494	0.0364215	0	0	0.0396825	0.0558734	0.0616271	0.0896935
ENSG00000172554	4.16012	0	0	2.25021	15.439	4.52936	4.79176	1.09043	1.60258	6.46263	-2.07635	0.0952974	1	SNTG2	2	950849	1367613	+	4488	protein_coding	- && sp|Q9NY99|SNTG2_HUMAN Gamma-2-syntrophin OS=Homo sapiens OX=9606 GN=SNTG2 PE=1 SV=2 && PF00595:PDZ domain	-	4	0	0	2	16	5	4	1	0.0185237	0	0	0.0100331	0.0688608	0.0201993	0.0213882	0.00486389
ENSG00000229659	0	0.885227	0.813571	0	2.89481	2.71762	0	2.18087	0.424699	1.94832	-2.07592	0.264916	1	RPL26P6	10	73422259	73422696	-	438	processed_pseudogene	- && sp|P61257|RL26_BOVIN 60S ribosomal protein L26 OS=Bos taurus OX=9913 GN=RPL26 PE=2 SV=1 && -	-	0	1	1	0	3	3	0	2	0	0.0404753	0.0371976	0	0.132298	0.124184	0	0.0996765
ENSG00000233273	0	0	0	2.25021	1.92987	1.81174	4.79176	0	0.562551	2.13334	-2.07506	0.295947	1	AMMECR1LP1	13	96573659	96574499	+	841	processed_pseudogene	- && sp|Q8JZZ6|AMERL_MOUSE AMMECR1-like protein OS=Mus musculus OX=10090 GN=Ammecr1l PE=1 SV=1 && -	-	0	0	0	2	2	2	4	0	0	0	0	0.0535419	0.0459345	0.0431175	0.114138	0
ENSG00000241185	0	0	1.62714	0	5.78962	1.81174	0	0	0.406785	1.90034	-2.07484	0.370331	1	ENSG00000241185	17	11998353	12021508	-	1000	transcribed_processed_pseudogene	- && sp|Q6QN05|RL21_CHILA 60S ribosomal protein L21 OS=Chinchilla lanigera OX=34839 GN=RPL21 PE=2 SV=3 && -	-	0	0	2	0	6	2	0	0	0	0	0.0325851	0	0.115893	0.0362618	0	0
ENSG00000249626	0	0.885227	0	0	1.92987	1.81174	0	1.09043	0.221307	1.20801	-2.073	0.372299	1	ENSG00000249626	3	197634315	197635811	+	1497	processed_pseudogene	- && sp|Q5R9U6|PP4R2_PONAB Serine/threonine-protein phosphatase 4 regulatory subunit 2 OS=Pongo abelii OX=9601 GN=PPP4R2 PE=2 SV=1 && PF09184:PPP4R2	-	0	1	0	0	2	2	0	1	0	0.0118425	0	0	0.0258055	0.024223	0	0.0145819
ENSG00000057468	2.08006	0	0	0	4.82468	3.62349	0	0	0.520015	2.11204	-2.07239	0.350028	1	MSH4	1	75796882	75913242	+	3270	protein_coding	- && sp|O15457|MSH4_HUMAN MutS protein homolog 4 OS=Homo sapiens OX=9606 GN=MSH4 PE=1 SV=2 && PF05188:MutS domain II|PF05190:MutS family domain IV|PF00488:MutS domain V|PF05192:MutS domain III	-	2	0	0	0	5	4	0	0	0.0127117	0	0	0	0.0295343	0.0221785	0	0
ENSG00000279584	0	1.77045	1.62714	0	1.92987	6.3411	2.39588	4.36173	0.849399	3.75715	-2.06948	0.125288	1	ENSG00000279584	5	131797415	131797929	+	515	TEC	- && - && -	-	0	2	2	0	2	7	2	4	0	0.0688472	0.063272	0	0.0750115	0.24644	0.0931945	0.169547
ENSG00000214796	0	1.77045	0	0	4.82468	0.905872	0	2.18087	0.442614	1.97785	-2.06696	0.3145	1	TUBA5P	1	202852991	202859099	-	1262	transcribed_unprocessed_pseudogene	- && sp|Q06331|TBA_ENTDO Tubulin alpha chain OS=Enteroctopus dofleini OX=267067 PE=2 SV=1 && PF03953:Tubulin C-terminal domain	-	0	2	0	0	5	1	0	2	0	0.0280953	0	0	0.0765272	0.0143668	0	0.0345945
ENSG00000278472	0	0	0.813571	4.50041	1.92987	5.43523	9.58352	4.36173	1.3285	5.32759	-2.06447	0.0997915	1	ENSG00000278472	15	33972059	33972515	-	457	lncRNA	- && - && -	-	0	0	1	4	2	6	8	4	0	0	0.0356511	0.197062	0.0845315	0.238043	0.420089	0.191065
ENSG00000285851	0	0	0.813571	0	0	3.62349	1.19794	0	0.203393	1.20536	-2.06442	0.436026	1	ENSG00000285851	1	84498350	84556688	-	2686	lncRNA	- && sp|Q01459|DIAC_HUMAN Di-N-acetylchitobiase OS=Homo sapiens OX=9606 GN=CTBS PE=1 SV=1 && -	-	0	0	1	0	0	4	1	0	0	0	0.00606572	0	0	0.0270006	0.00893432	0
ENSG00000099869	0	0.885227	0	0	4.82468	0	0	0	0.221307	1.20617	-2.06428	0.492126	1	IGF2-AS	11	2140501	2148666	+	2869	lncRNA	- && sp|Q6U949|IG2AS_HUMAN Putative insulin-like growth factor 2 antisense gene protein OS=Homo sapiens OX=9606 GN=IGF2-AS PE=2 SV=2 && -	-	0	1	0	0	5	0	0	0	0	0.00617921	0	0	0.0336623	0	0	0
ENSG00000283676	0	0	0.813571	0	4.82468	0	0	0	0.203393	1.20617	-2.06419	0.493953	1	MIR5087	1	148334479	148334554	-	76	miRNA	- && - && -	-	0	0	1	0	5	0	0	0	0	0	0.214375	0	1.27075	0	0	0
ENSG00000161610	0	0	0.813571	0	4.82468	0	0	0	0.203393	1.20617	-2.06419	0.493953	1	HCRT	17	42184060	42185452	-	577	protein_coding	- && sp|O43612|OREX_HUMAN Orexin OS=Homo sapiens OX=9606 GN=HCRT PE=1 SV=1 && PF02072:Prepro-orexin	-	0	0	1	0	5	0	0	0	0	0	0.0282366	0	0.167378	0	0	0
ENSG00000259527	2.08006	0	0	0	3.85974	0	2.39588	2.18087	0.520015	2.10912	-2.0625	0.299328	1	LINC00052	15	87576929	87579866	+	1966	lncRNA	- && sp|Q96N35|TMM83_HUMAN Putative uncharacterized protein encoded by LINC00052 OS=Homo sapiens OX=9606 GN=LINC00052 PE=5 SV=1 && -	-	2	0	0	0	4	0	2	2	0.0211431	0	0	0	0.039299	0	0.0244126	0.0222067
ENSG00000283528	1.04003	1.77045	1.62714	0	12.5442	0.905872	1.19794	4.36173	1.10941	4.75243	-2.06205	0.113357	1	TCAF2C	7	143639230	143647646	-	2577	protein_coding	- && sp|A6NFQ2|TCAF2_HUMAN TRPM8 channel-associated factor 2 OS=Homo sapiens OX=9606 GN=TCAF2 PE=1 SV=2 && PF13402:Peptidase M60, enhancin and enhancin-like|PF17291:N-terminal domain of M60-like peptidases	-	1	2	2	0	13	1	1	4	0.00806505	0.0137588	0.0126446	0	0.0974392	0.00703567	0.00931222	0.033883
ENSG00000152822	0	3.54091	8.13571	1.1251	11.5792	20.8351	14.3753	8.72346	3.20043	13.8783	-2.05939	0.0115811	1	GRM1	6	146027646	146437601	+	7408	protein_coding	- && sp|Q13255|GRM1_HUMAN Metabotropic glutamate receptor 1 OS=Homo sapiens OX=9606 GN=GRM1 PE=1 SV=3 && -	-	0	4	10	1	12	23	12	8	0	0.00957244	0.0219932	0.0030392	0.0312885	0.056292	0.038873	0.0235736
ENSG00000263427	1.04003	0	1.62714	0	0	0	7.18764	4.36173	0.666793	2.88734	-2.05939	0.274031	1	ENSG00000263427	17	8056225	8057621	-	517	lncRNA	- && - && -	-	1	0	2	0	0	0	6	4	0.0402005	0	0.0630272	0	0	0	0.278502	0.168891
ENSG00000201207	0	0	0.813571	0	0.964936	2.71762	0	1.09043	0.203393	1.19325	-2.05762	0.383886	1	Y_RNA	6	31663288	31663401	+	114	misc_RNA	- && - && -	-	0	0	1	0	1	3	0	1	0	0	0.142917	0	0.169434	0.47713	0	0.191484
ENSG00000288998	1.04003	1.77045	0	0	3.85974	5.43523	2.39588	0	0.702621	2.92271	-2.05666	0.20983	1	ENSG00000288998	4	146522425	146523392	+	968	lncRNA	- && - && -	-	1	2	0	0	4	6	2	0	0.0214707	0.0366284	0	0	0.0798159	0.112382	0.0495818	0
ENSG00000144285	0	0	3.25428	0	7.71949	0.905872	3.59382	2.18087	0.813571	3.60001	-2.05502	0.189134	1	SCN1A	2	165984641	166149214	-	18954	protein_coding	- && sp|P35498|SCN1A_HUMAN Sodium channel protein type 1 subunit alpha OS=Homo sapiens OX=9606 GN=SCN1A PE=1 SV=2 && -	-	0	0	4	0	8	1	3	2	0	0	0.00343833	0	0.00815256	0.000956575	0.00379829	0.00230338
ENSG00000019505	0	0	1.62714	0	3.85974	3.62349	0	0	0.406785	1.87081	-2.0549	0.371254	1	SYT13	11	45240302	45286341	-	5445	protein_coding	- && sp|Q7L8C5|SYT13_HUMAN Synaptotagmin-13 OS=Homo sapiens OX=9606 GN=SYT13 PE=1 SV=1 && -	-	0	0	2	0	4	4	0	0	0	0	0.0059844	0	0.0141895	0.0133193	0	0
ENSG00000173237	6.24018	4.42614	2.44071	0	5.78962	0.905872	29.9485	18.5374	3.27676	13.7953	-2.054	0.0365031	1	C11orf86	11	66975277	66977009	+	1195	protein_coding	- && sp|A6NJI1|CK086_HUMAN Uncharacterized protein C11orf86 OS=Homo sapiens OX=9606 GN=C11orf86 PE=4 SV=2 && -	-	6	5	3	0	6	1	25	17	0.104353	0.0741764	0.0409018	0	0.0969814	0.0151723	0.502042	0.31054
ENSG00000286733	0	0	0	0	0	1.81174	0	1.09043	0	0.725544	-2.05261	0.556535	1	LINC02348	15	101602786	101614531	-	7483	lncRNA	- && - && -	-	0	0	0	0	0	2	0	1	0	0	0	0	0	0.0048459	0	0.00291717
ENSG00000241532	0	0	0	0	0	1.81174	0	1.09043	0	0.725544	-2.05261	0.556535	1	AGGF1P3	3	75653561	75654773	-	1213	processed_pseudogene	- && sp|Q8N302|AGGF1_HUMAN Angiogenic factor with G patch and FHA domains 1 OS=Homo sapiens OX=9606 GN=AGGF1 PE=1 SV=2 && -	-	0	0	0	0	0	2	0	1	0	0	0	0	0	0.0298944	0	0.017996
ENSG00000283648	0	0	0	0	0	1.81174	0	1.09043	0	0.725544	-2.05261	0.556535	1	ENSG00000283648	7	148543677	148572177	-	1227	lncRNA	- && - && -	-	0	0	0	0	0	2	0	1	0	0	0	0	0	0.0295533	0	0.0177907
ENSG00000266992	0	0	0	0	0	1.81174	0	1.09043	0	0.725544	-2.05261	0.556535	1	DHX40P1	17	59976009	60002384	-	1412	transcribed_unprocessed_pseudogene	- && sp|Q8IX18|DHX40_HUMAN Probable ATP-dependent RNA helicase DHX40 OS=Homo sapiens OX=9606 GN=DHX40 PE=1 SV=2 && PF04408:Helicase associated domain (HA2)|PF00271:Helicase conserved C-terminal domain	-	0	0	0	0	0	2	0	1	0	0	0	0	0	0.0256812	0	0.0154597
ENSG00000272556	0	0	0	0	0	1.81174	0	1.09043	0	0.725544	-2.05261	0.556535	1	GTF2IP13	7	45773595	45783157	+	386	transcribed_unprocessed_pseudogene	- && sp|A7MB80|GTF2I_BOVIN General transcription factor II-I OS=Bos taurus OX=9913 GN=GTF2I PE=2 SV=1 && -	-	0	0	0	0	0	2	0	1	0	0	0	0	0	0.0939426	0	0.0565522
ENSG00000206778	0	0	0	0	0	1.81174	0	1.09043	0	0.725544	-2.05261	0.556535	1	RNU6-213P	16	15877163	15877266	-	104	snRNA	- && - && -	-	0	0	0	0	0	2	0	1	0	0	0	0	0	0.348672	0	0.209896
ENSG00000213285	0	0	0	0	0	1.81174	0	1.09043	0	0.725544	-2.05261	0.556535	1	RPL23AP45	5	181471963	181472430	+	468	processed_pseudogene	- && sp|Q24JY1|RL23A_BOVIN 60S ribosomal protein L23a OS=Bos taurus OX=9913 GN=RPL23A PE=2 SV=1 && -	-	0	0	0	0	0	2	0	1	0	0	0	0	0	0.0774826	0	0.0466435
ENSG00000287007	0	0	0	0	0	1.81174	0	1.09043	0	0.725544	-2.05261	0.556535	1	ENSG00000287007	18	42105729	42115538	-	3623	lncRNA	- && - && -	-	0	0	0	0	0	2	0	1	0	0	0	0	0	0.0100088	0	0.00602516
ENSG00000286488	0	1.77045	0	0	0	5.43523	2.39588	0	0.442614	1.95778	-2.05067	0.371357	1	ENSG00000286488	15	81315806	81321258	+	3998	lncRNA	- && sp|Q9NSY2|STAR5_HUMAN StAR-related lipid transfer protein 5 OS=Homo sapiens OX=9606 GN=STARD5 PE=1 SV=2 && -	-	0	2	0	0	0	6	2	0	0	0.00886852	0	0	0	0.02721	0.0120048	0
ENSG00000287466	0	0	0	0	2.89481	0	0	0	0	0.723702	-2.05058	0.556942	1	ENSG00000287466	10	129621988	129626664	-	2978	lncRNA	- && - && -	-	0	0	0	0	3	0	0	0	0	0	0	0	0.0194581	0	0	0
ENSG00000261744	0	0	0	0	2.89481	0	0	0	0	0.723702	-2.05058	0.556942	1	ZFPM1-AS1	16	88512960	88531053	-	733	lncRNA	- && - && -	-	0	0	0	0	3	0	0	0	0	0	0	0	0.0790537	0	0	0
ENSG00000153347	0	0	0	0	2.89481	0	0	0	0	0.723702	-2.05058	0.556942	1	FAM81B	5	95391366	95450454	+	2473	protein_coding	- && sp|Q96LP2|FA81B_HUMAN Protein FAM81B OS=Homo sapiens OX=9606 GN=FAM81B PE=1 SV=4 && -	-	0	0	0	0	3	0	0	0	0	0	0	0	0.0234316	0	0	0
ENSG00000183695	0	0	0	0	2.89481	0	0	0	0	0.723702	-2.05058	0.556942	1	MRGPRX2	11	19054455	19060717	-	2072	protein_coding	- && sp|Q96LB1|MRGX2_HUMAN Mas-related G-protein coupled receptor member X2 OS=Homo sapiens OX=9606 GN=MRGPRX2 PE=1 SV=1 && PF00001:7 transmembrane receptor (rhodopsin family)	-	0	0	0	0	3	0	0	0	0	0	0	0	0.0279664	0	0	0
ENSG00000253189	0	0	0	0	2.89481	0	0	0	0	0.723702	-2.05058	0.556942	1	ENSG00000253189	8	6036433	6036974	-	331	lncRNA	- && - && -	-	0	0	0	0	3	0	0	0	0	0	0	0	0.175065	0	0	0
ENSG00000236577	0	0	0	0	2.89481	0	0	0	0	0.723702	-2.05058	0.556942	1	SNRPGP14	13	49488970	49489364	+	219	processed_pseudogene	- && - && -	-	0	0	0	0	3	0	0	0	0	0	0	0	0.264595	0	0	0
ENSG00000184434	0	0	0	0	2.89481	0	0	0	0	0.723702	-2.05058	0.556942	1	LRRC19	9	26993136	27005672	-	3588	protein_coding	- && sp|Q9H756|LRC19_HUMAN Leucine-rich repeat-containing protein 19 OS=Homo sapiens OX=9606 GN=LRRC19 PE=1 SV=1 && PF13855:Leucine rich repeat|PF15176:Leucine-rich repeat family 19 TM domain	-	0	0	0	0	3	0	0	0	0	0	0	0	0.01615	0	0	0
ENSG00000225678	0	0	0	0	2.89481	0	0	0	0	0.723702	-2.05058	0.556942	1	ENSG00000225678	11	102751070	102754943	-	1000	transcribed_unprocessed_pseudogene	- && sp|Q9XSZ5|MMP1_HORSE Interstitial collagenase OS=Equus caballus OX=9796 GN=MMP1 PE=2 SV=1 && -	-	0	0	0	0	3	0	0	0	0	0	0	0	0.0579464	0	0	0
ENSG00000261320	0	0	0	0	2.89481	0	0	0	0	0.723702	-2.05058	0.556942	1	ENSG00000261320	16	67430667	67431464	-	475	lncRNA	- && - && -	-	0	0	0	0	3	0	0	0	0	0	0	0	0.121992	0	0	0
ENSG00000199053	0	0	0	0	2.89481	0	0	0	0	0.723702	-2.05058	0.556942	1	MIR324	17	7223297	7223379	-	83	miRNA	- && - && -	-	0	0	0	0	3	0	0	0	0	0	0	0	0.698149	0	0	0
ENSG00000169006	0	0	0	0	2.89481	0	0	0	0	0.723702	-2.05058	0.556942	1	NTSR2	2	11658178	11670195	-	1600	protein_coding	- && sp|O95665|NTR2_HUMAN Neurotensin receptor type 2 OS=Homo sapiens OX=9606 GN=NTSR2 PE=1 SV=2 && PF00001:7 transmembrane receptor (rhodopsin family)	-	0	0	0	0	3	0	0	0	0	0	0	0	0.0362165	0	0	0
ENSG00000258847	0	0	0	0	2.89481	0	0	0	0	0.723702	-2.05058	0.556942	1	ENSG00000258847	14	65957297	66004523	-	773	lncRNA	- && - && -	-	0	0	0	0	3	0	0	0	0	0	0	0	0.0749629	0	0	0
ENSG00000232400	0	0	0	0	2.89481	0	0	0	0	0.723702	-2.05058	0.556942	1	RAD17P1	7	16864267	16866308	-	2042	processed_pseudogene	- && sp|Q5R652|RAD17_PONAB Cell cycle checkpoint protein RAD17 OS=Pongo abelii OX=9601 GN=RAD17 PE=2 SV=1 && -	-	0	0	0	0	3	0	0	0	0	0	0	0	0.0283773	0	0	0
ENSG00000259274	0	0	0	0	2.89481	0	0	0	0	0.723702	-2.05058	0.556942	1	ENSG00000259274	15	60529973	60545159	+	434	lncRNA	- && - && -	-	0	0	0	0	3	0	0	0	0	0	0	0	0.133517	0	0	0
ENSG00000203897	0	0	0	0	2.89481	0	0	0	0	0.723702	-2.05058	0.556942	1	SPATA42	1	108857217	108858524	+	631	lncRNA	- && - && -	-	0	0	0	0	3	0	0	0	0	0	0	0	0.0918326	0	0	0
ENSG00000266618	0	0	0	0	2.89481	0	0	0	0	0.723702	-2.05058	0.556942	1	MIR4742	1	224398227	224398311	-	85	miRNA	- && - && -	-	0	0	0	0	3	0	0	0	0	0	0	0	0.681722	0	0	0
ENSG00000271482	0	0	0	0	2.89481	0	0	0	0	0.723702	-2.05058	0.556942	1	ENSG00000271482	7	105204600	105204859	+	260	processed_pseudogene	- && sp|P30048|PRDX3_HUMAN Thioredoxin-dependent peroxide reductase, mitochondrial OS=Homo sapiens OX=9606 GN=PRDX3 PE=1 SV=3 && -	-	0	0	0	0	3	0	0	0	0	0	0	0	0.222871	0	0	0
ENSG00000204930	0	0	0	0	2.89481	0	0	0	0	0.723702	-2.05058	0.556942	1	FAM221B	9	35816391	35828747	-	3941	protein_coding	- && sp|A6H8Z2|F221B_HUMAN Protein FAM221B OS=Homo sapiens OX=9606 GN=FAM221B PE=1 SV=2 && PF14753:Protein FAM221A/B	-	0	0	0	0	3	0	0	0	0	0	0	0	0.0147035	0	0	0
ENSG00000277371	0	0	0	0	2.89481	0	0	0	0	0.723702	-2.05058	0.556942	1	Metazoa_SRP	10	125869295	125869576	+	282	misc_RNA	- && sp|Q8WTZ3|YS049_HUMAN Zinc finger protein ENSP00000375192 OS=Homo sapiens OX=9606 PE=2 SV=1 && -	-	0	0	0	0	3	0	0	0	0	0	0	0	0.205484	0	0	0
ENSG00000259061	0	0	0	0	2.89481	0	0	0	0	0.723702	-2.05058	0.556942	1	ENSG00000259061	14	86936640	86989125	+	412	lncRNA	- && - && -	-	0	0	0	0	3	0	0	0	0	0	0	0	0.140647	0	0	0
ENSG00000260671	0	0	0	0	2.89481	0	0	0	0	0.723702	-2.05058	0.556942	1	ENSG00000260671	16	87739771	87747706	-	338	lncRNA	- && - && -	-	0	0	0	0	3	0	0	0	0	0	0	0	0.171439	0	0	0
ENSG00000199719	0	0	0	0	2.89481	0	0	0	0	0.723702	-2.05058	0.556942	1	RN7SKP74	20	18295143	18295451	-	309	misc_RNA	- && - && -	-	0	0	0	0	3	0	0	0	0	0	0	0	0.187529	0	0	0
ENSG00000279447	0	0	0	0	2.89481	0	0	0	0	0.723702	-2.05058	0.556942	1	ENSG00000279447	20	23071547	23072722	-	1176	TEC	- && - && -	-	0	0	0	0	3	0	0	0	0	0	0	0	0.0492741	0	0	0
ENSG00000269303	0	0	0	0	2.89481	0	0	0	0	0.723702	-2.05058	0.556942	1	GRAMD1A-AS1	19	34998233	35000170	-	565	lncRNA	- && sp|Q8N9U9|SPOT1_HUMAN Putative uncharacterized protein SPANXA2-OT1 OS=Homo sapiens OX=9606 GN=SPANXA2-OT1 PE=5 SV=1 && -	-	0	0	0	0	3	0	0	0	0	0	0	0	0.10256	0	0	0
ENSG00000291057	0	1.77045	1.62714	0	9.64936	2.71762	0	2.18087	0.849399	3.63696	-2.04466	0.186719	1	ABCC6P1	16	18571162	18598328	+	3448	lncRNA	- && sp|O95255|MRP6_HUMAN ATP-binding cassette sub-family C member 6 OS=Homo sapiens OX=9606 GN=ABCC6 PE=1 SV=2 && -	-	0	2	2	0	10	3	0	2	0	0.0102832	0.00945043	0	0.0560193	0.0157752	0	0.0126619
ENSG00000166292	0	0	0	2.25021	0	3.62349	4.79176	0	0.562551	2.10381	-2.04418	0.359895	1	TMEM100	17	55719627	55732121	-	2906	protein_coding	- && sp|Q9NV29|TM100_HUMAN Transmembrane protein 100 OS=Homo sapiens OX=9606 GN=TMEM100 PE=1 SV=2 && PF16311:Transmembrane protein 100	-	0	0	0	2	0	4	4	0	0	0	0	0.0154951	0	0.0249565	0.0330318	0
ENSG00000261067	0	1.77045	0	0	1.92987	3.62349	0	2.18087	0.442614	1.93356	-2.03945	0.312404	1	ENSG00000261067	16	28974804	28990775	+	5296	lncRNA	- && sp|Q9H2V7|SPNS1_HUMAN Protein spinster homolog 1 OS=Homo sapiens OX=9606 GN=SPNS1 PE=1 SV=1 && PF07690:Major Facilitator Superfamily	-	0	2	0	0	2	4	0	2	0	0.00669493	0	0	0.00729436	0.0136941	0	0.00824364
ENSG00000267882	0	3.54091	0	0	5.78962	3.62349	0	5.45216	0.885227	3.71632	-2.03695	0.217812	1	ENSG00000267882	20	47318502	47320754	+	2253	lncRNA	- && sp|Q8N976|YG039_HUMAN Putative uncharacterized protein FLJ38264 OS=Homo sapiens OX=9606 PE=5 SV=1 && -	-	0	4	0	0	6	4	0	5	0	0.0314748	0	0	0.0514393	0.0321898	0	0.0484446
ENSG00000243230	1.04003	0	0	2.25021	0	0	13.1773	0	0.822559	3.29433	-2.0346	0.33685	1	ENSG00000243230	7	129209775	129213545	-	535	lncRNA	- && - && -	-	1	0	0	2	0	0	11	0	0.0388479	0	0	0.0841659	0	0	0.493408	0
ENSG00000266579	2.08006	0	1.62714	0	1.92987	4.52936	1.19794	7.63303	0.9268	3.82255	-2.03003	0.142942	1	ENSG00000266579	6	57493855	57497691	+	345	lncRNA	- && - && -	-	2	0	2	0	2	5	1	7	0.120485	0	0.0944495	0	0.111974	0.262767	0.0695582	0.44291
ENSG00000276417	0	2.65568	0	0	1.92987	0	7.18764	2.18087	0.66392	2.82459	-2.02871	0.273476	1	ENSG00000276417	12	8205984	8207397	+	1414	lncRNA	- && - && -	-	0	3	0	0	2	0	6	2	0	0.0376128	0	0	0.0273203	0	0.101829	0.0308757
ENSG00000185955	0	0.885227	0.813571	0	3.85974	3.62349	0	0	0.424699	1.87081	-2.02675	0.332544	1	SPACDR	7	100456620	100464260	-	1175	protein_coding	- && sp|Q8IZ16|CG061_HUMAN Uncharacterized protein C7orf61 OS=Homo sapiens OX=9606 GN=C7orf61 PE=2 SV=1 && PF15775:Domain of unknown function (DUF4703)	-	0	1	1	0	4	4	0	0	0	0.0150878	0.013866	0	0.0657547	0.0617223	0	0
ENSG00000204709	1.04003	0	0.813571	2.25021	2.89481	1.81174	7.18764	4.36173	1.02595	4.06398	-2.02667	0.109496	1	LINC01556	6	28943877	28944537	+	466	lncRNA	- && sp|Q5JQF7|CF100_HUMAN Putative uncharacterized protein encoded by LINC01556 OS=Homo sapiens OX=9606 GN=LINC01556 PE=4 SV=2 && -	-	1	0	1	2	3	2	6	4	0.0446001	0	0.0349625	0.0966282	0.124348	0.0778151	0.308982	0.187375
ENSG00000255046	2.08006	2.65568	0	0	3.85974	5.43523	2.39588	7.63303	1.18394	4.83097	-2.02617	0.0979268	1	ENSG00000255046	8	11797928	11802568	-	1091	lncRNA	- && - && -	-	2	3	0	0	4	6	2	7	0.0381002	0.0487484	0	0	0.0708174	0.0997118	0.0439919	0.140059
ENSG00000235879	0	0	1.62714	0	1.92987	0	1.19794	4.36173	0.406785	1.87239	-2.02571	0.333171	1	FAR1P1	13	90170866	90171799	+	934	processed_pseudogene	- && sp|Q922J9|FACR1_MOUSE Fatty acyl-CoA reductase 1 OS=Mus musculus OX=10090 GN=Far1 PE=1 SV=1 && -	-	0	0	2	0	2	0	1	4	0	0	0.0348877	0	0.0413607	0	0.0256934	0.0934867
ENSG00000148965	1.04003	1.77045	3.25428	2.25021	5.78962	9.05872	11.9794	7.63303	2.07874	8.61519	-2.02479	0.0169322	1	SAA4	11	18231355	18236802	-	630	protein_coding	- && sp|P35542|SAA4_HUMAN Serum amyloid A-4 protein OS=Homo sapiens OX=9606 GN=SAA4 PE=1 SV=2 && PF00277:Serum amyloid A protein	-	1	2	4	2	6	10	10	7	0.0329899	0.0562799	0.103445	0.0714742	0.183957	0.287792	0.380914	0.242546
ENSG00000276174	0	0	0	0	1.92987	0.905872	0	0	0	0.708936	-2.02441	0.562204	1	ENSG00000276174	18	42052705	42053030	+	326	lncRNA	- && - && -	-	0	0	0	0	2	1	0	0	0	0	0	0	0.1185	0.0556163	0	0
ENSG00000258344	0	0	0	0	1.92987	0.905872	0	0	0	0.708936	-2.02441	0.562204	1	ENSG00000258344	12	54276631	54345083	+	567	lncRNA	- && sp|Q68CZ1|FTM_HUMAN Protein fantom OS=Homo sapiens OX=9606 GN=RPGRIP1L PE=1 SV=2 && -	-	0	0	0	0	2	1	0	0	0	0	0	0	0.0681321	0.0319769	0	0
ENSG00000250892	0	0	0	0	1.92987	0.905872	0	0	0	0.708936	-2.02441	0.562204	1	ENSG00000250892	4	201409	205009	-	950	unprocessed_pseudogene	- && sp|P30291|WEE1_HUMAN Wee1-like protein kinase OS=Homo sapiens OX=9606 GN=WEE1 PE=1 SV=2 && -	-	0	0	0	0	2	1	0	0	0	0	0	0	0.0406641	0.0190852	0	0
ENSG00000251339	0	0	0	0	1.92987	0.905872	0	0	0	0.708936	-2.02441	0.562204	1	ENSG00000251339	4	58780626	58984194	-	2929	lncRNA	- && sp|P08548|LIN1_NYCCO LINE-1 reverse transcriptase homolog OS=Nycticebus coucang OX=9470 PE=4 SV=1 && -	-	0	0	0	0	2	1	0	0	0	0	0	0	0.0131891	0.00619014	0	0
ENSG00000198610	0	0	0	0	1.92987	0.905872	0	0	0	0.708936	-2.02441	0.562204	1	AKR1C4	10	5195462	5218949	+	1914	protein_coding	- && sp|P17516|AK1C4_HUMAN Aldo-keto reductase family 1 member C4 OS=Homo sapiens OX=9606 GN=AKR1C4 PE=1 SV=3 && PF00248:Aldo/keto reductase family	-	0	0	0	0	2	1	0	0	0	0	0	0	0.0201833	0.00947279	0	0
ENSG00000205693	0	0	0	0	1.92987	0.905872	0	0	0	0.708936	-2.02441	0.562204	1	MANSC4	12	27762427	27780236	-	1667	protein_coding	- && sp|A6NHS7|MANS4_HUMAN MANSC domain-containing protein 4 OS=Homo sapiens OX=9606 GN=MANSC4 PE=3 SV=3 && PF07502:MANEC domain	-	0	0	0	0	2	1	0	0	0	0	0	0	0.0231739	0.0108764	0	0
ENSG00000213145	0	0	0	0	1.92987	0.905872	0	0	0	0.708936	-2.02441	0.562204	1	CRIP1	14	105486317	105488947	+	2485	protein_coding	- && sp|Q56K04|CRIP1_BOVIN Cysteine-rich protein 1 OS=Bos taurus OX=9913 GN=CRIP1 PE=3 SV=3 && -	-	0	0	0	0	2	1	0	0	0	0	0	0	0.0155456	0.00729615	0	0
ENSG00000273473	0	0	0	0	1.92987	0.905872	0	0	0	0.708936	-2.02441	0.562204	1	ENSG00000273473	9	134168769	134169340	+	572	lncRNA	- && - && -	-	0	0	0	0	2	1	0	0	0	0	0	0	0.0675365	0.0316974	0	0
ENSG00000236658	0	0	0	0	1.92987	0.905872	0	0	0	0.708936	-2.02441	0.562204	1	FIBCD1-AS1	9	130933851	130945520	+	462	lncRNA	- && - && -	-	0	0	0	0	2	1	0	0	0	0	0	0	0.0836167	0.0392444	0	0
ENSG00000232344	0	0	0	0	1.92987	0.905872	0	0	0	0.708936	-2.02441	0.562204	1	ENSG00000232344	17	18010643	18011822	+	853	processed_pseudogene	- && sp|O18789|RS2_BOVIN 40S ribosomal protein S2 OS=Bos taurus OX=9913 GN=RPS2 PE=2 SV=2 && PF00333:Ribosomal protein S5, N-terminal domain|PF03719:Ribosomal protein S5, C-terminal domain	-	0	0	0	0	2	1	0	0	0	0	0	0	0.0452883	0.0212555	0	0
ENSG00000273819	0	0	0	0	1.92987	0.905872	0	0	0	0.708936	-2.02441	0.562204	1	ENPP7P7	11	67812557	67873367	-	1102	unprocessed_pseudogene	- && sp|Q6UWV6|ENPP7_HUMAN Ectonucleotide pyrophosphatase/phosphodiesterase family member 7 OS=Homo sapiens OX=9606 GN=ENPP7 PE=1 SV=3 && PF01663:Type I phosphodiesterase / nucleotide pyrophosphatase	-	0	0	0	0	2	1	0	0	0	0	0	0	0.0350553	0.0164527	0	0
ENSG00000196570	0	0	0	0	1.92987	0.905872	0	0	0	0.708936	-2.02441	0.562204	1	PFN3	5	177400109	177400661	-	553	protein_coding	- && sp|P60673|PROF3_HUMAN Profilin-3 OS=Homo sapiens OX=9606 GN=PFN3 PE=2 SV=1 && PF00235:Profilin	-	0	0	0	0	2	1	0	0	0	0	0	0	0.069857	0.0327865	0	0
ENSG00000171495	1.04003	0	0	0	1.92987	2.71762	0	0	0.260007	1.16187	-2.0218	0.437248	1	MROH2B	5	40998017	41071342	-	6085	protein_coding	- && sp|Q7Z745|MRO2B_HUMAN Maestro heat-like repeat-containing protein family member 2B OS=Homo sapiens OX=9606 GN=MROH2B PE=2 SV=3 && -	-	1	0	0	0	2	3	0	0	0.00341555	0	0	0	0.00634855	0.00893883	0	0
ENSG00000254550	0	0.885227	0	0	1.92987	2.71762	0	0	0.221307	1.16187	-2.02139	0.441334	1	OMP	11	77102840	77103331	+	492	protein_coding	- && sp|P47874|OMP_HUMAN Olfactory marker protein OS=Homo sapiens OX=9606 GN=OMP PE=2 SV=2 && PF06554:Olfactory marker protein	-	0	1	0	0	2	3	0	0	0	0.0360329	0	0	0.0785181	0.110554	0	0
ENSG00000104415	0	1.77045	8.13571	0	11.5792	5.43523	15.5732	9.8139	2.47654	10.6004	-2.02116	0.040949	1	CCN4	8	133191039	133231690	+	5190	protein_coding	- && sp|O95388|CCN4_HUMAN CCN family member 4 OS=Homo sapiens OX=9606 GN=CCN4 PE=1 SV=1 && -	-	0	2	10	0	12	6	13	9	0	0.00683166	0.0313922	0	0.04466	0.0209606	0.0601096	0.037854
ENSG00000289926	0	1.77045	0	0	1.92987	0	4.79176	1.09043	0.442614	1.95302	-2.02038	0.329537	1	ENSG00000289926	17	61397481	61398545	+	1065	lncRNA	- && - && -	-	0	2	0	0	2	0	4	1	0	0.0332923	0	0	0.0362732	0	0.0901318	0.0204969
ENSG00000257067	0	0	0.813571	0	0	0	4.79176	0	0.203393	1.19794	-2.02022	0.505403	1	LINC02703	11	115920248	115943181	+	1371	lncRNA	- && - && -	-	0	0	1	0	0	0	4	0	0	0	0.0118837	0	0	0	0.0700148	0
ENSG00000254936	0	0.885227	0	0	0	0	4.79176	0	0.221307	1.19794	-2.02001	0.503664	1	ENSG00000254936	8	11123381	11126064	-	1741	lncRNA	- && - && -	-	0	1	0	0	0	0	4	0	0	0.0101827	0	0	0	0	0.0551352	0
ENSG00000232034	0	0.885227	0	0	0	0	4.79176	0	0.221307	1.19794	-2.02001	0.503664	1	ENSG00000232034	2	100822661	100847220	+	717	lncRNA	- && - && -	-	0	1	0	0	0	0	4	0	0	0.0247255	0	0	0	0	0.133878	0
ENSG00000271716	1.04003	0	0	0	0	0	4.79176	0	0.260007	1.19794	-2.01955	0.499978	1	ENSG00000271716	3	11607184	11610748	+	580	lncRNA	- && - && -	-	1	0	0	0	0	0	4	0	0.0358339	0	0	0	0	0	0.165501	0
ENSG00000227244	1.04003	0	0	0	0	0	4.79176	0	0.260007	1.19794	-2.01955	0.499978	1	LINC00845	10	61001088	61194727	+	2767	lncRNA	- && - && -	-	1	0	0	0	0	0	4	0	0.00751126	0	0	0	0	0	0.0346911	0
ENSG00000250929	1.04003	0	0	0	0	0	4.79176	0	0.260007	1.19794	-2.01955	0.499978	1	LINC01181	8	103121032	103132966	+	556	lncRNA	- && - && -	-	1	0	0	0	0	0	4	0	0.0373807	0	0	0	0	0	0.172645	0
ENSG00000270424	0	0	0	1.1251	0	0	4.79176	0	0.281276	1.19794	-2.0193	0.497993	1	ENSG00000270424	16	28749959	28750595	-	637	processed_pseudogene	- && - && -	-	0	0	0	1	0	0	4	0	0	0	0	0.0353444	0	0	0.150691	0
ENSG00000260796	0	0	0	1.1251	0	0	4.79176	0	0.281276	1.19794	-2.0193	0.497993	1	ENSG00000260796	16	28820570	28822033	-	540	lncRNA	- && sp|Q9NV72|ZN701_HUMAN Zinc finger protein 701 OS=Homo sapiens OX=9606 GN=ZNF701 PE=1 SV=3 && -	-	0	0	0	1	0	0	4	0	0	0	0	0.0416933	0	0	0.17776	0
ENSG00000261596	4.16012	0	0	0	3.85974	2.71762	0	9.8139	1.04003	4.09781	-2.01684	0.223084	1	ENSG00000261596	16	21626742	21627569	+	828	lncRNA	- && - && -	-	4	0	0	0	4	3	0	9	0.100404	0	0	0	0.0933114	0.0656918	0	0.237273
ENSG00000280129	0	1.77045	0	0	0	5.43523	0	2.18087	0.442614	1.90402	-2.01664	0.381425	1	ENSG00000280129	14	23005499	23007123	-	1625	TEC	- && - && -	-	0	2	0	0	0	6	0	2	0	0.0218193	0	0	0	0.066945	0	0.0268667
ENSG00000223791	3.12009	0.885227	3.25428	0	12.5442	1.81174	3.59382	11.9948	1.8149	7.48612	-2.01636	0.0569642	1	UBE2E1-AS1	3	23804024	23806905	-	778	lncRNA	- && - && -	-	3	1	4	0	13	2	3	11	0.0801426	0.0227868	0.0837662	0	0.322752	0.0466091	0.0925357	0.308638
ENSG00000214360	0	0.885227	0	1.1251	1.92987	3.62349	0	2.18087	0.502582	1.93356	-2.01543	0.278582	1	EFCAB9	5	172194172	172203454	+	704	protein_coding	- && sp|A8MZ26|EFCB9_HUMAN EF-hand calcium-binding domain-containing protein 9 OS=Homo sapiens OX=9606 GN=EFCAB9 PE=3 SV=2 && -	-	0	1	0	1	2	4	0	2	0	0.0251821	0	0.0319806	0.0548734	0.103017	0	0.0620146
ENSG00000248360	0	0	0	2.25021	1.92987	1.81174	0	4.36173	0.562551	2.02584	-2.0136	0.313249	1	LINC00504	4	14470465	14888169	-	5095	lncRNA	- && sp|O00370|LORF2_HUMAN LINE-1 retrotransposable element ORF2 protein OS=Homo sapiens OX=9606 PE=1 SV=1 && -	-	0	0	0	2	2	2	0	4	0	0	0	0.00883783	0.00758212	0.00711714	0	0.0171377
ENSG00000289972	0	0	1.62714	0	0	7.24698	0	0	0.406785	1.81174	-2.01357	0.452628	1	ENSG00000289972	10	103660159	103660774	+	486	lncRNA	- && - && -	-	0	0	2	0	0	8	0	0	0	0	0.0670475	0	0	0.298451	0	0
ENSG00000261529	0	0	1.62714	0	0	7.24698	0	0	0.406785	1.81174	-2.01357	0.452628	1	ENSG00000261529	15	25345633	25347235	-	1603	lncRNA	- && - && -	-	0	0	2	0	0	8	0	0	0	0	0.0203276	0	0	0.090485	0	0
ENSG00000143167	0	0.885227	1.62714	0	3.85974	0	4.79176	2.18087	0.628092	2.70809	-2.01234	0.23236	1	GPA33	1	167052836	167166479	-	2946	protein_coding	- && sp|Q99795|GPA33_HUMAN Cell surface A33 antigen OS=Homo sapiens OX=9606 GN=GPA33 PE=1 SV=1 && -	-	0	1	2	0	4	0	4	2	0	0.00601771	0.0110608	0	0.026226	0	0.0325833	0.0148195
ENSG00000215372	0	3.54091	0	0	3.85974	1.81174	4.79176	4.36173	0.885227	3.70624	-2.01071	0.171891	1	ZNF705G	8	7355517	7385558	-	3644	protein_coding	- && sp|A8MUZ8|Z705G_HUMAN Putative zinc finger protein 705G OS=Homo sapiens OX=9606 GN=ZNF705G PE=2 SV=2 && -	zf-C2H2	0	4	0	0	4	2	4	4	0	0.0194601	0	0	0.0212025	0.00995111	0.026342	0.0239617
ENSG00000072121	0	0	0	2.25021	5.78962	0	2.39588	0	0.562551	2.04637	-2.0089	0.375041	1	ZFYVE26	14	67727374	67816590	-	15884	protein_coding	- && sp|Q68DK2|ZFY26_HUMAN Zinc finger FYVE domain-containing protein 26 OS=Homo sapiens OX=9606 GN=ZFYVE26 PE=1 SV=3 && -	-	0	0	0	2	6	0	2	0	0	0	0	0.00283485	0.00729619	0	0.00302161	0
ENSG00000131484	0	0.885227	0	0	0.964936	3.62349	0	0	0.221307	1.14711	-2.00483	0.452325	1	ENSG00000131484	17	45533963	45534710	+	547	lncRNA	- && - && -	-	0	1	0	0	1	4	0	0	0	0.0324098	0	0	0.0353116	0.132584	0	0
ENSG00000243426	0	0	0.813571	0	0.964936	3.62349	0	0	0.203393	1.14711	-2.00463	0.454227	1	RN7SL454P	17	78532813	78533055	-	243	misc_RNA	- && - && -	-	0	0	1	0	1	4	0	0	0	0	0.0670475	0	0.0794875	0.298451	0	0
ENSG00000284624	0	1.77045	0	0	2.89481	0	4.79176	0	0.442614	1.92164	-2.00413	0.382793	1	ENSG00000284624	3	125766516	125852936	+	4236	lncRNA	- && sp|O00370|LORF2_HUMAN LINE-1 retrotransposable element ORF2 protein OS=Homo sapiens OX=9606 PE=1 SV=1 && PF03372:Endonuclease/Exonuclease/phosphatase family	-	0	2	0	0	3	0	4	0	0	0.00837024	0	0	0.0136795	0	0.0226606	0
ENSG00000258245	0	0.885227	3.25428	0	4.82468	8.15285	0	4.36173	1.03488	4.33481	-2.00367	0.165908	1	RPL10P13	12	75688794	75689096	-	303	processed_pseudogene	- && sp|P27635|RL10_HUMAN 60S ribosomal protein L10 OS=Homo sapiens OX=9606 GN=RPL10 PE=1 SV=4 && -	-	0	1	4	0	5	9	0	4	0	0.0585088	0.215083	0	0.318737	0.538542	0	0.288174
ENSG00000261105	0	0	2.44071	0	2.89481	7.24698	0	0	0.610178	2.53545	-2.00208	0.343429	1	LMO7-AS1	13	75604700	75635994	-	2131	lncRNA	- && - && -	-	0	0	3	0	3	8	0	0	0	0	0.0229365	0	0.0271921	0.0680654	0	0
ENSG00000142319	2.08006	0	3.25428	0	7.71949	0.905872	2.39588	10.9043	1.33359	5.48139	-2.00027	0.11853	1	SLC6A3	5	1392794	1445440	-	4467	protein_coding	- && sp|Q01959|SC6A3_HUMAN Sodium-dependent dopamine transporter OS=Homo sapiens OX=9606 GN=SLC6A3 PE=1 SV=1 && -	-	2	0	4	0	8	1	2	10	0.00930542	0	0.0145892	0	0.0345923	0.00405886	0.0107444	0.0488676
ENSG00000167080	0	0	0	6.75062	15.439	0	8.38558	2.18087	1.68765	6.50135	-1.99951	0.202488	1	B4GALNT2	17	49132460	49176840	+	8961	protein_coding	- && sp|Q8NHY0|B4GN2_HUMAN Beta-1,4 N-acetylgalactosaminyltransferase 2 OS=Homo sapiens OX=9606 GN=B4GALNT2 PE=1 SV=2 && PF13804:Retro-transcribing viruses envelope glycoprotein	-	0	0	0	6	16	0	7	2	0	0	0	0.0150749	0.034488	0	0.018746	0.00487204
ENSG00000170927	0	0	1.62714	2.25021	0	0	2.39588	13.0852	0.969337	3.87027	-1.99911	0.262073	1	PKHD1	6	51615299	52087613	-	17443	protein_coding	- && sp|P08F94|PKHD1_HUMAN Fibrocystin OS=Homo sapiens OX=9606 GN=PKHD1 PE=1 SV=1 && PF01833:IPT/TIG domain|PF10162:G8 domain|PF13229:Right handed beta helix region	-	0	0	2	2	0	0	2	12	0	0	0.00186809	0.00258148	0	0	0.00275154	0.0150175
ENSG00000273958	0	0	0	0	0.964936	1.81174	0	0	0	0.69417	-1.99786	0.567563	1	ENSG00000273958	15	60593027	60593460	+	434	lncRNA	- && - && -	-	0	0	0	0	1	2	0	0	0	0	0	0	0.0445057	0.0835526	0	0
ENSG00000283148	0	0	0	0	0.964936	1.81174	0	0	0	0.69417	-1.99786	0.567563	1	ENSG00000283148	3	58174478	58178374	-	845	lncRNA	- && - && -	-	0	0	0	0	1	2	0	0	0	0	0	0	0.0228585	0.0429134	0	0
ENSG00000272435	0	0	0	0	0.964936	1.81174	0	0	0	0.69417	-1.99786	0.567563	1	RNA5SP357	12	34205699	34205817	+	119	rRNA_pseudogene	- && - && -	-	0	0	0	0	1	2	0	0	0	0	0	0	0.162315	0.304721	0	0
ENSG00000101405	0	0	0	0	0.964936	1.81174	0	0	0	0.69417	-1.99786	0.567563	1	OXT	20	3071620	3072517	+	513	protein_coding	- && sp|P01178|NEU1_HUMAN Oxytocin-neurophysin 1 OS=Homo sapiens OX=9606 GN=OXT PE=1 SV=1 && PF00184:Neurohypophysial hormones, C-terminal Domain	-	0	0	0	0	1	2	0	0	0	0	0	0	0.037652	0.0706859	0	0
ENSG00000230595	0	0	0	0	0.964936	1.81174	0	0	0	0.69417	-1.99786	0.567563	1	RSL24D1P2	2	62561058	62561423	-	366	processed_pseudogene	- && sp|Q9UHA3|RLP24_HUMAN Probable ribosome biogenesis protein RLP24 OS=Homo sapiens OX=9606 GN=RSL24D1 PE=1 SV=1 && -	-	0	0	0	0	1	2	0	0	0	0	0	0	0.0527745	0.0990761	0	0
ENSG00000264017	0	0	0	0	0.964936	1.81174	0	0	0	0.69417	-1.99786	0.567563	1	RN7SL336P	6	89090946	89091242	+	297	misc_RNA	- && - && -	-	0	0	0	0	1	2	0	0	0	0	0	0	0.0650352	0.122094	0	0
ENSG00000229107	0	0	0	0	0.964936	1.81174	0	0	0	0.69417	-1.99786	0.567563	1	ABHD17AP4	22	20667836	20670984	-	909	processed_pseudogene	- && sp|Q96GS6|AB17A_HUMAN Alpha/beta hydrolase domain-containing protein 17A OS=Homo sapiens OX=9606 GN=ABHD17A PE=1 SV=1 && PF12146:Serine aminopeptidase, S33	-	0	0	0	0	1	2	0	0	0	0	0	0	0.0212491	0.039892	0	0
ENSG00000280162	0	0	0	0	0.964936	1.81174	0	0	0	0.69417	-1.99786	0.567563	1	ENSG00000280162	20	1320710	1324367	+	3658	TEC	- && sp|Q8N769|CN178_HUMAN Uncharacterized protein C14orf178 OS=Homo sapiens OX=9606 GN=C14orf178 PE=2 SV=1 && -	-	0	0	0	0	1	2	0	0	0	0	0	0	0.00528033	0.00991303	0	0
ENSG00000170209	0	0	0	0	0.964936	1.81174	0	0	0	0.69417	-1.99786	0.567563	1	ANKK1	11	113387779	113400416	+	2608	protein_coding	- && sp|Q8NFD2|ANKK1_HUMAN Ankyrin repeat and protein kinase domain-containing protein 1 OS=Homo sapiens OX=9606 GN=ANKK1 PE=1 SV=1 && PF07714:Protein tyrosine kinase|PF12796:Ankyrin repeats (3 copies)	-	0	0	0	0	1	2	0	0	0	0	0	0	0.00740623	0.0139041	0	0
ENSG00000230686	0	0	0	0	0.964936	1.81174	0	0	0	0.69417	-1.99786	0.567563	1	ENSG00000230686	2	191017954	191019079	+	623	lncRNA	- && - && -	-	0	0	0	0	1	2	0	0	0	0	0	0	0.0310039	0.0582052	0	0
ENSG00000261970	0	0	0	0	0.964936	1.81174	0	0	0	0.69417	-1.99786	0.567563	1	ENSG00000261970	6	79552794	79553160	+	367	processed_pseudogene	- && - && -	-	0	0	0	0	1	2	0	0	0	0	0	0	0.0526307	0.0988061	0	0
ENSG00000227262	0	0	0	0	0.964936	1.81174	0	0	0	0.69417	-1.99786	0.567563	1	HCG4B	6	29925983	29926973	-	991	unprocessed_pseudogene	- && sp|P30375|1A01_GORGO Class I histocompatibility antigen, Gogo-A*0101 alpha chain OS=Gorilla gorilla gorilla OX=9595 PE=2 SV=1 && -	-	0	0	0	0	1	2	0	0	0	0	0	0	0.0194909	0.0365912	0	0
ENSG00000271557	0	0	0	0	0.964936	1.81174	0	0	0	0.69417	-1.99786	0.567563	1	YPEL5P2	11	47841324	47841682	+	359	processed_pseudogene	- && sp|Q3ZBE7|YPEL5_BOVIN Protein yippee-like 5 OS=Bos taurus OX=9913 GN=YPEL5 PE=2 SV=1 && -	-	0	0	0	0	1	2	0	0	0	0	0	0	0.0538035	0.101008	0	0
ENSG00000289832	0	0	0	0	0.964936	1.81174	0	0	0	0.69417	-1.99786	0.567563	1	ENSG00000289832	12	1659599	1669125	-	833	lncRNA	- && - && -	-	0	0	0	0	1	2	0	0	0	0	0	0	0.0231878	0.0435316	0	0
ENSG00000259483	0	0	0	0	0.964936	1.81174	0	0	0	0.69417	-1.99786	0.567563	1	ENSG00000259483	14	56303490	56310761	-	517	lncRNA	- && - && -	-	0	0	0	0	1	2	0	0	0	0	0	0	0.0373606	0.070139	0	0
ENSG00000225421	4.16012	0	0	4.50041	1.92987	7.24698	13.1773	10.9043	2.16513	8.31463	-1.99677	0.0676883	1	ENSG00000225421	2	198493242	198772356	-	2134	lncRNA	- && - && -	-	4	0	0	4	2	8	11	10	0.0389572	0	0	0.0422013	0.0181026	0.0679697	0.123699	0.102292
ENSG00000233586	0	1.77045	1.62714	0	4.82468	9.05872	0	0	0.849399	3.47085	-1.99362	0.252316	1	ENSG00000233586	1	144418678	144419190	+	513	processed_pseudogene	- && - && -	-	0	2	2	0	5	10	0	0	0	0.0691157	0.0635187	0	0.18826	0.353429	0	0
ENSG00000204711	0	0	1.62714	0	2.89481	0	0	4.36173	0.406785	1.81413	-1.99292	0.392132	1	CFAP95	9	69820817	69906227	+	1250	protein_coding	- && sp|Q5VTT2|CI135_HUMAN Protein C9orf135 OS=Homo sapiens OX=9606 GN=C9orf135 PE=1 SV=1 && PF15139:Domain of unknown function (DUF4572)	-	0	0	2	0	3	0	0	4	0	0	0.0260681	0	0.0463571	0	0	0.0698533
ENSG00000198569	0	1.77045	0	2.25021	0	10.8705	4.79176	0	1.00516	3.91556	-1.9925	0.24918	1	SLC34A3	9	137230757	137236555	+	2304	protein_coding	- && sp|Q8N130|NPT2C_HUMAN Sodium-dependent phosphate transport protein 2C OS=Homo sapiens OX=9606 GN=SLC34A3 PE=1 SV=2 && PF02690:Na+/Pi-cotransporter	-	0	2	0	2	0	12	4	0	0	0.015389	0	0.0195437	0	0.0944319	0.0416625	0
ENSG00000236536	3.12009	1.77045	8.13571	0	9.64936	9.05872	15.5732	19.6278	3.25656	13.4773	-1.99147	0.0130895	1	ENSG00000236536	7	19117773	19121920	+	1028	lncRNA	- && - && -	-	3	2	10	0	10	10	13	18	0.0606527	0.0344906	0.158488	0	0.187894	0.176371	0.303471	0.382223
ENSG00000227527	0	2.65568	0	1.1251	4.82468	3.62349	0	6.5426	0.945196	3.74769	-1.98967	0.185612	1	ENSG00000227527	1	42335386	42338376	-	661	lncRNA	- && - && -	-	0	3	0	1	5	4	0	6	0	0.0804607	0	0.0340611	0.146108	0.109718	0	0.198147
ENSG00000185479	0	0.885227	1.62714	1.1251	5.78962	1.81174	7.18764	0	0.909368	3.69725	-1.98958	0.16674	1	KRT6B	12	52446651	52452146	-	2302	protein_coding	- && sp|P04259|K2C6B_HUMAN Keratin, type II cytoskeletal 6B OS=Homo sapiens OX=9606 GN=KRT6B PE=1 SV=5 && PF00038:Intermediate filament protein|PF16208:Keratin type II head	-	0	1	2	1	6	2	6	0	0	0.0077012	0.0141551	0.00978035	0.0503444	0.0157523	0.062548	0
ENSG00000138778	370.251	1880.22	802.994	1736.03	407.203	540.806	432.456	344.577	1197.38	431.26	1.47308	0.00421218	0.0381008	CENPE	4	103105349	103198445	-	9928	protein_coding	- && sp|Q02224|CENPE_HUMAN Centromere-associated protein E OS=Homo sapiens OX=9606 GN=CENPE PE=1 SV=2 && PF00225:Kinesin motor domain	-	356	2124	987	1543	422	597	361	316	0.745264	3.79277	1.61974	3.49916	0.821023	1.09027	0.872596	0.694804
ENSG00000205853	0	0	1.62714	1.1251	0.964936	0	4.79176	5.45216	0.688061	2.80221	-1.98869	0.246142	1	RFPL3S	22	32359886	32382106	-	6902	lncRNA	- && sp|O75679|RFPL3_HUMAN Ret finger protein-like 3 OS=Homo sapiens OX=9606 GN=RFPL3 PE=1 SV=2 && PF13765:SPRY-associated domain|PF00622:SPRY domain	-	0	0	2	1	1	0	4	5	0	0	0.00472111	0.00326201	0.00279853	0	0.0139076	0.0158136
ENSG00000279078	0	0.885227	0	2.25021	0	7.24698	3.59382	1.09043	0.783858	2.98281	-1.98847	0.239763	1	SND1-IT1	7	127997597	128000077	+	2481	lncRNA	- && sp|Q9HBX3|SNIT1_HUMAN Uncharacterized protein encoded by SND1-IT1 OS=Homo sapiens OX=9606 GN=SND1-IT1 PE=4 SV=1 && -	-	0	1	0	2	0	8	3	1	0	0.00714557	0	0.0181494	0	0.0584633	0.0290176	0.00879853
ENSG00000288062	0	3.54091	0	0	1.92987	3.62349	2.39588	6.5426	0.885227	3.62296	-1.98494	0.185919	1	ENSG00000288062	9	92805431	92809171	-	2920	lncRNA	- && sp|Q5SY85|F201A_HUMAN Protein FAM201A OS=Homo sapiens OX=9606 GN=FAM201A PE=4 SV=1 && -	-	0	4	0	0	2	4	2	6	0	0.0242852	0	0	0.0132298	0.0248369	0.0164367	0.0448544
ENSG00000287294	0	0	1.62714	0	3.85974	0	1.19794	2.18087	0.406785	1.80964	-1.98421	0.345253	1	ENSG00000287294	6	84769010	84770219	+	1017	lncRNA	- && - && -	-	0	0	2	0	4	0	1	2	0	0	0.0320404	0	0.0759703	0	0.0235964	0.0429285
ENSG00000270781	1.04003	0	0	0	0	4.52936	0	0	0.260007	1.13234	-1.98274	0.511671	1	ENSG00000270781	17	48899131	48899748	+	301	processed_pseudogene	- && sp|P79244|RL37_BOVIN 60S ribosomal protein L37 OS=Bos taurus OX=9913 GN=RPL37 PE=3 SV=4 && -	-	1	0	0	0	0	5	0	0	0.0690487	0	0	0	0	0.301178	0	0
ENSG00000290778	0	0	0.813571	0	0	4.52936	0	0	0.203393	1.13234	-1.98216	0.51759	1	ENSG00000290778	22	29387909	29417757	+	1648	lncRNA	- && sp|Q6IC83|CV042_HUMAN Uncharacterized protein C22orf42 OS=Homo sapiens OX=9606 GN=C22orf42 PE=2 SV=1 && -	-	0	0	1	0	0	5	0	0	0	0	0.00988625	0	0	0.0550089	0	0
ENSG00000286705	0	0	0	2.25021	0	3.62349	0	4.36173	0.562551	1.9963	-1.97859	0.379002	1	ENSG00000286705	4	307335	337439	-	1138	lncRNA	- && - && -	-	0	0	0	2	0	4	0	4	0	0	0	0.0395683	0	0.0637291	0	0.0767281
ENSG00000236467	3.12009	0	0	0	3.85974	4.52936	1.19794	2.18087	0.780022	2.94198	-1.97845	0.220293	1	KCNMA1-AS1	10	76888044	76980624	+	7061	lncRNA	- && - && -	-	3	0	0	0	4	5	1	2	0.00883033	0	0	0	0.010942	0.0128388	0.00339861	0.00618302
ENSG00000280486	1.04003	1.77045	0	0	1.92987	9.05872	0	0	0.702621	2.74715	-1.97797	0.300098	1	ENSG00000280486	19	1385473	1389665	-	2711	lncRNA	- && sp|Q96MD7|CI085_HUMAN Uncharacterized protein C9orf85 OS=Homo sapiens OX=9606 GN=C9orf85 PE=1 SV=1 && -	-	1	2	0	0	2	10	0	0	0.00766641	0.0130787	0	0	0.0142497	0.0668791	0	0
ENSG00000183775	5.20015	1.77045	4.06785	0	9.64936	15.3998	16.7712	2.18087	2.75961	11.0003	-1.97651	0.0285345	1	KCTD16	5	144170873	144485686	+	14253	protein_coding	- && sp|Q68DU8|KCD16_HUMAN BTB/POZ domain-containing protein KCTD16 OS=Homo sapiens OX=9606 GN=KCTD16 PE=1 SV=1 && -	-	5	2	5	0	10	17	14	2	0.00729097	0.00248764	0.00571548	0	0.0135519	0.0216253	0.0235716	0.0030631
ENSG00000285823	0	1.77045	0	0	0.964936	0	0	6.5426	0.442614	1.87688	-1.9765	0.402707	1	LINC02793	1	25041136	25047404	+	1431	lncRNA	- && - && -	-	0	2	0	0	1	0	0	6	0	0.0247773	0	0	0.0134979	0	0	0.0915269
ENSG00000224072	2.08006	0	0	0	5.78962	0	0	2.18087	0.520015	1.99262	-1.97559	0.384999	1	VEZTP1	X	46454097	46457199	-	2299	processed_pseudogene	- && sp|Q9HBM0|VEZA_HUMAN Vezatin OS=Homo sapiens OX=9606 GN=VEZT PE=1 SV=3 && -	-	2	0	0	0	6	0	0	2	0.0180806	0	0	0	0.0504101	0	0	0.0189901
ENSG00000282961	0	0.885227	0.813571	0	0	1.81174	1.19794	4.36173	0.424699	1.84285	-1.97422	0.307917	1	PRNCR1	8	127079874	127092600	+	12727	lncRNA	- && sp|O00370|LORF2_HUMAN LINE-1 retrotransposable element ORF2 protein OS=Homo sapiens OX=9606 PE=1 SV=1 && -	-	0	1	1	0	0	2	1	4	0	0.00139296	0.00128016	0	0	0.00284921	0.00188557	0.00686074
ENSG00000279048	0	0	1.62714	2.25021	3.85974	0	4.79176	6.5426	0.969337	3.79852	-1.97373	0.187539	1	ENSG00000279048	7	17940503	17942926	+	2424	TEC	- && - && -	-	0	0	2	2	4	0	4	6	0	0	0.0134427	0.0185762	0.0318737	0	0.0396	0.0540326
ENSG00000290123	2.08006	0	1.62714	0	4.82468	1.81174	5.9897	2.18087	0.9268	3.70175	-1.97175	0.145858	1	ENSG00000290123	1	28234080	28236439	-	520	lncRNA	- && sp|Q9UII2|ATIF1_HUMAN ATPase inhibitor, mitochondrial OS=Homo sapiens OX=9606 GN=ATP5IF1 PE=1 SV=1 && -	-	2	0	2	0	5	2	5	2	0.0799371	0	0.0626636	0	0.185726	0.0697343	0.230746	0.0839583
ENSG00000291119	0	0	0	0	0	2.71762	0	0	0	0.679404	-1.97094	0.573022	1	DPY19L2P4	7	90119358	90128866	+	2388	lncRNA	- && sp|Q6NXN4|D19P1_HUMAN Putative C-mannosyltransferase DPY19L2P1 OS=Homo sapiens OX=9606 GN=DPY19L2P1 PE=2 SV=1 && -	-	0	0	0	0	0	3	0	0	0	0	0	0	0	0.0227775	0	0
ENSG00000266900	0	0	0	0	0	2.71762	0	0	0	0.679404	-1.97094	0.573022	1	ENSG00000266900	18	62245810	62247412	+	1603	lncRNA	- && - && -	-	0	0	0	0	0	3	0	0	0	0	0	0	0	0.0339319	0	0
ENSG00000283047	0	0	0	0	0	2.71762	0	0	0	0.679404	-1.97094	0.573022	1	FRG1FP	22	10939388	10961338	-	749	unprocessed_pseudogene	- && sp|Q14331|FRG1_HUMAN Protein FRG1 OS=Homo sapiens OX=9606 GN=FRG1 PE=1 SV=1 && PF06229:FRG1-like domain	-	0	0	0	0	0	3	0	0	0	0	0	0	0	0.0726205	0	0
ENSG00000253869	0	0	0	0	0	2.71762	0	0	0	0.679404	-1.97094	0.573022	1	PIGFP1	5	178922064	178922716	+	653	processed_pseudogene	- && sp|Q07326|PIGF_HUMAN Phosphatidylinositol-glycan biosynthesis class F protein OS=Homo sapiens OX=9606 GN=PIGF PE=1 SV=1 && PF06699:GPI biosynthesis protein family Pig-F	-	0	0	0	0	0	3	0	0	0	0	0	0	0	0.0832967	0	0
ENSG00000273489	0	0	0	0	0	2.71762	0	0	0	0.679404	-1.97094	0.573022	1	ENSG00000273489	7	131493964	131497694	-	3731	lncRNA	- && - && -	-	0	0	0	0	0	3	0	0	0	0	0	0	0	0.0145786	0	0
ENSG00000151704	0	0	0	0	0	2.71762	0	0	0	0.679404	-1.97094	0.573022	1	KCNJ1	11	128836315	128867373	-	4637	protein_coding	- && sp|P48048|KCNJ1_HUMAN ATP-sensitive inward rectifier potassium channel 1 OS=Homo sapiens OX=9606 GN=KCNJ1 PE=1 SV=1 && -	-	0	0	0	0	0	3	0	0	0	0	0	0	0	0.0117302	0	0
ENSG00000206647	0	0	0	0	0	2.71762	0	0	0	0.679404	-1.97094	0.573022	1	ENSG00000206647	2	10155072	10155206	-	135	snoRNA	- && - && -	-	0	0	0	0	0	3	0	0	0	0	0	0	0	0.402909	0	0
ENSG00000235293	0	0	0	0	0	2.71762	0	0	0	0.679404	-1.97094	0.573022	1	ENSG00000235293	2	235177896	235178905	+	663	lncRNA	- && - && -	-	0	0	0	0	0	3	0	0	0	0	0	0	0	0.0820404	0	0
ENSG00000120160	0	0	0	0	0	2.71762	0	0	0	0.679404	-1.97094	0.573022	1	EQTN	9	27284654	27297150	-	1412	protein_coding	- && sp|Q9NQ60|EQTN_HUMAN Equatorin OS=Homo sapiens OX=9606 GN=EQTN PE=2 SV=2 && PF15339:Acrosome formation-associated factor	-	0	0	0	0	0	3	0	0	0	0	0	0	0	0.0385218	0	0
ENSG00000253591	0	0	0	0	0	2.71762	0	0	0	0.679404	-1.97094	0.573022	1	KCNIP1-AS1	5	170639158	170681437	-	1771	lncRNA	- && - && -	-	0	0	0	0	0	3	0	0	0	0	0	0	0	0.030713	0	0
ENSG00000289581	0	0	0	0	0	2.71762	0	0	0	0.679404	-1.97094	0.573022	1	ENSG00000289581	1	183874511	183875729	+	1219	lncRNA	- && sp|Q9P1C3|YN010_HUMAN Putative uncharacterized protein PRO2829 OS=Homo sapiens OX=9606 GN=PRO2829 PE=5 SV=1 && -	-	0	0	0	0	0	3	0	0	0	0	0	0	0	0.0446208	0	0
ENSG00000185495	0	0	0	0	0	2.71762	0	0	0	0.679404	-1.97094	0.573022	1	SEPTIN7P13	1	223995895	224003654	+	343	transcribed_unprocessed_pseudogene	- && sp|Q6Q137|SEPT7_BOVIN Septin-7 OS=Bos taurus OX=9913 GN=SEPTIN7 PE=2 SV=2 && PF00735:Septin	-	0	0	0	0	0	3	0	0	0	0	0	0	0	0.15858	0	0
ENSG00000163501	0	0	0	0	0	2.71762	0	0	0	0.679404	-1.97094	0.573022	1	IHH	2	219054424	219060921	-	2473	protein_coding	- && sp|Q14623|IHH_HUMAN Indian hedgehog protein OS=Homo sapiens OX=9606 GN=IHH PE=1 SV=4 && PF01085:Hedgehog amino-terminal signalling domain|PF01079:Hint module	-	0	0	0	0	0	3	0	0	0	0	0	0	0	0.0219947	0	0
ENSG00000272009	0	0	0	0	0	2.71762	0	0	0	0.679404	-1.97094	0.573022	1	ENSG00000272009	6	28078792	28081130	-	686	lncRNA	- && - && -	-	0	0	0	0	0	3	0	0	0	0	0	0	0	0.0792898	0	0
ENSG00000285545	0	0	0	0	0	2.71762	0	0	0	0.679404	-1.97094	0.573022	1	ENSG00000285545	11	17349053	17351703	-	1113	lncRNA	- && - && -	-	0	0	0	0	0	3	0	0	0	0	0	0	0	0.0488704	0	0
ENSG00000130528	0	0	0	0	0	2.71762	0	0	0	0.679404	-1.97094	0.573022	1	HRC	19	49151198	49155396	-	2657	protein_coding	- && sp|P23327|SRCH_HUMAN Sarcoplasmic reticulum histidine-rich calcium-binding protein OS=Homo sapiens OX=9606 GN=HRC PE=1 SV=1 && -	-	0	0	0	0	0	3	0	0	0	0	0	0	0	0.0204715	0	0
ENSG00000273353	0	0	0	0	0	2.71762	0	0	0	0.679404	-1.97094	0.573022	1	ENSG00000273353	22	45178990	45179310	+	321	lncRNA	- && - && -	-	0	0	0	0	0	3	0	0	0	0	0	0	0	0.169448	0	0
ENSG00000289457	0	0	0	0	0	2.71762	0	0	0	0.679404	-1.97094	0.573022	1	ENSG00000289457	1	150561466	150562287	+	822	lncRNA	- && - && -	-	0	0	0	0	0	3	0	0	0	0	0	0	0	0.0661713	0	0
[truncated: 28,346 more rows]
