# Supplementary material for: Targeting NRF2 and FSP1 to Overcome Ferroptosis Resistance in TSC2-Deficient and Cancer Cells
Source: Cancers (Basel). 2025 Aug 21;17(16):2714. doi: 10.3390/cancers17162714 (PMC12384948; doi:10.3390/cancers17162714)
Supplement: Supplementary file 1 [file cancers-17-02714-s001.zip › Table S3 RNAseq MDA-MB-436 FSP1vsCTRL.xlsx]

## Sheet: FSP1vsCTRL_deg
gene_id	Mb436_fsp1	Mb436_fsp2	Mb436_fsp3	Mb436_fsp4	Mb436_nt1	Mb436_nt2	Mb436_nt3	Mb436_nt4	FSP1	CTRL	log2FoldChange	pvalue	padj	gene_name	gene_chr	gene_start	gene_end	gene_strand	gene_length	gene_biotype	gene_description	Family	Mb436_fsp1_count	Mb436_fsp2_count	Mb436_fsp3_count	Mb436_fsp4_count	Mb436_nt1_count	Mb436_nt2_count	Mb436_nt3_count	Mb436_nt4_count	Mb436_fsp1_fpkm	Mb436_fsp2_fpkm	Mb436_fsp3_fpkm	Mb436_fsp4_fpkm	Mb436_nt1_fpkm	Mb436_nt2_fpkm	Mb436_nt3_fpkm	Mb436_nt4_fpkm
ENSG00000133962	0	0	0	0	0	1.78479	4.73054	21.5293	0	7.01116	-5.28401	0.00193913	1	CATSPERB	14	91580696	91780707	-	5635	protein_coding	- && sp|Q9H7T0|CTSRB_HUMAN Cation channel sperm-associated protein subunit beta OS=Homo sapiens OX=9606 GN=CATSPERB PE=2 SV=2 && PF15149:Cation channel sperm-associated protein subunit beta protein family	-	0	0	0	0	0	2	4	20	0	0	0	0	0	0.00643511	0.0170347	0.077477
ENSG00000231324	0	0	0	0	0	1.78479	11.8263	10.7647	0	6.09395	-5.07694	0.00302641	1	ENSG00000231324	21	36632681	36637033	-	1133	lncRNA	- && - && -	-	0	0	0	0	0	2	10	10	0	0	0	0	0	0.0320052	0.211806	0.192667
ENSG00000187821	0	0	0	0	13.3089	1.78479	4.73054	4.30586	0	6.03252	-5.07537	0.00107051	1	HELT	4	185018490	185020953	+	1736	protein_coding	- && sp|A6NFD8|HELT_HUMAN Hairy and enhancer of split-related protein HELT OS=Homo sapiens OX=9606 GN=HELT PE=2 SV=2 && PF07527:Hairy Orange|PF00010:Helix-loop-helix DNA-binding domain	bHLH	0	0	0	0	14	2	4	4	0	0	0	0	0.15577	0.0208882	0.055294	0.0502976
ENSG00000233671	0	0	0	0	5.70381	0	8.27844	9.68819	0	5.91761	-5.03774	0.00259863	1	CENPNP1	2	87221113	87222488	-	1376	processed_pseudogene	- && sp|Q96H22|CENPN_HUMAN Centromere protein N OS=Homo sapiens OX=9606 GN=CENPN PE=1 SV=2 && -	-	0	0	0	0	6	0	7	9	0	0	0	0	0.0842244	0	0.122081	0.142778
ENSG00000183929	0	0	0.918493	0	3.80254	18.7403	10.6437	2.15293	0.229623	8.83487	-4.90735	0.00053221	1	DUSP5P1	1	228650241	228651379	+	1139	processed_pseudogene	- && sp|Q16690|DUS5_HUMAN Dual specificity protein phosphatase 5 OS=Homo sapiens OX=9606 GN=DUSP5 PE=1 SV=2 && -	-	0	0	1	0	4	21	9	2	0	0	0.0164392	0	0.067833	0.334284	0.189621	0.0383304
ENSG00000165816	0	0	0	0	0	1.78479	2.36527	16.147	0	5.07426	-4.81807	0.00850166	1	VWA2	10	114239254	114294489	+	6353	protein_coding	- && sp|Q5GFL6|VWA2_HUMAN von Willebrand factor A domain-containing protein 2 OS=Homo sapiens OX=9606 GN=VWA2 PE=1 SV=1 && PF00092:von Willebrand factor type A domain|PF00008:EGF-like domain	-	0	0	0	0	0	2	2	15	0	0	0	0	0	0.00570783	0.00755473	0.0515406
ENSG00000271797	0	0	0	0	1.90127	2.67718	2.36527	12.9176	0	4.96533	-4.78803	0.0038031	1	ENSG00000271797	5	115262505	115263448	+	944	lncRNA	- && sp|P53609|PGTB1_HUMAN Geranylgeranyl transferase type-1 subunit beta OS=Homo sapiens OX=9606 GN=PGGT1B PE=1 SV=2 && -	-	0	0	0	0	2	3	2	12	0	0	0	0	0.0409226	0.0576195	0.0508424	0.277489
ENSG00000249807	0	0	0	0	0	0.892394	0	17.2235	0	4.52896	-4.65856	0.17073	1	ENSG00000249807	5	10137138	10138365	+	943	lncRNA	- && sp|Q8WTZ3|YS049_HUMAN Zinc finger protein ENSP00000375192 OS=Homo sapiens OX=9606 PE=2 SV=1 && -	-	0	0	0	0	0	1	0	16	0	0	0	0	0	0.0192269	0	0.370378
ENSG00000042286	187.845	160.923	147.877	173.32	4215.12	4398.61	4193.62	4064.73	167.491	4218.02	-4.65706	0	0	AIFM2	10	70098223	70132934	-	5135	protein_coding	- && sp|Q9BRQ8|FSP1_HUMAN Ferroptosis suppressor protein 1 OS=Homo sapiens OX=9606 GN=AIFM2 PE=1 SV=1 && -	-	181	158	161	187	4434	4929	3546	3776	0.741698	0.636834	0.587071	0.687217	16.6786	17.4036	16.5717	16.052
ENSG00000269404	0	0	0	0	1.90127	5.35437	0	10.7647	0	4.50507	-4.65461	0.0103436	1	SPIB	19	50418938	50431314	+	4282	protein_coding	- && sp|Q01892|SPIB_HUMAN Transcription factor Spi-B OS=Homo sapiens OX=9606 GN=SPIB PE=1 SV=1 && PF00178:Ets-domain	ETS	0	0	0	0	2	6	0	10	0	0	0	0	0.0090217	0.0254053	0	0.0509789
ENSG00000188404	0	0	0	0	9.50635	1.78479	0	6.45879	0	4.43748	-4.63531	0.0108553	1	SELL	1	169690665	169711702	-	2731	protein_coding	- && sp|P14151|LYAM1_HUMAN L-selectin OS=Homo sapiens OX=9606 GN=SELL PE=1 SV=2 && PF00084:Sushi repeat (SCR repeat)|PF00059:Lectin C-type domain	-	0	0	0	0	10	2	0	6	0	0	0	0	0.0707267	0.0132779	0	0.0479586
ENSG00000285863	0	0	0	0	1.90127	10.7087	4.73054	0	0	4.33514	-4.6035	0.012444	1	ENSG00000285863	15	61861109	61894164	+	589	lncRNA	- && - && -	-	0	0	0	0	2	12	4	0	0	0	0	0	0.0655873	0.369391	0.162972	0
ENSG00000289902	0	0	0	0	17.1114	0	0	0	0	4.27786	-4.58353	0.046782	1	ENSG00000289902	4	24321454	24323679	+	2226	lncRNA	- && - && -	-	0	0	0	0	18	0	0	0	0	0	0	0	0.15619	0	0	0
ENSG00000227619	0	0	0	0	0	0	0	17.2235	0	4.30586	-4.58294	0.0469647	1	ENSG00000227619	9	129575117	129584556	+	3770	lncRNA	- && - && -	-	0	0	0	0	0	0	0	16	0	0	0	0	0	0	0	0.0926436
ENSG00000157087	0	0	0	0	4.75318	0	9.46107	2.15293	0	4.0918	-4.50263	0.0159619	1	ATP2B2	3	10324023	10708007	-	10260	protein_coding	- && sp|Q01814|AT2B2_HUMAN Plasma membrane calcium-transporting ATPase 2 OS=Homo sapiens OX=9606 GN=ATP2B2 PE=1 SV=2 && -	-	0	0	0	0	5	0	8	2	0	0	0	0	0.00941299	0	0.0187116	0.0042552
ENSG00000259744	0	0	0	0	3.80254	0	0	11.8411	0	3.91092	-4.44592	0.0338779	1	ENSG00000259744	15	70848883	70849770	-	755	lncRNA	- && sp|Q8N9N2|ASCC1_HUMAN Activating signal cointegrator 1 complex subunit 1 OS=Homo sapiens OX=9606 GN=ASCC1 PE=1 SV=1 && -	-	0	0	0	0	4	0	0	11	0	0	0	0	0.102334	0	0	0.318041
ENSG00000264845	0	0	0	0	3.80254	0.892394	0	10.7647	0	3.8649	-4.42978	0.0220397	1	ENSG00000264845	18	69469517	69471736	+	612	transcribed_processed_pseudogene	- && - && -	-	0	0	0	0	4	1	0	10	0	0	0	0	0.126245	0.0296257	0	0.356686
ENSG00000291032	0	0	0	0	14.2595	0	0	1.07647	0	3.834	-4.42625	0.041664	1	ENSG00000291032	Y	11153797	11215032	-	2196	lncRNA	- && - && -	-	0	0	0	0	15	0	0	1	0	0	0	0	0.131936	0	0	0.00994042
ENSG00000270207	0	0	0	0	9.50635	5.35437	0	0	0	3.71518	-4.38505	0.0367904	1	ENSG00000270207	3	7606890	7790482	-	4594	lncRNA	- && sp|O00370|LORF2_HUMAN LINE-1 retrotransposable element ORF2 protein OS=Homo sapiens OX=9606 PE=1 SV=1 && -	-	0	0	0	0	10	6	0	0	0	0	0	0	0.042045	0.0236799	0	0
ENSG00000284862	1.03782	0	0	0	13.3089	4.46197	1.18263	5.38233	0.259455	6.08396	-4.37279	0.00387808	1	CCDC39	3	180602858	180684942	-	10601	protein_coding	- && sp|Q9UFE4|CCD39_HUMAN Coiled-coil domain-containing protein 39 OS=Homo sapiens OX=9606 GN=CCDC39 PE=2 SV=3 && -	-	1	0	0	0	14	5	1	5	0.00198492	0	0	0	0.0255086	0.00855152	0.00226371	0.0102958
ENSG00000272995	0	0	0	0	7.60508	2.67718	0	4.30586	0	3.64703	-4.35472	0.0214858	1	ENSG00000272995	4	20766808	20767372	+	565	lncRNA	- && - && -	-	0	0	0	0	8	3	0	4	0	0	0	0	0.273493	0.0962704	0	0.154543
ENSG00000280037	0	0	0	0	7.60508	0	7.09581	0	0	3.67522	-4.35434	0.0396906	1	ENSG00000280037	2	73761269	73761781	-	513	TEC	- && - && -	-	0	0	0	0	8	0	6	0	0	0	0	0	0.301216	0	0.280674	0
ENSG00000259209	0	0	0	0	6.65445	0.892394	7.09581	0	0	3.66066	-4.34806	0.0256788	1	ENSG00000259209	16	72805998	72809872	+	1697	lncRNA	- && - && -	-	0	0	0	0	7	1	6	0	0	0	0	0	0.0796748	0.0106841	0.0848471	0
ENSG00000254985	0	0	0	0	1.90127	12.4935	0	0	0	3.5987	-4.34186	0.0447141	1	RSF1-IT2	11	77717712	77718411	-	566	lncRNA	- && sp|Q8N9N2|ASCC1_HUMAN Activating signal cointegrator 1 complex subunit 1 OS=Homo sapiens OX=9606 GN=ASCC1 PE=1 SV=1 && -	-	0	0	0	0	2	14	0	0	0	0	0	0	0.0682525	0.448468	0	0
ENSG00000215097	0	0	0	0	0	3.56958	2.36527	8.61173	0	3.63664	-4.3399	0.0239569	1	ENSG00000215097	10	46774421	46776180	-	1760	processed_pseudogene	- && sp|Q13202|DUS8_HUMAN Dual specificity protein phosphatase 8 OS=Homo sapiens OX=9606 GN=DUSP8 PE=1 SV=2 && PF00782:Dual specificity phosphatase, catalytic domain	-	0	0	0	0	0	4	2	8	0	0	0	0	0	0.0412066	0.02727	0.0992234
ENSG00000232878	0	0	0	0	0	0	4.73054	9.68819	0	3.60468	-4.32083	0.0437734	1	DPYD-AS1	1	97095923	97322955	+	1479	lncRNA	- && sp|O14628|ZN195_HUMAN Zinc finger protein 195 OS=Homo sapiens OX=9606 GN=ZNF195 PE=1 SV=2 && -	-	0	0	0	0	0	0	4	9	0	0	0	0	0	0	0.0649022	0.132835
ENSG00000260015	0	0	0	0	4.75318	0.892394	0	8.61173	0	3.56432	-4.31461	0.0278828	1	ENSG00000260015	16	71539834	71541825	-	409	lncRNA	- && - && -	-	0	0	0	0	5	1	0	8	0	0	0	0	0.23613	0.0443299	0	0.426976
ENSG00000102239	0	0	0	0	9.50635	0	4.73054	0	0	3.55922	-4.31204	0.0442588	1	BRS3	X	136487947	136493780	+	2773	protein_coding	- && sp|P32247|BRS3_HUMAN Bombesin receptor subtype-3 OS=Homo sapiens OX=9606 GN=BRS3 PE=1 SV=1 && PF00001:7 transmembrane receptor (rhodopsin family)	-	0	0	0	0	10	0	4	0	0	0	0	0	0.0696554	0	0.0346161	0
ENSG00000289069	0	0	0	0	5.70381	0.892394	0	7.53526	0	3.53287	-4.30311	0.0282967	1	ENSG00000289069	3	110966981	110969836	-	625	lncRNA	- && sp|K7EIQ3|CS082_HUMAN Uncharacterized protein ZNF561-AS1 OS=Homo sapiens OX=9606 GN=ZNF561-AS1 PE=4 SV=1 && -	-	0	0	0	0	6	1	0	7	0	0	0	0	0.185428	0.0290095	0	0.244487
ENSG00000268902	0	0	0	0	2.85191	0	7.09581	4.30586	0	3.56339	-4.30202	0.025013	1	CSAG2	X	152708261	152714549	-	1091	protein_coding	- && sp|Q9Y5P2|CSAG2_HUMAN Chondrosarcoma-associated gene 2/3 protein OS=Homo sapiens OX=9606 GN=CSAG2 PE=1 SV=2 && -	-	0	0	0	0	3	0	6	4	0	0	0	0	0.0531131	0	0.131976	0.0800336
ENSG00000276633	0	0	0	0	0	1.78479	4.73054	7.53526	0	3.51265	-4.28382	0.0274239	1	ENSG00000276633	21	45870854	45873345	+	2492	lncRNA	- && - && -	-	0	0	0	0	0	2	4	7	0	0	0	0	0	0.0145513	0.0385194	0.0613178
ENSG00000132677	0	0	0	0	0	0	11.8263	2.15293	0	3.49482	-4.27035	0.0514423	1	RHBG	1	156369211	156385219	+	3384	protein_coding	- && sp|Q95M74|RHBG_PANTR Ammonium transporter Rh type B OS=Pan troglodytes OX=9598 GN=RHBG PE=2 SV=1 && -	-	0	0	0	0	0	0	10	2	0	0	0	0	0	0	0.0709149	0.0129014
ENSG00000279206	0	0	0	0	0.950635	1.78479	0	10.7647	0	3.37502	-4.23308	0.0367616	1	ENSG00000279206	16	72772673	72773272	+	600	lncRNA	- && - && -	-	0	0	0	0	1	2	0	10	0	0	0	0	0.0321924	0.0604364	0	0.363819
ENSG00000100362	0	0	0	0	5.70381	5.35437	1.18263	1.07647	0	3.32932	-4.22804	0.0212467	1	PVALB	22	36800684	36819479	-	1050	protein_coding	- && sp|P20472|PRVA_HUMAN Parvalbumin alpha OS=Homo sapiens OX=9606 GN=PVALB PE=1 SV=2 && PF13499:EF-hand domain pair	-	0	0	0	0	6	6	1	1	0	0	0	0	0.110374	0.103605	0.0228548	0.0207897
ENSG00000179136	0	0	0	0	1.90127	8.03155	1.18263	2.15293	0	3.3171	-4.22306	0.0215457	1	LINC00670	17	12549764	12642854	+	5363	lncRNA	- && sp|O00370|LORF2_HUMAN LINE-1 retrotransposable element ORF2 protein OS=Homo sapiens OX=9606 PE=1 SV=1 && -	-	0	0	0	0	2	9	1	2	0	0	0	0	0.00720323	0.0304267	0.00447466	0.00814065
ENSG00000124467	0	0	0	0	6.65445	5.35437	1.18263	0	0	3.29786	-4.21364	0.0341105	1	PSG8	19	42752686	42765678	-	3953	protein_coding	- && sp|Q9UQ74|PSG8_HUMAN Pregnancy-specific beta-1-glycoprotein 8 OS=Homo sapiens OX=9606 GN=PSG8 PE=2 SV=2 && -	-	0	0	0	0	7	6	1	0	0	0	0	0	0.0342039	0.0275197	0.00607073	0
ENSG00000226690	0	0	0.918493	0	5.70381	0	1.18263	15.0705	0.229623	5.48924	-4.21261	0.0140383	1	ENSG00000226690	7	12469621	12542222	+	3737	protein_coding	- && - && -	-	0	0	1	0	6	0	1	14	0	0	0.00501051	0	0.0310122	0	0.00642162	0.081779
ENSG00000274678	0	0	0	0	3.80254	0	9.46107	0	0	3.3159	-4.1996	0.0550831	1	ENSG00000274678	16	30821338	30821884	+	547	lncRNA	- && sp|Q2KIM1|CT027_BOVIN UPF0687 protein C20orf27 homolog OS=Bos taurus OX=9913 PE=2 SV=1 && -	-	0	0	0	0	4	0	8	0	0	0	0	0	0.141246	0	0.35097	0
ENSG00000287868	0	0	0	0	0	0	2.36527	10.7647	0	3.28248	-4.18752	0.0596909	1	ENSG00000287868	9	35023840	35025402	-	1474	lncRNA	- && sp|Q1W209|ESRG_HUMAN Embryonic stem cell-related gene protein OS=Homo sapiens OX=9606 GN=ESRG PE=2 SV=2 && -	-	0	0	0	0	0	0	2	10	0	0	0	0	0	0	0.0325612	0.148095
ENSG00000256596	0	0	0	0	7.60508	0.892394	2.36527	2.15293	0	3.25392	-4.18572	0.023649	1	ENSG00000256596	12	124206228	124209018	+	2256	lncRNA	- && - && -	-	0	0	0	0	8	1	2	2	0	0	0	0	0.0684945	0.00803676	0.0212745	0.0193521
ENSG00000082929	0	0	0	0	0	10.7087	0	2.15293	0	3.21542	-4.17733	0.0606137	1	LINC01587	4	5524569	5527801	+	1164	lncRNA	- && sp|Q99440|CD006_HUMAN Uncharacterized protein encoded by LINC01587 OS=Homo sapiens OX=9606 GN=LINC01587 PE=2 SV=1 && -	-	0	0	0	0	0	12	0	2	0	0	0	0	0	0.186917	0	0.0375071
ENSG00000250886	0	0	0	0	0	3.56958	9.46107	0	0	3.25766	-4.17554	0.0574968	1	ENSG00000250886	5	35081223	35081992	+	456	processed_pseudogene	- && sp|P04406|G3P_HUMAN Glyceraldehyde-3-phosphate dehydrogenase OS=Homo sapiens OX=9606 GN=GAPDH PE=1 SV=3 && -	-	0	0	0	0	0	4	8	0	0	0	0	0	0	0.159043	0.42101	0
ENSG00000258949	0	0	0	0	7.60508	0.892394	0	4.30586	0	3.20084	-4.16443	0.0390183	1	ENSG00000258949	14	44898908	44911863	-	360	lncRNA	- && - && -	-	0	0	0	0	8	1	0	4	0	0	0	0	0.429232	0.0503637	0	0.242546
ENSG00000261742	0	0	0	0	9.50635	0	0	3.2294	0	3.18394	-4.15647	0.0606836	1	LINC00922	16	65284496	65576345	-	2325	lncRNA	- && - && -	-	0	0	0	0	10	0	0	3	0	0	0	0	0.0830772	0	0	0.0281667
ENSG00000182050	0	0	0	0	5.70381	0	7.09581	0	0	3.1999	-4.1524	0.0590949	1	MGAT4C	12	85955666	86838904	-	27761	protein_coding	- && sp|Q9UBM8|MGT4C_HUMAN Alpha-1,3-mannosyl-glycoprotein 4-beta-N-acetylglucosaminyltransferase C OS=Homo sapiens OX=9606 GN=MGAT4C PE=2 SV=2 && -	-	0	0	0	0	6	0	6	0	0	0	0	0	0.00417466	0	0.00518661	0
ENSG00000249961	0	0	0	0	0	12.4935	0	0	0	3.12338	-4.13563	0.097937	1	TERB1	16	66754640	66801620	-	3431	protein_coding	- && sp|Q8NA31|TERB1_HUMAN Telomere repeats-binding bouquet formation protein 1 OS=Homo sapiens OX=9606 GN=TERB1 PE=1 SV=3 && PF00249:Myb-like DNA-binding domain	MYB	0	0	0	0	0	14	0	0	0	0	0	0	0	0.0739822	0	0
ENSG00000260298	0	0	0	0	0	12.4935	0	0	0	3.12338	-4.13563	0.097937	1	ACTG1P16	16	50058150	50059231	-	1082	transcribed_processed_pseudogene	- && sp|P63256|ACTG_ANSAN Actin, cytoplasmic 2 OS=Anser anser anser OX=8844 GN=ACTG1 PE=2 SV=1 && -	-	0	0	0	0	0	14	0	0	0	0	0	0	0	0.234596	0	0
ENSG00000287337	0	0	0	0	5.70381	3.56958	0	3.2294	0	3.1257	-4.13417	0.035879	1	ENSG00000287337	17	58219375	58233479	+	1505	lncRNA	- && - && -	-	0	0	0	0	6	4	0	3	0	0	0	0	0.0770051	0.0481885	0	0.0435133
ENSG00000286849	0	0	0	0	2.85191	2.67718	7.09581	0	0	3.15622	-4.1323	0.0373257	1	ENSG00000286849	16	17405678	17408073	+	1607	lncRNA	- && - && -	-	0	0	0	0	3	3	6	0	0	0	0	0	0.0360587	0.0338474	0.089599	0
ENSG00000154864	0	0	0	0	0	0	9.46107	3.2294	0	3.17262	-4.1312	0.0637653	1	PIEZO2	18	10666483	11149569	-	21000	protein_coding	- && sp|Q9H5I5|PIEZ2_HUMAN Piezo-type mechanosensitive ion channel component 2 OS=Homo sapiens OX=9606 GN=PIEZO2 PE=1 SV=2 && PF15917:Piezo|PF12166:Piezo non-specific cation channel, R-Ras-binding domain	-	0	0	0	0	0	0	8	3	0	0	0	0	0	0	0.00914194	0.00311845
ENSG00000201217	0	0	0	0	0	1.78479	0	10.7647	0	3.13736	-4.12737	0.0662694	1	Y_RNA	3	152449272	152449384	+	113	misc_RNA	- && - && -	-	0	0	0	0	0	2	0	10	0	0	0	0	0	0.320901	0	1.93178
ENSG00000115590	0	0	0	0	1.90127	3.56958	7.09581	0	0	3.14166	-4.12627	0.0385975	1	IL1R2	2	101991960	102028544	+	2957	protein_coding	- && sp|P27930|IL1R2_HUMAN Interleukin-1 receptor type 2 OS=Homo sapiens OX=9606 GN=IL1R2 PE=1 SV=1 && PF00047:Immunoglobulin domain|PF18452:Immunoglobulin domain	-	0	0	0	0	2	4	6	0	0	0	0	0	0.0130642	0.0245261	0.0486931	0
ENSG00000142449	1.03782	0	0	0	9.50635	0	0	10.7647	0.259455	5.06775	-4.10163	0.0259581	1	FBN3	19	8065402	8149592	-	9985	protein_coding	- && sp|Q75N90|FBN3_HUMAN Fibrillin-3 OS=Homo sapiens OX=9606 GN=FBN3 PE=2 SV=3 && -	-	1	0	0	0	10	0	0	10	0.00210737	0	0	0	0.0193445	0	0	0.0218619
ENSG00000265907	0	0	0	0	1.90127	1.78479	0	8.61173	0	3.07445	-4.10023	0.0435934	1	ENSG00000265907	18	2948238	2960756	+	3632	lncRNA	- && sp|Q92539|LPIN2_HUMAN Phosphatidate phosphatase LPIN2 OS=Homo sapiens OX=9606 GN=LPIN2 PE=1 SV=1 && -	-	0	0	0	0	2	2	0	8	0	0	0	0	0.0106363	0.00998399	0	0.0480818
ENSG00000237919	0	0	0	0	5.70381	1.78479	4.73054	0	0	3.05478	-4.09084	0.0414927	1	LRRC7-AS1	1	70013982	70031222	-	948	lncRNA	- && sp|Q96NW7|LRRC7_HUMAN Leucine-rich repeat-containing protein 7 OS=Homo sapiens OX=9606 GN=LRRC7 PE=1 SV=1 && -	-	0	0	0	0	6	2	4	0	0	0	0	0	0.12225	0.0382509	0.101256	0
ENSG00000235079	0	0	0	0	1.90127	8.03155	0	2.15293	0	3.02144	-4.08964	0.0443008	1	ZRANB2-AS1	1	71048855	71067184	+	967	lncRNA	- && - && -	-	0	0	0	0	2	9	0	2	0	0	0	0	0.0399492	0.168747	0	0.0451482
ENSG00000250620	0	0	0	0	3.80254	3.56958	4.73054	0	0	3.02566	-4.07828	0.0404328	1	LINC02515	4	187408232	187415748	+	1257	lncRNA	- && - && -	-	0	0	0	0	4	4	4	0	0	0	0	0	0.0614652	0.0576959	0.0763646	0
ENSG00000182329	0	0	0	0	3.80254	8.03155	0	0	0	2.95852	-4.05934	0.070407	1	KIAA2012	2	202073255	202205188	+	7962	protein_coding	- && sp|Q0VF49|K2012_HUMAN Uncharacterized protein KIAA2012 OS=Homo sapiens OX=9606 GN=KIAA2012 PE=2 SV=2 && -	-	0	0	0	0	4	9	0	0	0	0	0	0	0.00970382	0.0204946	0	0
ENSG00000288966	0	0	0	0	3.80254	8.03155	0	0	0	2.95852	-4.05934	0.070407	1	ENSG00000288966	8	70405438	70407303	+	1866	lncRNA	- && - && -	-	0	0	0	0	4	9	0	0	0	0	0	0	0.041405	0.0874482	0	0
ENSG00000188800	0	0	0	0	0	7.13916	4.73054	0	0	2.96742	-4.05212	0.0714174	1	TMCO2	1	40245947	40251684	+	846	protein_coding	- && sp|Q7Z6W1|TMCO2_HUMAN Transmembrane and coiled-coil domain-containing protein 2 OS=Homo sapiens OX=9606 GN=TMCO2 PE=1 SV=1 && PF15844:Transmembrane and coiled-coil domain-containing protein 2	-	0	0	0	0	0	8	4	0	0	0	0	0	0	0.171451	0.113464	0
ENSG00000281880	0	0	0	0	0	5.35437	0	6.45879	0	2.95329	-4.04697	0.0711903	1	PAUPAR	11	31812307	32002405	+	8565	lncRNA	- && - && -	-	0	0	0	0	0	6	0	6	0	0	0	0	0	0.0127012	0	0.0152919
ENSG00000289540	0	0	0	0	1.90127	4.46197	0	5.38233	0	2.93639	-4.04092	0.0455647	1	ENSG00000289540	5	40678774	40679305	-	532	lncRNA	- && - && -	-	0	0	0	0	2	5	0	5	0	0	0	0	0.0726145	0.170403	0	0.205161
ENSG00000109132	0	0	0	0	0	0	11.8263	0	0	2.95659	-4.03037	0.113873	1	PHOX2B	4	41744082	41748725	-	2847	protein_coding	- && sp|Q99453|PHX2B_HUMAN Paired mesoderm homeobox protein 2B OS=Homo sapiens OX=9606 GN=PHOX2B PE=2 SV=2 && PF00046:Homeodomain	Homeobox	0	0	0	0	0	0	10	0	0	0	0	0	0	0	0.0842908	0
ENSG00000250632	0	0	0	0	0	0	11.8263	0	0	2.95659	-4.03037	0.113873	1	LINC02171	4	3673593	3677855	-	1033	lncRNA	- && - && -	-	0	0	0	0	0	0	10	0	0	0	0	0	0	0	0.23231	0
ENSG00000269526	0	0	0	0	0	0	11.8263	0	0	2.95659	-4.03037	0.113873	1	ERVV-1	19	53013921	53016123	+	2203	protein_coding	- && sp|B6SEH8|ERVV1_HUMAN Endogenous retrovirus group V member 1 Env polyprotein OS=Homo sapiens OX=9606 GN=ERVV-1 PE=2 SV=1 && PF00429:ENV polyprotein (coat polyprotein)	-	0	0	0	0	0	0	10	0	0	0	0	0	0	0	0.108931	0
ENSG00000283662	0	0	0	0	0	11.6011	0	0	0	2.90028	-4.02898	0.114421	1	ENSG00000283662	16	28258686	28292173	+	2681	lncRNA	- && sp|O00370|LORF2_HUMAN LINE-1 retrotransposable element ORF2 protein OS=Homo sapiens OX=9606 PE=1 SV=1 && -	-	0	0	0	0	0	13	0	0	0	0	0	0	0	0.0879157	0	0
ENSG00000289244	0	0	0	0	3.80254	5.35437	2.36527	0	0	2.88054	-4.01569	0.0481535	1	ENSG00000289244	22	50628252	50629680	+	1429	lncRNA	- && - && -	-	0	0	0	0	4	6	2	0	0	0	0	0	0.054067	0.076127	0.0335865	0
ENSG00000228294	0	0	0	0	0	0	10.6437	1.07647	0	2.93004	-4.01496	0.0849723	1	BMS1P17	14	19316114	19316773	+	316	transcribed_unprocessed_pseudogene	- && sp|Q14692|BMS1_HUMAN Ribosome biogenesis protein BMS1 homolog OS=Homo sapiens OX=9606 GN=BMS1 PE=1 SV=1 && PF04950:40S ribosome biogenesis protein Tsr1 and BMS1 C-terminal	-	0	0	0	0	0	0	9	1	0	0	0	0	0	0	0.683476	0.0690796
ENSG00000199331	0	0	0	0	3.80254	0.892394	4.73054	2.15293	0	2.8946	-4.00661	0.0334607	1	Y_RNA	9	109042386	109042487	-	102	misc_RNA	- && - && -	-	0	0	0	0	4	1	4	2	0	0	0	0	0.757469	0.177754	0.941082	0.428023
ENSG00000289180	0	0	0	0	0	8.92394	2.36527	0	0	2.8223	-3.98621	0.083831	1	ENSG00000289180	14	69069292	69105927	+	948	lncRNA	- && - && -	-	0	0	0	0	0	10	2	0	0	0	0	0	0	0.191254	0.0506278	0
ENSG00000258793	0	0	1.83699	0	10.457	13.3859	0	6.45879	0.459247	7.57542	-3.98442	0.00879588	1	ENSG00000258793	14	96259411	96268624	-	738	lncRNA	- && - && -	-	0	0	2	0	11	15	0	6	0	0	0.0507433	0	0.2879	0.368515	0	0.177473
ENSG00000163283	1.03782	0	0	0	5.70381	0	0	12.9176	0.259455	4.65535	-3.97666	0.0346539	1	ALPP	2	232378724	232382889	+	2869	protein_coding	- && sp|P05187|PPB1_HUMAN Alkaline phosphatase, placental type OS=Homo sapiens OX=9606 GN=ALPP PE=1 SV=2 && -	-	1	0	0	0	6	0	0	12	0.0073343	0	0	0	0.0403948	0	0	0.0913035
ENSG00000228364	0	0	0	0	1.90127	0	9.46107	0	0	2.84059	-3.9729	0.0857672	1	SAR1AP1	6	29076573	29077168	-	596	processed_pseudogene	- && sp|Q9NR31|SAR1A_HUMAN GTP-binding protein SAR1a OS=Homo sapiens OX=9606 GN=SAR1A PE=1 SV=1 && -	-	0	0	0	0	2	0	8	0	0	0	0	0	0.064817	0	0.322115	0
ENSG00000227482	0	0	0	0	5.70381	5.35437	0	0	0	2.76454	-3.96046	0.0824624	1	ENSG00000227482	9	113650956	113682855	+	1223	lncRNA	- && - && -	-	0	0	0	0	6	6	0	0	0	0	0	0	0.094761	0.0889498	0	0
ENSG00000287554	0	0	0	0	1.90127	3.56958	2.36527	3.2294	0	2.76638	-3.95025	0.0347723	1	ENSG00000287554	7	121304657	121309842	-	3376	lncRNA	- && sp|Q6B4Z3|UTY_PANTR Histone demethylase UTY OS=Pan troglodytes OX=9598 GN=UTY PE=2 SV=1 && -	-	0	0	0	0	2	4	2	3	0	0	0	0	0.0114428	0.0214821	0.0142166	0.0193979
ENSG00000289334	0	0	0	0	0	5.35437	3.5479	2.15293	0	2.7638	-3.94812	0.0563562	1	ENSG00000289334	8	30094324	30095370	-	1047	lncRNA	- && - && -	-	0	0	0	0	0	6	3	2	0	0	0	0	0	0.103902	0.068761	0.0416985
ENSG00000168447	0	0	0	0	1.90127	0	7.09581	2.15293	0	2.7875	-3.94471	0.05915	1	SCNN1B	16	23278231	23381294	+	3881	protein_coding	- && sp|P51168|SCNNB_HUMAN Amiloride-sensitive sodium channel subunit beta OS=Homo sapiens OX=9606 GN=SCNN1B PE=1 SV=2 && PF00858:Amiloride-sensitive sodium channel	-	0	0	0	0	2	0	6	2	0	0	0	0	0.00995385	0	0.0371001	0.0112492
ENSG00000278012	0	0	0	0	5.70381	0.892394	1.18263	3.2294	0	2.75206	-3.94444	0.0422947	1	ENSG00000278012	20	31970181	31970831	+	651	lncRNA	- && - && -	-	0	0	0	0	6	1	1	3	0	0	0	0	0.178023	0.0278509	0.0368627	0.100595
ENSG00000264573	0	0	0	0	0	6.24676	4.73054	0	0	2.74432	-3.93826	0.0866825	1	RN7SL15P	X	41345576	41345876	-	301	misc_RNA	- && - && -	-	0	0	0	0	0	7	4	0	0	0	0	0	0	0.421649	0.318905	0
ENSG00000228124	0	0	0	0	0	4.46197	0	6.45879	0	2.73019	-3.93269	0.0869704	1	MDN1-AS1	6	89673469	89675783	+	472	lncRNA	- && sp|Q9NU22|MDN1_HUMAN Midasin OS=Homo sapiens OX=9606 GN=MDN1 PE=1 SV=2 && -	-	0	0	0	0	0	5	0	6	0	0	0	0	0	0.192065	0	0.277489
ENSG00000280486	0	0	0	0	1.90127	8.92394	0	0	0	2.7063	-3.93173	0.0915434	1	ENSG00000280486	19	1385473	1389665	-	2711	lncRNA	- && sp|Q96MD7|CI085_HUMAN Uncharacterized protein C9orf85 OS=Homo sapiens OX=9606 GN=C9orf85 PE=1 SV=1 && -	-	0	0	0	0	2	10	0	0	0	0	0	0	0.0142497	0.0668791	0	0
ENSG00000152785	0	0	0	0	1.90127	8.92394	0	0	0	2.7063	-3.93173	0.0915434	1	BMP3	4	81030708	81057627	+	6087	protein_coding	- && sp|P12645|BMP3_HUMAN Bone morphogenetic protein 3 OS=Homo sapiens OX=9606 GN=BMP3 PE=1 SV=2 && PF00019:Transforming growth factor beta like domain	-	0	0	0	0	2	10	0	0	0	0	0	0	0.00634646	0.0297863	0	0
ENSG00000126759	0	0	0	0	0	0	2.36527	8.61173	0	2.74425	-3.92822	0.0921303	1	CFP	X	47623172	47630305	-	5617	protein_coding	- && sp|P27918|PROP_HUMAN Properdin OS=Homo sapiens OX=9606 GN=CFP PE=1 SV=2 && PF00090:Thrombospondin type 1 domain	-	0	0	0	0	0	0	2	8	0	0	0	0	0	0	0.00854463	0.0310901
ENSG00000240350	0	0	0	0	1.90127	5.35437	3.5479	0	0	2.70088	-3.91864	0.0595428	1	SOCAR	2	111491272	111570974	+	899	lncRNA	- && - && -	-	0	0	0	0	2	6	3	0	0	0	0	0	0.042971	0.121007	0.0800809	0
ENSG00000276968	0	1.0185	0	0	0	0	7.09581	10.7647	0.254625	4.46512	-3.90636	0.0401688	1	ENSG00000276968	13	48041751	48042184	-	434	lncRNA	- && - && -	-	0	1	0	0	0	0	6	10	0	0.0476892	0	0	0	0	0.331764	0.502976
ENSG00000255595	0	0	0	0	4.75318	3.56958	2.36527	0	0	2.67201	-3.90558	0.0601298	1	ENSG00000255595	12	126191151	126434227	+	6431	lncRNA	- && - && -	-	0	0	0	0	5	4	2	0	0	0	0	0	0.0150175	0.0112772	0.0074631	0
ENSG00000105641	0	0	0	0	0	0	0	10.7647	0	2.69116	-3.90413	0.135541	1	SLC5A5	19	17871945	17895174	+	3680	protein_coding	- && sp|Q92911|SC5A5_HUMAN Sodium/iodide cotransporter OS=Homo sapiens OX=9606 GN=SLC5A5 PE=1 SV=1 && PF00474:Sodium:solute symporter family	-	0	0	0	0	0	0	0	10	0	0	0	0	0	0	0	0.0593184
ENSG00000288052	0	0	0	0	0	0	0	10.7647	0	2.69116	-3.90413	0.135541	1	ENSG00000288052	10	61493843	61496499	+	1582	lncRNA	- && sp|Q8NEM8|CBPC3_HUMAN Cytosolic carboxypeptidase 3 OS=Homo sapiens OX=9606 GN=AGBL3 PE=2 SV=2 && -	-	0	0	0	0	0	0	0	10	0	0	0	0	0	0	0	0.137985
ENSG00000255491	0	0	0	0	7.60508	0.892394	0	2.15293	0	2.6626	-3.90157	0.0686062	1	ENSG00000255491	8	124811042	124857516	-	5088	lncRNA	- && - && -	-	0	0	0	0	8	1	0	2	0	0	0	0	0.0303702	0.00356347	0	0.00858064
ENSG00000179938	0	0	0	0	0	1.78479	2.36527	6.45879	0	2.65221	-3.88104	0.06642	1	GOLGA8J	15	30082955	30096690	+	6007	protein_coding	- && sp|A6NMD2|GOG8J_HUMAN Golgin subfamily A member 8J OS=Homo sapiens OX=9606 GN=GOLGA8J PE=3 SV=3 && PF15070:Putative golgin subfamily A member 2-like protein 5	-	0	0	0	0	0	2	2	6	0	0	0	0	0	0.0060366	0.00798988	0.0218037
ENSG00000229528	0	0	0	0	0	1.78479	0	8.61173	0	2.59913	-3.85633	0.102931	1	ENSG00000229528	1	40863914	40876670	+	471	lncRNA	- && - && -	-	0	0	0	0	0	2	0	8	0	0	0	0	0	0.0769891	0	0.370771
ENSG00000228022	0	0	0	0	1.90127	1.78479	2.36527	4.30586	0	2.5893	-3.84911	0.0453006	1	HCG20	6	30743790	30792250	+	1574	lncRNA	- && - && -	-	0	0	0	0	2	2	2	4	0	0	0	0	0.0245431	0.023038	0.0304925	0.0554743
ENSG00000236078	0	0	0	0	0	8.03155	0	2.15293	0	2.54612	-3.8405	0.10542	1	LINC01447	7	47608465	47629893	+	3024	lncRNA	- && - && -	-	0	0	0	0	0	9	0	2	0	0	0	0	0	0.0539611	0	0.0144373
ENSG00000166523	0	0	0	0	0	8.03155	0	2.15293	0	2.54612	-3.8405	0.10542	1	CLEC4E	12	8533305	8540905	-	2364	protein_coding	- && sp|Q9ULY5|CLC4E_HUMAN C-type lectin domain family 4 member E OS=Homo sapiens OX=9606 GN=CLEC4E PE=1 SV=1 && PF00059:Lectin C-type domain	-	0	0	0	0	0	9	0	2	0	0	0	0	0	0.0690264	0	0.018468
ENSG00000227331	0	0	0	0	0	0.892394	9.46107	0	0	2.58837	-3.83722	0.111166	1	RPL7AP22	2	158548425	158549224	+	800	processed_pseudogene	- && sp|P62424|RL7A_HUMAN 60S ribosomal protein L7a OS=Homo sapiens OX=9606 GN=RPL7A PE=1 SV=2 && -	-	0	0	0	0	0	1	8	0	0	0	0	0	0	0.0226637	0.239976	0
ENSG00000221303	0	0	0	0	4.75318	0	1.18263	4.30586	0	2.56042	-3.83627	0.0737095	1	SNORA79	14	81202695	81202834	-	140	snoRNA	- && - && -	-	0	0	0	0	5	0	1	4	0	0	0	0	0.689838	0	0.171411	0.62369
ENSG00000204161	0	0	0	0	0	3.56958	2.36527	4.30586	0	2.56018	-3.83516	0.0693294	1	TMEM273	10	49154725	49188585	-	4123	protein_coding	- && sp|Q5T292|TM273_HUMAN Transmembrane protein 273 OS=Homo sapiens OX=9606 GN=TMEM273 PE=3 SV=1 && PF14986:Domain of unknown function (DUF4514)	-	0	0	0	0	0	4	2	4	0	0	0	0	0	0.01759	0.0116408	0.0211779
ENSG00000225008	0	0	0	0	0	8.92394	1.18263	0	0	2.52664	-3.82965	0.11274	1	TWF1P2	X	155290360	155291353	-	994	processed_pseudogene	- && sp|Q5R7N2|TWF1_PONAB Twinfilin-1 OS=Pongo abelii OX=9601 GN=TWF1 PE=2 SV=1 && -	-	0	0	0	0	0	10	1	0	0	0	0	0	0	0.182404	0.0241424	0
ENSG00000250764	0	0	0	0	1.90127	1.78479	0	6.45879	0	2.53621	-3.82409	0.0734406	1	ENSG00000250764	5	32103445	32121941	-	834	lncRNA	- && - && -	-	0	0	0	0	2	2	0	6	0	0	0	0	0.04632	0.0434794	0	0.157044
ENSG00000270076	0	0	0	0	3.80254	6.24676	0	0	0	2.51233	-3.82367	0.104105	1	ENSG00000270076	8	11202965	11203671	+	707	lncRNA	- && - && -	-	0	0	0	0	4	7	0	0	0	0	0	0	0.109281	0.179514	0	0
ENSG00000278973	0	0	0	0	3.80254	1.78479	2.36527	2.15293	0	2.52638	-3.81861	0.0481404	1	ENSG00000278973	12	124622290	124623069	-	780	TEC	- && - && -	-	0	0	0	0	4	2	2	2	0	0	0	0	0.0990536	0.0464895	0.0615323	0.0559722
ENSG00000284977	0	0	0	0	0	5.35437	4.73054	0	0	2.52123	-3.81457	0.105716	1	ENSG00000284977	9	117759390	118306252	+	26129	lncRNA	- && sp|Q09FC8|ZN415_HUMAN Zinc finger protein 415 OS=Homo sapiens OX=9606 GN=ZNF415 PE=1 SV=2 && -	-	0	0	0	0	0	6	4	0	0	0	0	0	0	0.0041634	0.00367371	0
ENSG00000276984	0	0	0	0	1.90127	0	8.27844	0	0	2.54493	-3.81442	0.109548	1	ENSG00000276984	16	424243	424543	-	301	lncRNA	- && - && -	-	0	0	0	0	2	0	7	0	0	0	0	0	0.128342	0	0.558083	0
ENSG00000217646	0	0	0	0	1.90127	2.67718	1.18263	4.30586	0	2.51674	-3.81407	0.0509901	1	H2BC16P	6	27864062	27864401	-	340	processed_pseudogene	- && sp|Q2M2T1|H2B1K_BOVIN Histone H2B type 1-K OS=Bos taurus OX=9913 GN=H2BC12 PE=1 SV=3 && -	-	0	0	0	0	2	3	1	4	0	0	0	0	0.11362	0.159979	0.0705811	0.256814
ENSG00000267658	0	0	0	0	5.70381	0.892394	2.36527	1.07647	0	2.50949	-3.81032	0.0572377	1	RAB5C-AS1	17	42154600	42155972	+	425	lncRNA	- && - && -	-	0	0	0	0	6	1	2	1	0	0	0	0	0.272689	0.042661	0.11293	0.0513627
ENSG00000225334	0	0	0	0	5.70381	0	0	4.30586	0	2.50242	-3.80658	0.107178	1	LINC02813	1	224766324	224779335	+	1585	lncRNA	- && - && -	-	0	0	0	0	6	0	0	4	0	0	0	0	0.0731184	0	0	0.0550893
ENSG00000187416	0	0	0	0	5.70381	0	0	4.30586	0	2.50242	-3.80658	0.107178	1	LHFPL3	7	104328603	104908561	+	3376	protein_coding	- && sp|Q86UP9|LHPL3_HUMAN LHFPL tetraspan subfamily member 3 protein OS=Homo sapiens OX=9606 GN=LHFPL3 PE=1 SV=3 && PF10242:Lipoma HMGIC fusion partner-like protein	-	0	0	0	0	6	0	0	4	0	0	0	0	0.0343284	0	0	0.0258639
ENSG00000171872	0	2.037	0	1.85369	22.8152	10.7087	16.5569	4.30586	0.972673	13.5967	-3.80612	0.00027831	1	KLF17	1	44118821	44135140	+	3160	protein_coding	- && sp|Q5JT82|KLF17_HUMAN Krueppel-like factor 17 OS=Homo sapiens OX=9606 GN=KLF17 PE=1 SV=1 && -	zf-C2H2	0	2	0	2	24	12	14	4	0	0.0130994	0	0.0119436	0.1467	0.0688516	0.106318	0.0276318
ENSG00000174279	1.03782	0	0	0	7.60508	5.35437	1.18263	2.15293	0.259455	4.07375	-3.7981	0.0205157	1	EVX2	2	176077472	176083962	-	4252	protein_coding	- && sp|Q03828|EVX2_HUMAN Homeobox even-skipped homolog protein 2 OS=Homo sapiens OX=9606 GN=EVX2 PE=1 SV=2 && PF00046:Homeodomain	Homeobox	1	0	0	0	8	6	1	2	0.00494875	0	0	0	0.0363414	0.0255846	0.00564384	0.0102677
ENSG00000266365	0	0	0	0	4.75318	1.78479	1.18263	2.15293	0	2.46838	-3.79015	0.0550194	1	ENSG00000266365	17	62231470	62247153	-	843	unprocessed_pseudogene	- && sp|P23443|KS6B1_HUMAN Ribosomal protein S6 kinase beta-1 OS=Homo sapiens OX=9606 GN=RPS6KB1 PE=1 SV=2 && PF00069:Protein kinase domain	-	0	0	0	0	5	2	1	2	0	0	0	0	0.114564	0.0430152	0.0284669	0.0517892
ENSG00000232810	0	0	0	0	5.70381	1.78479	2.36527	0	0	2.46347	-3.78617	0.0783754	1	TNF	6	31575565	31578336	+	1678	protein_coding	- && sp|P01375|TNFA_HUMAN Tumor necrosis factor OS=Homo sapiens OX=9606 GN=TNF PE=1 SV=1 && PF00229:TNF(Tumour Necrosis Factor) family	-	0	0	0	0	6	2	2	0	0	0	0	0	0.069066	0.0216102	0.0286026	0
ENSG00000234693	0	0	0	0	3.80254	3.56958	2.36527	0	0	2.43435	-3.77083	0.0776603	1	RIPOR3-AS1	20	50645471	50662275	+	964	lncRNA	- && - && -	-	0	0	0	0	4	4	2	0	0	0	0	0	0.0801471	0.0752321	0.0497875	0
ENSG00000179826	0	0	0	0	0	5.35437	0	4.30586	0	2.41506	-3.75925	0.115047	1	MRGPRX3	11	18120955	18138488	+	1690	protein_coding	- && sp|Q96LB0|MRGX3_HUMAN Mas-related G-protein coupled receptor member X3 OS=Homo sapiens OX=9606 GN=MRGPRX3 PE=1 SV=2 && PF00001:7 transmembrane receptor (rhodopsin family)	-	0	0	0	0	0	6	0	4	0	0	0	0	0	0.0643701	0	0.0516666
ENSG00000184574	0	0	0	0	0	1.78479	4.73054	3.2294	0	2.43618	-3.7542	0.0813335	1	LPAR5	12	6618835	6635960	-	2771	protein_coding	- && sp|Q9H1C0|LPAR5_HUMAN Lysophosphatidic acid receptor 5 OS=Homo sapiens OX=9606 GN=LPAR5 PE=2 SV=1 && PF00001:7 transmembrane receptor (rhodopsin family)	-	0	0	0	0	0	2	4	3	0	0	0	0	0	0.0130862	0.0346411	0.0236332
ENSG00000286180	0	1.0185	0	0	5.70381	0	7.09581	3.2294	0.254625	4.00725	-3.75274	0.0322386	1	ENSG00000286180	7	148940265	148941228	-	964	lncRNA	- && - && -	-	0	1	0	0	6	0	6	3	0	0.02147	0	0	0.120221	0	0.149363	0.0679331
ENSG00000276523	0	0	0	0	3.80254	3.56958	0	2.15293	0	2.38126	-3.7436	0.0814756	1	ENSG00000276523	16	75572185	75572685	-	501	lncRNA	- && - && -	-	0	0	0	0	4	4	0	2	0	0	0	0	0.154215	0.144758	0	0.0871423
ENSG00000264229	0	0	0	0.926845	7.60508	3.56958	2.36527	2.15293	0.231711	3.92322	-3.73916	0.0217922	1	RNU4ATAC	2	121530881	121531007	+	127	snRNA	- && - && -	-	0	0	0	1	8	4	2	2	0	0	0	0.14859	1.21672	0.571053	0.377915	0.343766
ENSG00000073737	0	0	0	0	9.50635	0	0	0	0	2.37659	-3.73677	0.167829	1	DHRS9	2	169064789	169096167	+	3750	protein_coding	- && sp|Q9BPW9|DHRS9_HUMAN Dehydrogenase/reductase SDR family member 9 OS=Homo sapiens OX=9606 GN=DHRS9 PE=1 SV=1 && PF00106:short chain dehydrogenase	-	0	0	0	0	10	0	0	0	0	0	0	0	0.0515079	0	0	0
ENSG00000270059	0	0	0	0	0	2.67718	4.73054	2.15293	0	2.39016	-3.72943	0.0847865	1	ENSG00000270059	3	65359268	65359717	-	450	lncRNA	- && - && -	-	0	0	0	0	0	3	4	2	0	0	0	0	0	0.120873	0.213312	0.0970185
ENSG00000166143	0	0	0	0	1.90127	5.35437	0	2.15293	0	2.35214	-3.72744	0.0866205	1	PPP1R14D	15	40815451	40828709	-	867	protein_coding	- && sp|Q9NXH3|PP14D_HUMAN Protein phosphatase 1 regulatory subunit 14D OS=Homo sapiens OX=9606 GN=PPP1R14D PE=1 SV=1 && PF05361:PKC-activated protein phosphatase-1 inhibitor	-	0	0	0	0	2	6	0	2	0	0	0	0	0.044557	0.125474	0	0.0503556
ENSG00000254507	0	0	0	0	2.85191	0	2.36527	4.30586	0	2.38076	-3.7256	0.0854307	1	DEFB131E	8	12003400	12004082	-	683	transcribed_processed_pseudogene	- && sp|P59861|D131A_HUMAN Beta-defensin 131A OS=Homo sapiens OX=9606 GN=DEFB131A PE=1 SV=2 && -	-	0	0	0	0	3	0	2	4	0	0	0	0	0.0848409	0	0.0702711	0.127843
ENSG00000279786	0	0	0	0	0	3.56958	5.91317	0	0	2.37069	-3.72001	0.122159	1	ENSG00000279786	8	140820599	140822414	-	1816	TEC	- && - && -	-	0	0	0	0	0	4	5	0	0	0	0	0	0	0.039936	0.0660727	0
ENSG00000224165	0	2.037	0	0	9.50635	5.35437	2.36527	8.61173	0.50925	6.45943	-3.7196	0.00983835	1	DNAJC27-AS1	2	24971390	25039716	+	6014	lncRNA	- && sp|Q8WTZ3|YS049_HUMAN Zinc finger protein ENSP00000375192 OS=Homo sapiens OX=9606 PE=2 SV=1 && -	-	0	2	0	0	10	6	2	8	0	0.00688298	0	0	0.0321175	0.0180887	0.00798058	0.0290378
ENSG00000279254	0	0	0	0	0	7.13916	0	2.15293	0	2.32302	-3.70803	0.128002	1	ENSG00000279254	2	46668870	46670778	+	1909	TEC	- && - && -	-	0	0	0	0	0	8	0	2	0	0	0	0	0	0.0759808	0	0.0228697
ENSG00000171115	0	0	0	0	0	0	9.46107	0	0	2.36527	-3.70745	0.173207	1	GIMAP8	7	150450630	150479393	+	4185	protein_coding	- && sp|Q8ND71|GIMA8_HUMAN GTPase IMAP family member 8 OS=Homo sapiens OX=9606 GN=GIMAP8 PE=2 SV=2 && PF04548:AIG1 family	-	0	0	0	0	0	0	8	0	0	0	0	0	0	0	0.0458735	0
ENSG00000286276	0	0	0	0	0	0	9.46107	0	0	2.36527	-3.70745	0.173207	1	ENSG00000286276	1	116493350	116502634	+	745	lncRNA	- && - && -	-	0	0	0	0	0	0	8	0	0	0	0	0	0	0	0.257692	0
ENSG00000275720	0	0	0	0	0	0	9.46107	0	0	2.36527	-3.70745	0.173207	1	ENSG00000275720	17	36634069	36634698	+	630	lncRNA	- && - && -	-	0	0	0	0	0	0	8	0	0	0	0	0	0	0	0.304731	0
ENSG00000231083	0	0	0	0	0	0	9.46107	0	0	2.36527	-3.70745	0.173207	1	ENSG00000231083	2	8600892	8622942	-	565	lncRNA	- && - && -	-	0	0	0	0	0	0	8	0	0	0	0	0	0	0	0.339789	0
ENSG00000286225	0	0	0	0	0	0	9.46107	0	0	2.36527	-3.70745	0.173207	1	ENSG00000286225	2	145572662	145765726	+	1760	lncRNA	- && - && -	-	0	0	0	0	0	0	8	0	0	0	0	0	0	0	0.10908	0
ENSG00000255554	0	0	0	0	0	0	9.46107	0	0	2.36527	-3.70745	0.173207	1	OR7E1P	11	67974286	67975243	-	958	unprocessed_pseudogene	- && sp|Q6IFN5|O7E24_HUMAN Olfactory receptor 7E24 OS=Homo sapiens OX=9606 GN=OR7E24 PE=2 SV=1 && PF13853:Olfactory receptor	-	0	0	0	0	0	0	8	0	0	0	0	0	0	0	0.200397	0
ENSG00000223547	0	0	0	0	5.70381	3.56958	0	0	0	2.31835	-3.70623	0.124435	1	ZNF844	19	12064731	12081565	+	6588	protein_coding	- && sp|Q08AG5|ZN844_HUMAN Zinc finger protein 844 OS=Homo sapiens OX=9606 GN=ZNF844 PE=1 SV=1 && PF01352:KRAB box	zf-C2H2	0	0	0	0	6	4	0	0	0	0	0	0	0.0175915	0.0110085	0	0
ENSG00000200966	0	0	0	0.926845	9.50635	3.56958	0	2.15293	0.231711	3.80722	-3.70003	0.0385865	1	RN7SKP87	9	100581079	100581379	-	301	misc_RNA	- && - && -	-	0	0	0	1	10	4	0	2	0	0	0	0.062694	0.641709	0.240943	0	0.145044
ENSG00000240766	0	0	0	0	2.85191	0	0	6.45879	0	2.32768	-3.69794	0.127337	1	PLCXD2-AS1	3	111676736	111677433	-	491	lncRNA	- && - && -	-	0	0	0	0	3	0	0	6	0	0	0	0	0.118017	0	0	0.266751
ENSG00000277020	0	0	0	0	1.90127	0.892394	0	6.45879	0	2.31311	-3.68929	0.0979367	1	ENSG00000277020	13	20564708	20567045	-	787	lncRNA	- && - && -	-	0	0	0	0	2	1	0	6	0	0	0	0	0.0490863	0.023038	0	0.166423
ENSG00000199023	0	0	0	0	0	0	7.09581	2.15293	0	2.31218	-3.67327	0.134191	1	MIR339	7	1022933	1023026	-	94	miRNA	- && - && -	-	0	0	0	0	0	0	6	2	0	0	0	0	0	0	1.53176	0.46445
ENSG00000257763	0	0	0	0	1.90127	7.13916	0	0	0	2.26011	-3.67229	0.13465	1	OR5BK1P	12	48355792	48356614	-	823	unprocessed_pseudogene	- && sp|Q8NH09|OR8S1_HUMAN Olfactory receptor 8S1 OS=Homo sapiens OX=9606 GN=OR8S1 PE=3 SV=2 && -	-	0	0	0	0	2	8	0	0	0	0	0	0	0.0469391	0.176242	0	0
ENSG00000253483	1.03782	0	0	0	8.55572	1.78479	3.5479	1.07647	0.259455	3.74122	-3.6665	0.0300529	1	ENSG00000253483	8	23483016	23483534	-	519	processed_pseudogene	- && sp|Q29455|DNJC5_BOVIN DnaJ homolog subfamily C member 5 OS=Bos taurus OX=9913 GN=DNAJC5 PE=1 SV=1 && -	-	1	0	0	0	9	2	3	1	0.0405435	0	0	0	0.33495	0.0698687	0.138714	0.04206
ENSG00000290009	0	0	0	0	1.90127	1.78479	0	5.38233	0	2.2671	-3.66337	0.09664	1	ENSG00000290009	6	27178342	27178869	+	528	lncRNA	- && sp|Q68CZ1|FTM_HUMAN Protein fantom OS=Homo sapiens OX=9606 GN=RPGRIP1L PE=1 SV=2 && -	-	0	0	0	0	2	2	0	5	0	0	0	0	0.0731646	0.0686777	0	0.206715
ENSG00000197641	0	1.0185	0	0	1.90127	5.35437	1.18263	6.45879	0.254625	3.72427	-3.66111	0.0285181	1	SERPINB13	18	63586989	63604639	+	4534	protein_coding	- && sp|Q9UIV8|SPB13_HUMAN Serpin B13 OS=Homo sapiens OX=9606 GN=SERPINB13 PE=1 SV=2 && PF00079:Serpin (serine protease inhibitor)	-	0	1	0	0	2	6	1	6	0	0.00456487	0	0	0.00852027	0.0239933	0.00529281	0.0288873
ENSG00000236514	0	0	0	0	5.70381	0	1.18263	2.15293	0	2.25984	-3.65915	0.102673	1	ENSG00000236514	10	37857740	37859110	+	826	lncRNA	- && - && -	-	0	0	0	0	6	0	1	2	0	0	0	0	0.140306	0	0.0290528	0.0528551
ENSG00000279584	0	1.0185	0	0	1.90127	6.24676	2.36527	4.30586	0.254625	3.70479	-3.65456	0.0262924	1	ENSG00000279584	5	131797415	131797929	+	515	TEC	- && - && -	-	0	1	0	0	2	7	2	4	0	0.0401886	0	0	0.0750115	0.24644	0.0931945	0.169547
ENSG00000200913	0	0	1.83699	0	6.65445	5.35437	4.73054	7.53526	0.459247	6.06865	-3.65278	0.0106818	1	SNORD46	1	44776490	44776593	+	104	snoRNA	- && - && -	-	0	0	2	0	7	6	4	7	0	0	0.360083	0	1.30008	1.04601	0.922984	1.46927
ENSG00000260997	0	0	0	0	0	8.92394	0	0	0	2.23099	-3.6514	0.185926	1	ENSG00000260997	7	44958999	44960909	-	1911	lncRNA	- && - && -	-	0	0	0	0	0	10	0	0	0	0	0	0	0	0.0948766	0	0
ENSG00000287544	0	1.0185	0	0	2.85191	1.78479	7.09581	3.2294	0.254625	3.74047	-3.65027	0.026461	1	ENSG00000287544	4	176844493	177301253	-	6317	lncRNA	- && - && -	-	0	1	0	0	3	2	6	3	0	0.00327641	0	0	0.00917308	0.00574036	0.0227933	0.0103669
ENSG00000152580	0	0	0	0	5.70381	0	0	3.2294	0	2.2333	-3.64359	0.13749	1	IGSF10	3	151425384	151461061	-	9222	protein_coding	- && sp|Q6WRI0|IGS10_HUMAN Immunoglobulin superfamily member 10 OS=Homo sapiens OX=9606 GN=IGSF10 PE=1 SV=1 && PF07679:Immunoglobulin I-set domain|PF13927:Immunoglobulin domain	-	0	0	0	0	6	0	0	3	0	0	0	0	0.012567	0	0	0.00710122
ENSG00000243417	0	0	0	0	1.90127	0	7.09581	0	0	2.24927	-3.63648	0.141108	1	RPS3AP18	4	152551277	152552364	-	777	processed_pseudogene	- && sp|B0KW94|RS3A_CALJA 40S ribosomal protein S3a OS=Callithrix jacchus OX=9483 GN=RPS3A PE=3 SV=1 && PF01015:Ribosomal S3Ae family	-	0	0	0	0	2	0	6	0	0	0	0	0	0.049718	0	0.18531	0
ENSG00000146013	0	0	0	0	1.90127	0	7.09581	0	0	2.24927	-3.63648	0.141108	1	GFRA3	5	138252380	138274621	-	1988	protein_coding	- && sp|O60609|GFRA3_HUMAN GDNF family receptor alpha-3 OS=Homo sapiens OX=9606 GN=GFRA3 PE=1 SV=2 && PF02351:GDNF/GAS1 domain	-	0	0	0	0	2	0	6	0	0	0	0	0	0.019432	0	0.0724273	0
ENSG00000227047	0	0	0	0	1.90127	3.56958	1.18263	2.15293	0	2.2016	-3.62667	0.0750877	1	ENSG00000227047	2	20499571	20501311	-	686	lncRNA	- && - && -	-	0	0	0	0	2	4	1	2	0	0	0	0	0.0563133	0.10572	0.0349819	0.0636418
ENSG00000207697	0	0	0	0	1.90127	4.46197	2.36527	0	0	2.18213	-3.61342	0.104574	1	MIR573	4	24520192	24520290	-	99	miRNA	- && - && -	-	0	0	0	0	2	5	2	0	0	0	0	0	0.390211	0.915703	0.4848	0
ENSG00000227253	0	0	0	0	0	0	2.36527	6.45879	0	2.20602	-3.61197	0.145979	1	ENSG00000227253	10	32266289	32269474	+	1109	lncRNA	- && sp|Q9H2F5|EPC1_HUMAN Enhancer of polycomb homolog 1 OS=Homo sapiens OX=9606 GN=EPC1 PE=1 SV=1 && -	-	0	0	0	0	0	0	2	6	0	0	0	0	0	0	0.0432779	0.118102
ENSG00000233230	0	0	0	0	4.75318	1.78479	0	2.15293	0	2.17272	-3.60928	0.105382	1	ENSG00000233230	2	47905678	47908176	+	1587	lncRNA	- && - && -	-	0	0	0	0	5	2	0	2	0	0	0	0	0.0608552	0.0228493	0	0.02751
ENSG00000278962	0	0	0	0	0.950635	5.35437	2.36527	0	0	2.16757	-3.60445	0.111611	1	ENSG00000278962	2	112188364	112190635	+	2272	TEC	- && - && -	-	0	0	0	0	1	6	2	0	0	0	0	0	0.00850152	0.047881	0.0211246	0
ENSG00000223646	0	0	0	0	0	5.35437	0	3.2294	0	2.14594	-3.5906	0.147794	1	ENSG00000223646	7	112616440	112896625	+	5132	lncRNA	- && - && -	-	0	0	0	0	0	6	0	3	0	0	0	0	0	0.0211975	0	0.0127606
ENSG00000231977	0	0	0	0	0	1.78479	4.73054	2.15293	0	2.16706	-3.58482	0.109871	1	ENSG00000231977	20	63166013	63180903	-	1418	lncRNA	- && - && -	-	0	0	0	0	0	2	4	2	0	0	0	0	0	0.0255725	0.0676942	0.0307887
ENSG00000261175	0	0	0	0	0	0	0	8.61173	0	2.15293	-3.58189	0.200632	1	LINC02188	16	86710122	86742083	+	5840	lncRNA	- && sp|Q9NRJ1|MOST1_HUMAN Protein MOST-1 OS=Homo sapiens OX=9606 GN=C8orf17 PE=1 SV=1 && -	-	0	0	0	0	0	0	0	8	0	0	0	0	0	0	0	0.029903
ENSG00000222578	0	0	0	0	0	0	0	8.61173	0	2.15293	-3.58189	0.200632	1	RNA5SP345	11	95840017	95840124	-	108	rRNA_pseudogene	- && - && -	-	0	0	0	0	0	0	0	8	0	0	0	0	0	0	0	1.61697
ENSG00000233478	0	0	0	0	3.80254	0	4.73054	0	0	2.13327	-3.5668	0.151966	1	ENSG00000233478	1	25644544	25659111	-	2224	lncRNA	- && - && -	-	0	0	0	0	4	0	4	0	0	0	0	0	0.03474	0	0.0431611	0
ENSG00000287587	0	0	0	0.926845	0	0	0	13.9941	0.231711	3.49851	-3.56078	0.113246	1	ENSG00000287587	1	42036143	42051784	+	1188	lncRNA	- && - && -	-	0	0	0	1	0	0	0	13	0	0	0	0.0158846	0	0	0	0.238871
ENSG00000095917	0	0	0	0	2.85191	0.892394	4.73054	0	0	2.11871	-3.55612	0.118124	1	TPSD1	16	1256059	1259008	+	1583	protein_coding	- && sp|Q15661|TRYB1_HUMAN Tryptase alpha/beta-1 OS=Homo sapiens OX=9606 GN=TPSAB1 PE=1 SV=1 && -	-	0	0	0	0	3	1	4	0	0	0	0	0	0.0366054	0.0114535	0.0606383	0
ENSG00000239039	0	0	0	0	2.85191	0	2.36527	3.2294	0	2.11164	-3.55265	0.114215	1	SNORD13	8	33513475	33513578	+	104	snoRNA	- && - && -	-	0	0	0	0	3	0	2	3	0	0	0	0	0.557177	0	0.461492	0.629687
ENSG00000057468	0	0	0	0	4.75318	3.56958	0	0	0	2.08069	-3.55082	0.154917	1	MSH4	1	75796882	75913242	+	3270	protein_coding	- && sp|O15457|MSH4_HUMAN MutS protein homolog 4 OS=Homo sapiens OX=9606 GN=MSH4 PE=1 SV=2 && PF05188:MutS domain II|PF05190:MutS family domain IV|PF00488:MutS domain V|PF05192:MutS domain III	-	0	0	0	0	5	4	0	0	0	0	0	0	0.0295343	0.0221785	0	0
ENSG00000213115	0	0	0	0.926845	6.65445	3.56958	3.5479	0	0.231711	3.44298	-3.54858	0.0495718	1	ENSG00000213115	2	188227189	188228382	+	1194	processed_pseudogene	- && sp|Q96B23|CR025_HUMAN Uncharacterized protein C18orf25 OS=Homo sapiens OX=9606 GN=C18orf25 PE=1 SV=3 && -	-	0	0	0	1	7	4	3	0	0	0	0	0.0158048	0.11324	0.0607401	0.0602955	0
ENSG00000289978	0	0	0	0.926845	0	0	11.8263	2.15293	0.231711	3.49482	-3.54602	0.0829621	1	ENSG00000289978	16	21227154	21233604	-	545	lncRNA	- && - && -	-	0	0	0	1	0	0	10	2	0	0	0	0.0346255	0	0	0.440323	0.080107
ENSG00000289905	0	0	0	0	1.90127	0	0	6.45879	0	2.09002	-3.54125	0.160331	1	ENSG00000289905	21	5086740	5087232	+	493	lncRNA	- && - && -	-	0	0	0	0	2	0	0	6	0	0	0	0	0.0783588	0	0	0.265669
ENSG00000244380	0	0	0	0	3.80254	0	2.36527	2.15293	0	2.08019	-3.53347	0.118932	1	ENSG00000244380	3	48440352	48446656	-	1051	lncRNA	- && - && -	-	0	0	0	0	4	0	2	2	0	0	0	0	0.0735127	0	0.0456662	0.0415398
ENSG00000254764	0	0	0	0	0	7.13916	0	1.07647	0	2.05391	-3.5327	0.168216	1	TRIM53CP	11	48985868	48991881	-	1358	unprocessed_pseudogene	- && sp|C9J1S8|TR49D_HUMAN Tripartite motif-containing protein 49D OS=Homo sapiens OX=9606 GN=TRIM49D1 PE=2 SV=1 && PF15227:zinc finger of C3HC4-type, RING|PF00643:B-box zinc finger	-	0	0	0	0	0	8	0	1	0	0	0	0	0	0.10681	0	0.0160745
ENSG00000253194	0	0	0	0	0	3.56958	4.73054	0	0	2.07503	-3.52971	0.159547	1	ENSG00000253194	6	118934770	119182745	+	1812	lncRNA	- && sp|O00370|LORF2_HUMAN LINE-1 retrotransposable element ORF2 protein OS=Homo sapiens OX=9606 PE=1 SV=1 && -	-	0	0	0	0	0	4	4	0	0	0	0	0	0	0.0400241	0.0529748	0
ENSG00000166292	0	0	0	0	0	3.56958	4.73054	0	0	2.07503	-3.52971	0.159547	1	TMEM100	17	55719627	55732121	-	2906	protein_coding	- && sp|Q9NV29|TM100_HUMAN Transmembrane protein 100 OS=Homo sapiens OX=9606 GN=TMEM100 PE=1 SV=2 && PF16311:Transmembrane protein 100	-	0	0	0	0	0	4	4	0	0	0	0	0	0	0.0249565	0.0330318	0
ENSG00000280042	0	0	0	0	0	3.56958	4.73054	0	0	2.07503	-3.52971	0.159547	1	ENSG00000280042	3	124791119	124793104	-	1986	TEC	- && - && -	-	0	0	0	0	0	4	4	0	0	0	0	0	0	0.0365175	0.0483335	0
ENSG00000261729	0	0	0	0	0	1.78479	0	6.45879	0	2.0609	-3.52249	0.164235	1	ENSG00000261729	1	185646463	185657168	+	1354	lncRNA	- && - && -	-	0	0	0	0	0	2	0	6	0	0	0	0	0	0.0267813	0	0.0967318
ENSG00000279588	0	0	0	0	0	1.78479	0	6.45879	0	2.0609	-3.52249	0.164235	1	ENSG00000279588	15	100782417	100786189	-	3773	TEC	- && sp|P51957|NEK4_HUMAN Serine/threonine-protein kinase Nek4 OS=Homo sapiens OX=9606 GN=NEK4 PE=1 SV=2 && -	-	0	0	0	0	0	2	0	6	0	0	0	0	0	0.00961088	0	0.0347137
ENSG00000288032	0	0	0.918493	0	1.90127	0.892394	0	10.7647	0.229623	3.38958	-3.51692	0.0647462	1	ENSG00000288032	3	155886615	155890729	+	979	lncRNA	- && - && -	-	0	0	1	0	2	1	0	10	0	0	0.0191259	0	0.0394596	0.0185198	0	0.222974
ENSG00000231613	0	0	0.918493	0	5.70381	5.35437	2.36527	0	0.229623	3.35586	-3.51646	0.0539824	1	ENSG00000231613	1	89788914	89790492	+	509	lncRNA	- && - && -	-	0	0	1	0	6	6	2	0	0	0	0.0367864	0	0.227687	0.213724	0.0942931	0
ENSG00000253658	0	0	0	0	0	0	8.27844	0	0	2.06961	-3.51423	0.215572	1	LINC01592	8	68880139	69104242	-	4790	lncRNA	- && - && -	-	0	0	0	0	0	0	7	0	0	0	0	0	0	0	0.0350695	0
ENSG00000285909	0	0	0	0	0	0	8.27844	0	0	2.06961	-3.51423	0.215572	1	ENSG00000285909	11	122751147	122851617	-	1718	lncRNA	- && - && -	-	0	0	0	0	0	0	7	0	0	0	0	0	0	0	0.0977783	0
ENSG00000233325	0	0	0	0	0	0	8.27844	0	0	2.06961	-3.51423	0.215572	1	MIPEPP3	13	21298259	21306373	+	444	transcribed_unprocessed_pseudogene	- && sp|Q99797|MIPEP_HUMAN Mitochondrial intermediate peptidase OS=Homo sapiens OX=9606 GN=MIPEP PE=1 SV=2 && -	-	0	0	0	0	0	0	7	0	0	0	0	0	0	0	0.37834	0
ENSG00000222724	1.03782	0	0	0	6.65445	0	4.73054	2.15293	0.259455	3.38448	-3.51361	0.05541	1	RNU2-63P	2	88016354	88016547	-	194	snRNA	- && - && -	-	1	0	0	0	7	0	4	2	0.108464	0	0	0	0.696949	0	0.494796	0.225043
ENSG00000270557	1.03782	0	0	0	0	0	7.09581	6.45879	0.259455	3.38865	-3.50506	0.08204	1	ENSG00000270557	2	157877683	157878565	+	883	lncRNA	- && - && -	-	1	0	0	0	0	0	6	6	0.0238302	0	0	0	0	0	0.163064	0.148329
ENSG00000289332	0	0	0	0	3.80254	0	0	4.30586	0	2.0271	-3.50111	0.165839	1	ENSG00000289332	13	23715152	23735387	+	1225	lncRNA	- && - && -	-	0	0	0	0	4	0	0	4	0	0	0	0	0.0630709	0	0	0.0712789
ENSG00000237501	0	0	0	0	3.80254	0	0	4.30586	0	2.0271	-3.50111	0.165839	1	ENSG00000237501	3	172830981	172831229	-	249	processed_pseudogene	- && sp|Q9Y4U1|MMAC_HUMAN Cyanocobalamin reductase / alkylcobalamin dealkylase OS=Homo sapiens OX=9606 GN=MMACHC PE=1 SV=3 && -	-	0	0	0	0	4	0	0	4	0	0	0	0	0.310288	0	0	0.350669
ENSG00000198685	0	0	0	0	3.80254	0	0	4.30586	0	2.0271	-3.50111	0.165839	1	LINC01565	3	128572000	128576086	-	2697	lncRNA	- && sp|O15544|GR6_HUMAN Protein GR6 OS=Homo sapiens OX=9606 GN=LINC01565 PE=2 SV=1 && -	-	0	0	0	0	4	0	0	4	0	0	0	0	0.0286473	0	0	0.0323755
ENSG00000118729	0	0	0	0	0	8.03155	0	0	0	2.00789	-3.49975	0.220166	1	CASQ2	1	115700021	115768714	-	2688	protein_coding	- && sp|O14958|CASQ2_HUMAN Calsequestrin-2 OS=Homo sapiens OX=9606 GN=CASQ2 PE=1 SV=2 && PF01216:Calsequestrin	-	0	0	0	0	0	9	0	0	0	0	0	0	0	0.0607062	0	0
ENSG00000289001	1.03782	0	0	0	0.950635	3.56958	2.36527	6.45879	0.259455	3.33607	-3.49496	0.0417384	1	ENSG00000289001	21	36070024	36070700	+	677	lncRNA	- && sp|P16152|CBR1_HUMAN Carbonyl reductase [NADPH] 1 OS=Homo sapiens OX=9606 GN=CBR1 PE=1 SV=3 && PF00106:short chain dehydrogenase	-	1	0	0	0	1	4	2	6	0.0310814	0	0	0	0.028531	0.107125	0.0708939	0.193464
ENSG00000189325	0	0	0	0	5.70381	0	2.36527	0	0	2.01727	-3.49401	0.170282	1	BNIP5	6	36315761	36336888	-	3735	protein_coding	- && sp|P0C671|BNIP5_HUMAN Protein BNIP5 OS=Homo sapiens OX=9606 GN=BNIP5 PE=1 SV=1 && PF15661:C6orf222, uncharacterised family	-	0	0	0	0	6	0	2	0	0	0	0	0	0.0310288	0	0.0128501	0
ENSG00000137078	0	0	0	0	5.70381	0	2.36527	0	0	2.01727	-3.49401	0.170282	1	SIT1	9	35649295	35650931	-	1277	protein_coding	- && sp|Q9Y3P8|SIT1_HUMAN Signaling threshold-regulating transmembrane adapter 1 OS=Homo sapiens OX=9606 GN=SIT1 PE=1 SV=1 && -	-	0	0	0	0	6	0	2	0	0	0	0	0	0.0907539	0	0.0375843	0
ENSG00000290594	1.03782	0	0	0	11.4076	1.78479	0	0	0.259455	3.2981	-3.49212	0.089032	1	ENSG00000290594	2	131758031	131767107	+	996	lncRNA	- && sp|P0DPF6|CB27B_HUMAN Putative uncharacterized protein CDRT15P3 OS=Homo sapiens OX=9606 GN=CDRT15P3 PE=5 SV=1 && -	-	1	0	0	0	12	2	0	0	0.0211266	0	0	0	0.232716	0.0364075	0	0
ENSG00000228412	0	0	0	1.85369	1.90127	0	18.9221	1.07647	0.463423	5.47497	-3.48721	0.048688	1	LNC-LBCS	6	19323428	19839080	-	13836	lncRNA	- && sp|O00370|LORF2_HUMAN LINE-1 retrotransposable element ORF2 protein OS=Homo sapiens OX=9606 PE=1 SV=1 && -	-	0	0	0	2	2	0	16	1	0	0	0	0.0027278	0.00279206	0	0.0277509	0.00157771
ENSG00000149922	0	0	0	0	1.90127	1.78479	0	4.30586	0	1.99798	-3.48253	0.128348	1	TBX6	16	30085793	30091924	-	3103	protein_coding	- && sp|O95947|TBX6_HUMAN T-box transcription factor TBX6 OS=Homo sapiens OX=9606 GN=TBX6 PE=1 SV=2 && -	T-box	0	0	0	0	2	2	0	4	0	0	0	0	0.0124495	0.0116861	0	0.0281394
ENSG00000248360	0	0	0	0	1.90127	1.78479	0	4.30586	0	1.99798	-3.48253	0.128348	1	LINC00504	4	14470465	14888169	-	5095	lncRNA	- && sp|O00370|LORF2_HUMAN LINE-1 retrotransposable element ORF2 protein OS=Homo sapiens OX=9606 PE=1 SV=1 && -	-	0	0	0	0	2	2	0	4	0	0	0	0	0.00758212	0.00711714	0	0.0171377
ENSG00000134020	0	0	0	0	0	0	5.91317	2.15293	0	2.01653	-3.47574	0.173978	1	PEBP4	8	22713251	23000000	-	1335	protein_coding	- && sp|Q96S96|PEBP4_HUMAN Phosphatidylethanolamine-binding protein 4 OS=Homo sapiens OX=9606 GN=PEBP4 PE=1 SV=3 && PF01161:Phosphatidylethanolamine-binding protein	-	0	0	0	0	0	0	5	2	0	0	0	0	0	0	0.0898786	0.0327029
ENSG00000270714	0	0	0	0	0	0	5.91317	2.15293	0	2.01653	-3.47574	0.173978	1	MICOS10P2	17	64747264	64747492	-	229	processed_pseudogene	- && sp|Q5TGZ0|MIC10_HUMAN MICOS complex subunit MIC10 OS=Homo sapiens OX=9606 GN=MICOS10 PE=1 SV=1 && -	-	0	0	0	0	0	0	5	2	0	0	0	0	0	0	0.523965	0.190648
ENSG00000275569	0	0	0	0	0	0	5.91317	2.15293	0	2.01653	-3.47574	0.173978	1	ENSG00000275569	14	56305838	56306394	+	557	lncRNA	- && - && -	-	0	0	0	0	0	0	5	2	0	0	0	0	0	0	0.215418	0.0783812
ENSG00000265908	0	0	0	0	5.70381	0	0	2.15293	0	1.96419	-3.45984	0.177855	1	ENSG00000265908	17	28944796	28945394	+	599	lncRNA	- && - && -	-	0	0	0	0	6	0	0	2	0	0	0	0	0.193477	0	0	0.0728853
ENSG00000227538	0	0	0	0	1.90127	3.56958	2.36527	0	0	1.95903	-3.45624	0.13329	1	HNRNPFP1	1	42040597	42041729	+	1133	processed_pseudogene	- && sp|P52597|HNRPF_HUMAN Heterogeneous nuclear ribonucleoprotein F OS=Homo sapiens OX=9606 GN=HNRNPF PE=1 SV=3 && -	-	0	0	0	0	2	4	2	0	0	0	0	0	0.0340961	0.0640103	0.0423611	0
ENSG00000237719	0	0	0	0	3.80254	1.78479	0	2.15293	0	1.93507	-3.44199	0.136219	1	ENSG00000237719	6	36091991	36092646	-	656	processed_pseudogene	- && sp|Q9UKK9|NUDT5_HUMAN ADP-sugar pyrophosphatase OS=Homo sapiens OX=9606 GN=NUDT5 PE=1 SV=1 && -	-	0	0	0	0	4	2	0	2	0	0	0	0	0.117777	0.0552772	0	0.0665523
ENSG00000224995	0	0	0	0	3.80254	1.78479	0	2.15293	0	1.93507	-3.44199	0.136219	1	LINC01526	6	81813286	81814157	-	520	lncRNA	- && - && -	-	0	0	0	0	4	2	0	2	0	0	0	0	0.14858	0.0697343	0	0.0839583
ENSG00000286488	0	0	0	0	0	5.35437	2.36527	0	0	1.92991	-3.43514	0.183197	1	ENSG00000286488	15	81315806	81321258	+	3998	lncRNA	- && sp|Q9NSY2|STAR5_HUMAN StAR-related lipid transfer protein 5 OS=Homo sapiens OX=9606 GN=STARD5 PE=1 SV=2 && -	-	0	0	0	0	0	6	2	0	0	0	0	0	0	0.02721	0.0120048	0
ENSG00000197046	0	0	0	0	1.90127	0	5.91317	0	0	1.95361	-3.43365	0.18324	1	SIGLEC15	18	45825675	45844094	+	3449	protein_coding	- && sp|Q6ZMC9|SIG15_HUMAN Sialic acid-binding Ig-like lectin 15 OS=Homo sapiens OX=9606 GN=SIGLEC15 PE=1 SV=1 && -	-	0	0	0	0	2	0	5	0	0	0	0	0	0.0112006	0	0.0347892	0
ENSG00000143125	0	0	0	0	0	0	2.36527	5.38233	0	1.9369	-3.42341	0.185665	1	PROK1	1	110451149	110457358	+	1393	protein_coding	- && sp|P58294|PROK1_HUMAN Prokineticin-1 OS=Homo sapiens OX=9606 GN=PROK1 PE=1 SV=1 && PF06607:Prokineticin	-	0	0	0	0	0	0	2	5	0	0	0	0	0	0	0.0344545	0.078353
ENSG00000277589	0	0	0	0	7.60508	0	0	0	0	1.90127	-3.41525	0.240228	1	ENSG00000277589	17	36998598	37000034	+	710	lncRNA	- && sp|Q9NRJ1|MOST1_HUMAN Protein MOST-1 OS=Homo sapiens OX=9606 GN=C8orf17 PE=1 SV=1 && -	-	0	0	0	0	8	0	0	0	0	0	0	0	0.217639	0	0	0
ENSG00000156096	0	0	0	0	7.60508	0	0	0	0	1.90127	-3.41525	0.240228	1	UGT2B4	4	69480165	69526014	-	2506	protein_coding	- && sp|P06133|UD2B4_HUMAN UDP-glucuronosyltransferase 2B4 OS=Homo sapiens OX=9606 GN=UGT2B4 PE=1 SV=2 && PF00201:UDP-glucoronosyl and UDP-glucosyl transferase	-	0	0	0	0	8	0	0	0	0	0	0	0	0.0616615	0	0	0
ENSG00000250846	0	0	0	0	7.60508	0	0	0	0	1.90127	-3.41525	0.240228	1	EPHA5-AS1	4	65669961	65698029	+	1262	lncRNA	- && - && -	-	0	0	0	0	8	0	0	0	0	0	0	0	0.122443	0	0	0
ENSG00000176659	0	0	0	0	7.60508	0	0	0	0	1.90127	-3.41525	0.240228	1	LINC02910	20	60055853	60072956	+	4903	lncRNA	- && sp|Q8N268|CT197_HUMAN Putative uncharacterized protein encoded by LINC02910 OS=Homo sapiens OX=9606 GN=LINC02910 PE=5 SV=1 && -	-	0	0	0	0	8	0	0	0	0	0	0	0	0.0315161	0	0	0
ENSG00000262786	0	0	0	0	7.60508	0	0	0	0	1.90127	-3.41525	0.240228	1	ENSG00000262786	17	14295512	14297600	-	1885	lncRNA	- && - && -	-	0	0	0	0	8	0	0	0	0	0	0	0	0.0819754	0	0	0
ENSG00000260793	0	0	0	0	0	1.78479	5.91317	0	0	1.92449	-3.41342	0.187757	1	ENSG00000260793	17	44221369	44223710	+	2044	lncRNA	- && - && -	-	0	0	0	0	0	2	5	0	0	0	0	0	0	0.0177406	0.0587025	0
ENSG00000242308	0	0	0	0	0	1.78479	5.91317	0	0	1.92449	-3.41342	0.187757	1	ENSG00000242308	3	112696908	112697706	-	159	unprocessed_pseudogene	- && sp|P31153|METK2_HUMAN S-adenosylmethionine synthase isoform type-2 OS=Homo sapiens OX=9606 GN=MAT2A PE=1 SV=1 && -	-	0	0	0	0	0	2	5	0	0	0	0	0	0	0.228062	0.754641	0
ENSG00000261430	2.07564	0	0	0	0	0	0	21.5293	0.51891	5.38233	-3.40853	0.314834	1	ENSG00000261430	16	1467673	1472684	-	307	lncRNA	- && - && -	-	2	0	0	0	0	0	0	20	0.137082	0	0	0	0	0	0	1.42209
ENSG00000278472	0	2.037	0	0	1.90127	5.35437	9.46107	4.30586	0.50925	5.25564	-3.40668	0.0244475	1	ENSG00000278472	15	33972059	33972515	-	457	lncRNA	- && - && -	-	0	2	0	0	2	6	8	4	0	0.0905782	0	0	0.0845315	0.238043	0.420089	0.191065
ENSG00000133328	0	0	0	0.926845	1.90127	3.56958	7.09581	0	0.231711	3.14166	-3.40381	0.068288	1	PLAAT2	11	63552770	63563379	-	738	protein_coding	- && sp|Q9NWW9|PLAT2_HUMAN Phospholipase A and acyltransferase 2 OS=Homo sapiens OX=9606 GN=PLAAT2 PE=1 SV=1 && PF04970:Lecithin retinol acyltransferase	-	0	0	0	1	2	4	6	0	0	0	0	0.0255703	0.0523454	0.0982706	0.195102	0
ENSG00000205830	0	1.0185	0	0.926845	2.85191	5.35437	7.09581	5.38233	0.486336	5.1711	-3.40242	0.0187151	1	ENSG00000205830	4	27207505	27218404	-	2509	lncRNA	- && sp|Q6ZS92|YD022_HUMAN Putative uncharacterized protein FLJ45721 OS=Homo sapiens OX=9606 PE=5 SV=2 && -	-	0	1	0	1	3	6	6	5	0	0.00824915	0	0.00752128	0.0230954	0.0433581	0.0573876	0.0435017
ENSG00000260288	0	0	0	0	0	5.35437	0	2.15293	0	1.87682	-3.3996	0.191411	1	ENSG00000260288	15	75737820	75763322	+	6261	lncRNA	- && sp|Q6UX73|CP089_HUMAN UPF0764 protein C16orf89 OS=Homo sapiens OX=9606 GN=C16orf89 PE=1 SV=2 && -	-	0	0	0	0	0	6	0	2	0	0	0	0	0	0.0173751	0	0.00697306
ENSG00000280392	0	0	0	0	0	5.35437	0	2.15293	0	1.87682	-3.3996	0.191411	1	ENSG00000280392	16	53991012	53994454	+	3443	TEC	- && - && -	-	0	0	0	0	0	6	0	2	0	0	0	0	0	0.0315962	0	0.0126803
ENSG00000228997	0	0	0	0	0	5.35437	0	2.15293	0	1.87682	-3.3996	0.191411	1	ENSG00000228997	10	10776223	10776661	-	439	processed_pseudogene	- && sp|Q8JFB7|ORML1_DANRE ORM1-like protein 1 OS=Danio rerio OX=7955 GN=ormdl1 PE=2 SV=1 && -	-	0	0	0	0	0	6	0	2	0	0	0	0	0	0.247803	0	0.0994494
ENSG00000275191	0	0	0	0	0	5.35437	0	2.15293	0	1.87682	-3.3996	0.191411	1	ENSG00000275191	16	53628256	53628816	-	561	lncRNA	- && - && -	-	0	0	0	0	0	6	0	2	0	0	0	0	0	0.193914	0	0.0778223
ENSG00000218537	0	0	0	0	0.950635	5.35437	1.18263	0	0	1.87191	-3.39799	0.15643	1	MIF-AS1	22	23894426	23898930	-	1476	lncRNA	- && sp|P14174|MIF_HUMAN Macrophage migration inhibitory factor OS=Homo sapiens OX=9606 GN=MIF PE=1 SV=4 && -	-	0	0	0	0	1	6	1	0	0	0	0	0	0.0130864	0.0737029	0.0162585	0
ENSG00000126785	0	0	0	0	5.70381	1.78479	0	0	0	1.87215	-3.39705	0.192085	1	RHOJ	14	63204114	63293508	+	4082	protein_coding	- && sp|Q9H4E5|RHOJ_HUMAN Rho-related GTP-binding protein RhoJ OS=Homo sapiens OX=9606 GN=RHOJ PE=1 SV=1 && PF00071:Ras family	-	0	0	0	0	6	2	0	0	0	0	0	0	0.0283912	0.00888335	0	0
ENSG00000212464	0	0	0	0	5.70381	1.78479	0	0	0	1.87215	-3.39705	0.192085	1	SNORA12	10	100237156	100237302	-	147	snoRNA	- && - && -	-	0	0	0	0	6	2	0	0	0	0	0	0	0.788386	0.246679	0	0
ENSG00000288932	0	0	0	0	5.70381	1.78479	0	0	0	1.87215	-3.39705	0.192085	1	ENSG00000288932	2	64273709	64291656	+	1474	lncRNA	- && - && -	-	0	0	0	0	6	2	0	0	0	0	0	0	0.0786246	0.024601	0	0
ENSG00000290876	0	0	0	0	1.90127	0	3.5479	2.15293	0	1.90053	-3.39542	0.146209	1	ENSG00000290876	15	30477821	30507623	+	1472	lncRNA	- && sp|Q8TF30|WHAMM_HUMAN WASP homolog-associated protein with actin, membranes and microtubules OS=Homo sapiens OX=9606 GN=WHAMM PE=1 SV=2 && -	-	0	0	0	0	2	0	3	2	0	0	0	0	0.0262438	0	0.0489081	0.0296592
ENSG00000284624	0	0	0	0	2.85191	0	4.73054	0	0	1.89561	-3.39408	0.19031	1	ENSG00000284624	3	125766516	125852936	+	4236	lncRNA	- && sp|O00370|LORF2_HUMAN LINE-1 retrotransposable element ORF2 protein OS=Homo sapiens OX=9606 PE=1 SV=1 && PF03372:Endonuclease/Exonuclease/phosphatase family	-	0	0	0	0	3	0	4	0	0	0	0	0	0.0136795	0	0.0226606	0
ENSG00000286799	0	0	0	0.926845	1.90127	0	10.6437	0	0.231711	3.13624	-3.39156	0.104527	1	ENSG00000286799	17	19362760	19370236	+	609	lncRNA	- && - && -	-	0	0	0	1	2	0	9	0	0	0	0	0.0309867	0.0634333	0	0.354644	0
ENSG00000175841	2.07564	0	0	0	1.90127	3.56958	2.36527	12.9176	0.51891	5.18843	-3.39079	0.0301286	1	FAM172BP	3	101521891	101522979	+	1089	processed_pseudogene	- && sp|A6NC97|F172B_HUMAN Putative protein FAM172B OS=Homo sapiens OX=9606 GN=FAM172BP PE=5 SV=3 && -	-	2	0	0	0	2	4	2	12	0.0386448	0	0	0	0.0354737	0.0665966	0.0440727	0.240542
ENSG00000173673	0	0	0	0	0	0	0	7.53526	0	1.88382	-3.38906	0.246058	1	HES3	1	6244179	6245578	+	710	protein_coding	- && sp|Q5TGS1|HES3_HUMAN Transcription factor HES-3 OS=Homo sapiens OX=9606 GN=HES3 PE=3 SV=1 && PF00010:Helix-loop-helix DNA-binding domain	bHLH	0	0	0	0	0	0	0	7	0	0	0	0	0	0	0	0.215217
ENSG00000234520	0	0	0	0	4.75318	2.67718	0	0	0	1.85759	-3.3869	0.192116	1	HRAT17	7	112953282	112995696	-	3845	lncRNA	- && sp|O00370|LORF2_HUMAN LINE-1 retrotransposable element ORF2 protein OS=Homo sapiens OX=9606 PE=1 SV=1 && -	-	0	0	0	0	5	3	0	0	0	0	0	0	0.0251176	0.0141464	0	0
ENSG00000008226	0	0	0	0	1.90127	0	2.36527	3.2294	0	1.87398	-3.37785	0.149865	1	DLEC1	3	38039205	38124025	+	8338	protein_coding	- && sp|Q9Y238|DLEC1_HUMAN Deleted in lung and esophageal cancer protein 1 OS=Homo sapiens OX=9606 GN=DLEC1 PE=1 SV=2 && -	-	0	0	0	0	2	0	2	3	0	0	0	0	0.00463311	0	0.0057562	0.0078541
ENSG00000176194	0	0	0	0	3.80254	3.56958	0	0	0	1.84303	-3.37659	0.193817	1	CIDEA	18	12254361	12277595	+	1810	protein_coding	- && sp|O60543|CIDEA_HUMAN Cell death activator CIDE-A OS=Homo sapiens OX=9606 GN=CIDEA PE=1 SV=1 && PF02017:CIDE-N domain	-	0	0	0	0	4	4	0	0	0	0	0	0	0.0426861	0.0400683	0	0
ENSG00000241318	0	0	0	0	3.80254	3.56958	0	0	0	1.84303	-3.37659	0.193817	1	WDR82P2	1	91534666	91535593	-	928	processed_pseudogene	- && sp|Q6UXN9|WDR82_HUMAN WD repeat-containing protein 82 OS=Homo sapiens OX=9606 GN=WDR82 PE=1 SV=1 && -	-	0	0	0	0	4	4	0	0	0	0	0	0	0.0832563	0.0781505	0	0
ENSG00000286885	1.03782	0	0	0	2.85191	0	9.46107	0	0.259455	3.07825	-3.3667	0.10448	1	ENSG00000286885	6	17586899	17600262	-	2882	lncRNA	- && sp|Q8N7M2|ZN283_HUMAN Zinc finger protein 283 OS=Homo sapiens OX=9606 GN=ZNF283 PE=1 SV=4 && -	-	1	0	0	0	3	0	8	0	0.00730121	0	0	0	0.0201063	0	0.0666137	0
ENSG00000285823	0	0	0	0	0.950635	0	0	6.45879	0	1.85236	-3.36547	0.204683	1	LINC02793	1	25041136	25047404	+	1431	lncRNA	- && - && -	-	0	0	0	0	1	0	0	6	0	0	0	0	0.0134979	0	0	0.0915269
ENSG00000262959	0	0	0	0	0.950635	0	0	6.45879	0	1.85236	-3.36547	0.204683	1	RPL23AP86	16	2922662	2923202	-	541	processed_pseudogene	- && sp|Q24JY1|RL23A_BOVIN 60S ribosomal protein L23a OS=Bos taurus OX=9913 GN=RPL23A PE=2 SV=1 && PF03939:Ribosomal protein L23, N-terminal domain|PF00276:Ribosomal protein L23	-	0	0	0	0	1	0	0	6	0	0	0	0	0.0357032	0	0	0.242098
ENSG00000271874	0	0	0	0	0	2.67718	4.73054	0	0	1.85193	-3.36284	0.197514	1	RAI14-DT	5	34651457	34651888	-	432	lncRNA	- && - && -	-	0	0	0	0	0	3	4	0	0	0	0	0	0	0.125909	0.2222	0
ENSG00000267219	0	0	0	0	1.90127	0	1.18263	4.30586	0	1.84744	-3.36026	0.15855	1	ENSG00000267219	19	34348356	34359412	-	585	lncRNA	- && - && -	-	0	0	0	0	2	0	1	4	0	0	0	0	0.0660357	0	0.0410215	0.149259
ENSG00000285630	0	0	0	0	2.85191	0	2.36527	2.15293	0	1.84253	-3.35618	0.154396	1	ENSG00000285630	10	30587706	30591092	+	1817	lncRNA	- && sp|O00370|LORF2_HUMAN LINE-1 retrotransposable element ORF2 protein OS=Homo sapiens OX=9606 PE=1 SV=1 && -	-	0	0	0	0	3	0	2	2	0	0	0	0	0.0318912	0	0.0264145	0.0240277
ENSG00000185758	0	0	0	0	1.90127	5.35437	0	0	0	1.81391	-3.35543	0.201838	1	CLDN24	4	183321764	183322426	-	663	protein_coding	- && sp|A6NM45|CLD24_HUMAN Putative claudin-24 OS=Homo sapiens OX=9606 GN=CLDN24 PE=5 SV=2 && PF00822:PMP-22/EMP/MP20/Claudin family	-	0	0	0	0	2	6	0	0	0	0	0	0	0.0582668	0.164081	0	0
ENSG00000288109	0	0	0	0	1.90127	5.35437	0	0	0	1.81391	-3.35543	0.201838	1	ENSG00000288109	17	67658015	67659465	-	748	lncRNA	- && - && -	-	0	0	0	0	2	6	0	0	0	0	0	0	0.0516456	0.145435	0	0
ENSG00000288007	0	0	0	0	1.90127	0	0	5.38233	0	1.8209	-3.34285	0.204426	1	ENSG00000288007	1	212559363	212561399	+	1571	lncRNA	- && - && -	-	0	0	0	0	2	0	0	5	0	0	0	0	0.02459	0	0	0.0694753
ENSG00000232341	0	0	0	0	1.90127	0	0	5.38233	0	1.8209	-3.34285	0.204426	1	RPL4P2	1	166747379	166748660	+	1282	processed_pseudogene	- && sp|Q9D8E6|RL4_MOUSE 60S ribosomal protein L4 OS=Mus musculus OX=10090 GN=Rpl4 PE=1 SV=3 && PF00573:Ribosomal protein L4/L1 family	-	0	0	0	0	2	0	0	5	0	0	0	0	0.0301333	0	0	0.0851371
ENSG00000279075	0	0	0	0	3.80254	0	2.36527	1.07647	0	1.81107	-3.33429	0.164063	1	ENSG00000279075	5	8458842	8459183	+	342	TEC	- && - && -	-	0	0	0	0	4	0	2	1	0	0	0	0	0.225912	0	0.140337	0.0638279
ENSG00000174678	0	0	0	0	0	7.13916	0	0	0	1.78479	-3.33021	0.261666	1	FAM47DP	X	37541077	37545262	-	3290	processed_pseudogene	- && sp|A6NHR8|FA47D_HUMAN Putative protein FAM47D OS=Homo sapiens OX=9606 GN=FAM47DP PE=5 SV=3 && -	-	0	0	0	0	0	8	0	0	0	0	0	0	0	0.0440874	0	0
ENSG00000287814	0	0	0	0	0	7.13916	0	0	0	1.78479	-3.33021	0.261666	1	ENSG00000287814	5	172479274	172536444	+	1297	lncRNA	- && - && -	-	0	0	0	0	0	8	0	0	0	0	0	0	0	0.111833	0	0
ENSG00000287114	0	0	0	0	0	7.13916	0	0	0	1.78479	-3.33021	0.261666	1	ENSG00000287114	17	17028360	17035057	+	628	lncRNA	- && - && -	-	0	0	0	0	0	8	0	0	0	0	0	0	0	0.230967	0	0
ENSG00000279166	0	0	0	0	0	7.13916	0	0	0	1.78479	-3.33021	0.261666	1	ENSG00000279166	2	144494265	144496878	-	2614	TEC	- && - && -	-	0	0	0	0	0	8	0	0	0	0	0	0	0	0.0554887	0	0
ENSG00000291229	0	0	0	0	0	7.13916	0	0	0	1.78479	-3.33021	0.261666	1	ENSG00000291229	15	75299953	75302965	-	2276	lncRNA	- && sp|Q6PK57|DMP34_HUMAN Putative GED domain-containing protein DNM1P34 OS=Homo sapiens OX=9606 GN=DNM1P34 PE=5 SV=1 && PF02212:Dynamin GTPase effector domain	-	0	0	0	0	0	8	0	0	0	0	0	0	0	0.0637291	0	0
ENSG00000236136	0	0	0	0	0	7.13916	0	0	0	1.78479	-3.33021	0.261666	1	ADORA2BP1	1	209744373	209745214	+	842	processed_pseudogene	- && sp|P29275|AA2BR_HUMAN Adenosine receptor A2b OS=Homo sapiens OX=9606 GN=ADORA2B PE=1 SV=1 && PF00001:7 transmembrane receptor (rhodopsin family)	-	0	0	0	0	0	8	0	0	0	0	0	0	0	0.172265	0	0
ENSG00000251046	0	0	0	0	0	7.13916	0	0	0	1.78479	-3.33021	0.261666	1	ZNF969P	4	110415898	110418504	+	2341	processed_pseudogene	- && sp|Q0VGE8|ZN816_HUMAN Zinc finger protein 816 OS=Homo sapiens OX=9606 GN=ZNF816 PE=2 SV=2 && -	-	0	0	0	0	0	8	0	0	0	0	0	0	0	0.0619596	0	0
ENSG00000291187	0	0	0	0	0	7.13916	0	0	0	1.78479	-3.33021	0.261666	1	LINC00032	9	27245684	27284869	-	3637	lncRNA	- && sp|P0C843|CI014_HUMAN Putative uncharacterized protein encoded by LINC00032 OS=Homo sapiens OX=9606 GN=LINC00032 PE=5 SV=1 && PF15870:ElonginA binding-protein 1	-	0	0	0	0	0	8	0	0	0	0	0	0	0	0.0398811	0	0
ENSG00000255871	0	0	0	0	0	7.13916	0	0	0	1.78479	-3.33021	0.261666	1	ENSG00000255871	12	16693800	16695977	+	2178	lncRNA	- && sp|O00370|LORF2_HUMAN LINE-1 retrotransposable element ORF2 protein OS=Homo sapiens OX=9606 PE=1 SV=1 && -	-	0	0	0	0	0	8	0	0	0	0	0	0	0	0.0665966	0	0
ENSG00000258488	0	0	0	0	0	7.13916	0	0	0	1.78479	-3.33021	0.261666	1	ENSG00000258488	15	20516252	20520627	+	735	unprocessed_pseudogene	- && sp|O95714|HERC2_HUMAN E3 ubiquitin-protein ligase HERC2 OS=Homo sapiens OX=9606 GN=HERC2 PE=1 SV=2 && -	-	0	0	0	0	0	8	0	0	0	0	0	0	0	0.197343	0	0
ENSG00000259713	0	0	0	0	0	7.13916	0	0	0	1.78479	-3.33021	0.261666	1	ENSG00000259713	15	89518523	89591956	+	501	lncRNA	- && - && -	-	0	0	0	0	0	8	0	0	0	0	0	0	0	0.289516	0	0
ENSG00000115850	0	1.0185	0	0	0	0	1.18263	10.7647	0.254625	2.98682	-3.32953	0.119783	1	LCT	2	135787850	135837184	-	6580	protein_coding	- && sp|P09848|LPH_HUMAN Lactase-phlorizin hydrolase OS=Homo sapiens OX=9606 GN=LCT PE=2 SV=3 && PF00232:Glycosyl hydrolase family 1	-	0	1	0	0	0	0	1	10	0	0.00314546	0	0	0	0	0.00364705	0.033175
ENSG00000267114	0	0	0	0	0	1.78479	0	5.38233	0	1.79178	-3.32136	0.209548	1	ENSG00000267114	19	44950044	44954007	-	361	lncRNA	- && - && -	-	0	0	0	0	0	2	0	5	0	0	0	0	0	0.100448	0	0.302343
ENSG00000263407	0	0	0	0	0	1.78479	0	5.38233	0	1.79178	-3.32136	0.209548	1	MIR4660	8	9048445	9048518	+	74	miRNA	- && - && -	-	0	0	0	0	0	2	0	5	0	0	0	0	0	0.490025	0	1.47494
ENSG00000272138	0	0	0	0	1.90127	1.78479	2.36527	1.07647	0	1.78195	-3.31289	0.12931	1	LINC01607	8	79768110	79802848	+	4149	lncRNA	- && sp|Q6B4Z3|UTY_PANTR Histone demethylase UTY OS=Pan troglodytes OX=9598 GN=UTY PE=2 SV=1 && -	-	0	0	0	0	2	2	2	1	0	0	0	0	0.0093109	0.0087399	0.0115679	0.0052613
ENSG00000265791	0	0	0	0	1.90127	1.78479	2.36527	1.07647	0	1.78195	-3.31289	0.12931	1	ENSG00000265791	17	30781493	30782221	-	308	lncRNA	- && - && -	-	0	0	0	0	2	2	2	1	0	0	0	0	0.125425	0.117733	0.155829	0.0708739
ENSG00000196600	0	0	0	0	0	3.56958	3.5479	0	0	1.77937	-3.31064	0.210036	1	SLC22A25	11	63158437	63243599	-	10252	protein_coding	- && sp|Q6T423|S22AP_HUMAN Solute carrier family 22 member 25 OS=Homo sapiens OX=9606 GN=SLC22A25 PE=2 SV=2 && -	-	0	0	0	0	0	4	3	0	0	0	0	0	0	0.0070741	0.00702231	0
ENSG00000231056	0	0	0	0	0	3.56958	3.5479	0	0	1.77937	-3.31064	0.210036	1	LINC02522	6	10474500	10478502	-	256	lncRNA	- && - && -	-	0	0	0	0	0	4	3	0	0	0	0	0	0	0.283296	0.281222	0
ENSG00000277425	0	0	0	0	1.90127	0.892394	0	4.30586	0	1.77488	-3.3093	0.169624	1	ENSG00000277425	20	5066082	5068154	-	609	lncRNA	- && - && -	-	0	0	0	0	2	1	0	4	0	0	0	0	0.0634333	0.0297716	0	0.143377
ENSG00000130377	0	0	0	0.926845	0.950635	6.24676	1.18263	3.2294	0.231711	2.90236	-3.30682	0.0666202	1	ACSBG2	19	6135247	6193094	+	3447	protein_coding	- && sp|Q5FVE4|ACBG2_HUMAN Long-chain-fatty-acid--CoA ligase ACSBG2 OS=Homo sapiens OX=9606 GN=ACSBG2 PE=1 SV=2 && PF00501:AMP-binding enzyme	-	0	0	0	1	1	7	1	3	0	0	0	0.00547459	0.00560355	0.0368194	0.00696188	0.0189984
ENSG00000255920	1.03782	2.037	0	0	3.80254	7.13916	15.3742	3.2294	0.768705	7.38633	-3.30107	0.00938247	1	CCND2-AS1	12	4247981	4276252	-	4397	lncRNA	- && - && -	-	1	2	0	0	4	8	13	3	0.00478556	0.0094142	0	0	0.0175715	0.0329878	0.0709503	0.0148937
ENSG00000279894	0	0	0	0	3.80254	0	0	3.2294	0	1.75798	-3.29686	0.213654	1	ENSG00000279894	X	103596608	103598904	+	2297	TEC	- && - && -	-	0	0	0	0	4	0	0	3	0	0	0	0	0.033636	0	0	0.02851
ENSG00000196460	0	0	0	0	1.90127	1.78479	1.18263	2.15293	0	1.75541	-3.29502	0.132854	1	RFX8	2	101397359	101475112	-	3036	protein_coding	- && sp|Q6ZV50|RFX8_HUMAN DNA-binding protein RFX8 OS=Homo sapiens OX=9606 GN=RFX8 PE=2 SV=2 && -	-	0	0	0	0	2	2	1	2	0	0	0	0	0.0127243	0.011944	0.00790434	0.0143802
ENSG00000289989	0	0	0	1.85369	5.70381	1.78479	9.46107	2.15293	0.463423	4.77565	-3.29479	0.03608	1	ENSG00000289989	10	60944378	60945270	+	502	lncRNA	- && - && -	-	0	0	0	2	6	2	8	2	0	0	0	0.0751829	0.230862	0.0722348	0.382432	0.0869687
ENSG00000244468	0	0	0	0	0	3.56958	2.36527	1.07647	0	1.75283	-3.29168	0.173369	1	ENSG00000244468	3	149284782	149333653	+	551	lncRNA	- && - && -	-	0	0	0	0	0	4	2	1	0	0	0	0	0	0.131622	0.0871056	0.0396173
ENSG00000287713	0	0	0	0	0	3.56958	2.36527	1.07647	0	1.75283	-3.29168	0.173369	1	ENSG00000287713	12	7838914	7844395	+	1448	lncRNA	- && - && -	-	0	0	0	0	0	4	2	1	0	0	0	0	0	0.0500854	0.0331458	0.0150754
ENSG00000279484	0	0	0	0	0	0	7.09581	0	0	1.77395	-3.29121	0.270023	1	KLHL30-AS1	2	238152889	238155994	-	3106	lncRNA	- && sp|Q8NEE0|KLAS1_HUMAN Putative uncharacterized protein KLHL30-AS1 OS=Homo sapiens OX=9606 GN=KLHL30-AS1 PE=5 SV=1 && -	-	0	0	0	0	0	0	6	0	0	0	0	0	0	0	0.0463572	0
ENSG00000271404	0	0	0	0	0	0	7.09581	0	0	1.77395	-3.29121	0.270023	1	MZT1P2	7	139228221	139228605	+	248	processed_pseudogene	- && sp|Q8BUR9|MZT1_MOUSE Mitotic-spindle organizing protein 1 OS=Mus musculus OX=10090 GN=Mzt1 PE=1 SV=1 && -	-	0	0	0	0	0	0	6	0	0	0	0	0	0	0	0.580587	0
ENSG00000236391	0	0	0	0	0	0	7.09581	0	0	1.77395	-3.29121	0.270023	1	ENSG00000236391	2	173338219	173356208	-	457	transcribed_processed_pseudogene	- && - && -	-	0	0	0	0	0	0	6	0	0	0	0	0	0	0	0.315067	0
ENSG00000238835	0	0	0	0	0	0	7.09581	0	0	1.77395	-3.29121	0.270023	1	SCARNA18	5	83064204	83064337	-	134	snoRNA	- && - && -	-	0	0	0	0	0	0	6	0	0	0	0	0	0	0	1.07452	0
ENSG00000267758	0	0	0	0	0	0	7.09581	0	0	1.77395	-3.29121	0.270023	1	ENSG00000267758	17	42268587	42269807	+	496	lncRNA	- && - && -	-	0	0	0	0	0	0	6	0	0	0	0	0	0	0	0.290293	0
ENSG00000254396	0	0	0	0	0	0	7.09581	0	0	1.77395	-3.29121	0.270023	1	ENSG00000254396	9	27102630	27104728	+	564	lncRNA	- && sp|P11369|LORF2_MOUSE LINE-1 retrotransposable element ORF2 protein OS=Mus musculus OX=10090 GN=Pol PE=1 SV=2 && -	-	0	0	0	0	0	0	6	0	0	0	0	0	0	0	0.255294	0
ENSG00000286297	0	0	0	0	0	0	7.09581	0	0	1.77395	-3.29121	0.270023	1	ENSG00000286297	4	13491185	13516498	+	786	lncRNA	- && - && -	-	0	0	0	0	0	0	6	0	0	0	0	0	0	0	0.183188	0
ENSG00000263142	0	0	0	0	0	0	7.09581	0	0	1.77395	-3.29121	0.270023	1	LRRC37A17P	17	47017193	47054569	+	4693	transcribed_unprocessed_pseudogene	- && sp|O60309|L37A3_HUMAN Leucine-rich repeat-containing protein 37A3 OS=Homo sapiens OX=9606 GN=LRRC37A3 PE=2 SV=2 && PF15779:Leucine-rich repeat-containing protein 37 family	-	0	0	0	0	0	0	6	0	0	0	0	0	0	0	0.0306809	0
ENSG00000260519	0	0	0	0	0	0	7.09581	0	0	1.77395	-3.29121	0.270023	1	ATP8A1-DT	4	42657496	42658347	+	852	lncRNA	- && - && -	-	0	0	0	0	0	0	6	0	0	0	0	0	0	0	0.168997	0
ENSG00000230269	0	0	0	0	0	0	7.09581	0	0	1.77395	-3.29121	0.270023	1	LINC02525	6	3182626	3195784	-	1651	lncRNA	- && sp|A4D2B8|PM2P1_HUMAN Putative postmeiotic segregation increased 2-like protein 1 OS=Homo sapiens OX=9606 GN=PMS2P1 PE=5 SV=1 && -	-	0	0	0	0	0	0	6	0	0	0	0	0	0	0	0.0872111	0
ENSG00000289637	0	0	0	0	0	0	7.09581	0	0	1.77395	-3.29121	0.270023	1	ENSG00000289637	6	31821149	31821964	-	816	lncRNA	- && - && -	-	0	0	0	0	0	0	6	0	0	0	0	0	0	0	0.176453	0
ENSG00000248767	0	0	0	0	0	0	7.09581	0	0	1.77395	-3.29121	0.270023	1	FOXL3	7	290170	294422	+	1087	protein_coding	- && sp|A0A1W2PRP0|FOXL3_HUMAN Forkhead box protein L3 OS=Homo sapiens OX=9606 GN=FOXL3 PE=3 SV=1 && PF00250:Forkhead domain	Fork head	0	0	0	0	0	0	6	0	0	0	0	0	0	0	0.132461	0
ENSG00000237372	0	0	0	0	0	0	7.09581	0	0	1.77395	-3.29121	0.270023	1	ENSG00000237372	9	89639750	89719760	+	3411	lncRNA	- && sp|Q6UXR6|YI004_HUMAN Putative uncharacterized protein UNQ6494/PRO21346 OS=Homo sapiens OX=9606 GN=UNQ6494/PRO21346 PE=5 SV=1 && -	-	0	0	0	0	0	0	6	0	0	0	0	0	0	0	0.0422121	0
ENSG00000275929	0	0	0	0	0	0	7.09581	0	0	1.77395	-3.29121	0.270023	1	ENSG00000275929	15	91031246	91031691	-	363	unprocessed_pseudogene	- && sp|Q9CSN1|SNW1_MOUSE SNW domain-containing protein 1 OS=Mus musculus OX=10090 GN=Snw1 PE=1 SV=3 && -	-	0	0	0	0	0	0	6	0	0	0	0	0	0	0	0.396654	0
ENSG00000261803	0	0	0	0	0	0	7.09581	0	0	1.77395	-3.29121	0.270023	1	LINC02140	16	54365996	54370794	-	2560	lncRNA	- && - && -	-	0	0	0	0	0	0	6	0	0	0	0	0	0	0	0.0562444	0
ENSG00000282980	0	0	0	0	0	0	7.09581	0	0	1.77395	-3.29121	0.270023	1	ENSG00000282980	17	5512040	5512537	-	498	processed_pseudogene	- && sp|Q8N567|ZCHC9_HUMAN Zinc finger CCHC domain-containing protein 9 OS=Homo sapiens OX=9606 GN=ZCCHC9 PE=1 SV=2 && PF00098:Zinc knuckle	-	0	0	0	0	0	0	6	0	0	0	0	0	0	0	0.289128	0
ENSG00000255046	2.07564	0	0	0	3.80254	5.35437	2.36527	7.53526	0.51891	4.76436	-3.27557	0.0323699	1	ENSG00000255046	8	11797928	11802568	-	1091	lncRNA	- && - && -	-	2	0	0	0	4	6	2	7	0.038574	0	0	0	0.0708174	0.0997118	0.0439919	0.140059
ENSG00000288909	0	0	0	0	0	3.56958	1.18263	2.15293	0	1.72629	-3.2728	0.177672	1	ENSG00000288909	17	43388391	43389854	+	1464	lncRNA	- && - && -	-	0	0	0	0	0	4	1	2	0	0	0	0	0	0.049538	0.0163918	0.0298212
ENSG00000266126	0	0	0	0	0.950635	3.56958	2.36527	0	0	1.72137	-3.26866	0.178588	1	ENSG00000266126	17	19929372	19929737	-	366	lncRNA	- && - && -	-	0	0	0	0	1	4	2	0	0	0	0	0	0.0527745	0.198152	0.131134	0
ENSG00000268949	0	0	2.75548	0	10.457	4.46197	8.27844	4.30586	0.68887	6.87582	-3.26808	0.0128438	1	MRPS17P1	1	44988705	44991834	-	3130	processed_pseudogene	- && sp|Q8N7M2|ZN283_HUMAN Zinc finger protein 283 OS=Homo sapiens OX=9606 GN=ZNF283 PE=1 SV=4 && -	-	0	0	3	0	11	5	7	4	0	0	0.0179466	0	0.0678818	0.0289631	0.0536687	0.0278967
ENSG00000260979	0	0	0	0	0	0	5.91317	1.07647	0	1.74741	-3.26736	0.227498	1	USP7-AS1	16	8962706	8966990	+	427	lncRNA	- && - && -	-	0	0	0	0	0	0	5	1	0	0	0	0	0	0	0.281002	0.0511221
ENSG00000286071	0	0	1.83699	0	0	7.13916	7.09581	4.30586	0.459247	4.63521	-3.26412	0.0526914	1	ENSG00000286071	1	231767464	231847803	-	16775	lncRNA	- && sp|Q9NRI5|DISC1_HUMAN Disrupted in schizophrenia 1 protein OS=Homo sapiens OX=9606 GN=DISC1 PE=1 SV=3 && -	-	0	0	2	0	0	8	6	4	0	0	0.0022324	0	0	0.00864664	0.00858334	0.00520516
ENSG00000253585	0	0	0	0	0	3.56958	0	3.2294	0	1.69974	-3.25224	0.224648	1	ENSG00000253585	8	94097764	94104322	-	668	lncRNA	- && - && -	-	0	0	0	0	0	4	0	3	0	0	0	0	0	0.108568	0	0.0980351
ENSG00000240915	0	0	0	0	5.70381	0	0	1.07647	0	1.69507	-3.24919	0.233057	1	ENSG00000240915	8	63013068	63014681	+	550	lncRNA	- && sp|A0A096LPI5|GVQW2_HUMAN Putative uncharacterized protein CCDC28A-AS1 OS=Homo sapiens OX=9606 GN=CCDC28A-AS1 PE=4 SV=1 && -	-	0	0	0	0	6	0	0	1	0	0	0	0	0.210714	0	0	0.0396894
ENSG00000203783	0	0	0	0	0	0	4.73054	2.15293	0	1.72087	-3.24702	0.227356	1	PRR9	1	153217584	153219310	+	1222	protein_coding	- && sp|Q5T870|PRR9_HUMAN Proline-rich protein 9 OS=Homo sapiens OX=9606 GN=PRR9 PE=4 SV=1 && -	-	0	0	0	0	0	0	4	2	0	0	0	0	0	0	0.0785518	0.0357269
ENSG00000005471	0	0	0	0	0.950635	0	5.91317	0	0	1.71595	-3.24321	0.23349	1	ABCB4	7	87401696	87480435	-	7728	protein_coding	- && sp|P21439|MDR3_HUMAN Phosphatidylcholine translocator ABCB4 OS=Homo sapiens OX=9606 GN=ABCB4 PE=1 SV=2 && PF00664:ABC transporter transmembrane region|PF00005:ABC transporter	-	0	0	0	0	1	0	5	0	0	0	0	0	0.00249941	0	0.0155264	0
ENSG00000291170	0	0	0	0	4.75318	0.892394	0	1.07647	0	1.68051	-3.23971	0.191112	1	ENSG00000291170	9	42725013	42802065	+	4746	lncRNA	- && sp|Q8IZF2|AGRF5_HUMAN Adhesion G protein-coupled receptor F5 OS=Homo sapiens OX=9606 GN=ADGRF5 PE=1 SV=3 && PF00002:7 transmembrane receptor (Secretin family)|PF01825:GPCR proteolysis site, GPS, motif	-	0	0	0	0	5	1	0	1	0	0	0	0	0.0203492	0.00382025	0	0.00459948
ENSG00000287033	0	0	0	0	0.950635	3.56958	0	2.15293	0	1.66829	-3.23008	0.187682	1	ENSG00000287033	1	211376804	211382717	-	632	lncRNA	- && - && -	-	0	0	0	0	1	4	0	2	0	0	0	0	0.0305624	0.114753	0	0.0690796
ENSG00000290166	0	0	0	0	1.90127	3.56958	1.18263	0	0	1.66337	-3.22583	0.188598	1	ENSG00000290166	19	1163451	1165333	+	489	lncRNA	- && - && -	-	0	0	0	0	2	4	1	0	0	0	0	0	0.0789998	0.14831	0.0490748	0
ENSG00000236383	0	0	0	0.926845	0	1.78479	8.27844	1.07647	0.231711	2.78492	-3.21932	0.104087	1	CCDC200	17	43216941	43305397	-	3282	protein_coding	- && sp|A0A1B0GVQ3|CC200_HUMAN Coiled-coil domain-containing protein 200 OS=Homo sapiens OX=9606 GN=CCDC200 PE=4 SV=1 && -	-	0	0	0	1	0	2	7	1	0	0	0	0.00574982	0	0.0110487	0.0511832	0.00665117
ENSG00000199594	0	0	0	0	5.70381	0.892394	0	0	0	1.64905	-3.21321	0.242217	1	RNU6-1301P	3	37140327	37140430	+	104	snRNA	- && - && -	-	0	0	0	0	6	1	0	0	0	0	0	0	1.11435	0.174336	0	0
ENSG00000181392	0	0	0	0	0	0	2.36527	4.30586	0	1.66778	-3.2065	0.237708	1	SYNE4	19	36003307	36008813	-	2548	protein_coding	- && sp|Q8N205|SYNE4_HUMAN Nesprin-4 OS=Homo sapiens OX=9606 GN=SYNE4 PE=1 SV=2 && -	-	0	0	0	0	0	0	2	4	0	0	0	0	0	0	0.0188364	0.0342687
ENSG00000254208	0	0	0	0	0	0	2.36527	4.30586	0	1.66778	-3.2065	0.237708	1	ENSG00000254208	8	85177522	85178150	-	468	lncRNA	- && sp|Q15329|E2F5_HUMAN Transcription factor E2F5 OS=Homo sapiens OX=9606 GN=E2F5 PE=1 SV=1 && -	-	0	0	0	0	0	0	2	4	0	0	0	0	0	0	0.102554	0.186574
ENSG00000237742	0	0	0	0	0	0	2.36527	4.30586	0	1.66778	-3.2065	0.237708	1	HEY2-AS1	6	125577545	125749190	-	4126	lncRNA	- && sp|Q96MD7|CI085_HUMAN Uncharacterized protein C9orf85 OS=Homo sapiens OX=9606 GN=C9orf85 PE=1 SV=1 && -	-	0	0	0	0	0	0	2	4	0	0	0	0	0	0	0.0116324	0.0211625
ENSG00000170819	0	0	0	0	1.90127	3.56958	0	1.07647	0	1.63683	-3.20611	0.193399	1	BFSP2	3	133400056	133475222	+	2009	protein_coding	- && sp|Q13515|BFSP2_HUMAN Phakinin OS=Homo sapiens OX=9606 GN=BFSP2 PE=1 SV=1 && PF00038:Intermediate filament protein	-	0	0	0	0	2	4	0	1	0	0	0	0	0.0192289	0.0360994	0	0.0108657
ENSG00000187950	0	0	0	0	4.75318	1.78479	0	0	0	1.63449	-3.20182	0.239585	1	OVCH1	12	29412474	29497686	-	5963	protein_coding	- && sp|Q7RTY7|OVCH1_HUMAN Ovochymase-1 OS=Homo sapiens OX=9606 GN=OVCH1 PE=2 SV=2 && -	-	0	0	0	0	5	2	0	0	0	0	0	0	0.0161961	0.00608114	0	0
ENSG00000233370	0	0	0	0	0	5.35437	1.18263	0	0	1.63425	-3.20009	0.245432	1	ACTR1AP1	2	110184054	110185179	+	1126	processed_pseudogene	- && sp|P61162|ACTZ_CANLF Alpha-centractin OS=Canis lupus familiaris OX=9615 GN=ACTR1A PE=2 SV=1 && PF00022:Actin	-	0	0	0	0	0	6	1	0	0	0	0	0	0	0.0966124	0.0213122	0
ENSG00000255566	0	0	0	0	1.90127	0	4.73054	0	0	1.65795	-3.19779	0.239827	1	ENSG00000255566	12	64442510	64443330	-	504	processed_pseudogene	- && sp|P82669|RT25_BOVIN 28S ribosomal protein S25, mitochondrial OS=Bos taurus OX=9913 GN=MRPS25 PE=1 SV=2 && -	-	0	0	0	0	2	0	4	0	0	0	0	0	0.0766486	0	0.190457	0
ENSG00000261120	0	0	0	0	1.90127	0	4.73054	0	0	1.65795	-3.19779	0.239827	1	ENSG00000261120	14	59919423	59920339	-	507	lncRNA	- && - && -	-	0	0	0	0	2	0	4	0	0	0	0	0	0.0761951	0	0.18933	0
ENSG00000248949	0	0	0	0	1.90127	0	4.73054	0	0	1.65795	-3.19779	0.239827	1	ENSG00000248949	5	946315	956520	+	559	lncRNA	- && - && -	-	0	0	0	0	2	0	4	0	0	0	0	0	0.0691072	0	0.171718	0
ENSG00000260458	0	0	0.918493	0	0	10.7087	0	0	0.229623	2.67718	-3.19539	0.179461	1	KCNJ18	17	21692523	21704612	+	2196	protein_coding	- && sp|B7U540|KCJ18_HUMAN Inward rectifier potassium channel 18 OS=Homo sapiens OX=9606 GN=KCNJ18 PE=1 SV=3 && PF08466:Inward rectifier potassium channel N-terminal|PF17655:Inward rectifier potassium channel C-terminal domain|PF01007:Inward rectifier potassium channel transmembrane domain	-	0	0	1	0	0	12	0	0	0	0	0.00852654	0	0	0.0990761	0	0
ENSG00000280070	0	0	0	0	3.80254	2.67718	0	0	0	1.61993	-3.19017	0.240673	1	ENSG00000280070	14	96992864	96996601	+	3738	TEC	- && - && -	-	0	0	0	0	4	3	0	0	0	0	0	0	0.0206693	0.0145513	0	0
ENSG00000288781	0	0	0	1.85369	3.80254	8.03155	2.36527	3.2294	0.463423	4.35719	-3.1824	0.0432121	1	ENSG00000288781	4	114281113	114364978	-	2100	lncRNA	- && - && -	-	0	0	0	2	4	9	2	3	0	0	0	0.0179723	0.0367913	0.077704	0.0228548	0.0311845
ENSG00000280353	0	0	0	0	0	5.35437	0	1.07647	0	1.60771	-3.17931	0.250909	1	ENSG00000280353	19	48198107	48199720	-	1614	TEC	- && sp|P51957|NEK4_HUMAN Serine/threonine-protein kinase Nek4 OS=Homo sapiens OX=9606 GN=NEK4 PE=1 SV=2 && -	-	0	0	0	0	0	6	0	1	0	0	0	0	0	0.0674012	0	0.0135249
ENSG00000254328	0	0	0	0	0	5.35437	0	1.07647	0	1.60771	-3.17931	0.250909	1	ENSG00000254328	5	172986680	172987198	+	182	processed_pseudogene	- && - && -	-	0	0	0	0	0	6	0	1	0	0	0	0	0	0.597723	0	0.11994
ENSG00000259502	0	0	0	0	0.950635	0	2.36527	3.2294	0	1.63633	-3.17902	0.199839	1	ENSG00000259502	14	67610986	67613864	+	619	processed_pseudogene	- && sp|P24723|KPCL_HUMAN Protein kinase C eta type OS=Homo sapiens OX=9606 GN=PRKCH PE=1 SV=4 && -	-	0	0	0	0	1	0	2	3	0	0	0	0	0.0312043	0	0.0775366	0.105796
ENSG00000276289	0	0	0	0.926845	3.80254	4.46197	2.36527	0	0.231711	2.65745	-3.17876	0.0993777	1	ENSG00000276289	21	7816677	7829632	-	3195	artifact	- && sp|A0A087WTH5|KCE1B_HUMAN Potassium voltage-gated channel subfamily E member 1B OS=Homo sapiens OX=9606 GN=KCNE1B PE=3 SV=2 && -	-	0	0	0	1	4	5	2	0	0	0	0	0.00590639	0.0241821	0.0283739	0.015022	0
ENSG00000100336	0	0	0	0	2.85191	3.56958	0	0	0	1.60537	-3.17832	0.243766	1	APOL4	22	36189124	36204840	-	4420	protein_coding	- && sp|Q9BPW4|APOL4_HUMAN Apolipoprotein L4 OS=Homo sapiens OX=9606 GN=APOL4 PE=2 SV=3 && PF05461:Apolipoprotein L	-	0	0	0	0	3	4	0	0	0	0	0	0	0.01311	0.0164081	0	0
ENSG00000232077	2.07564	0	0	0	3.80254	1.78479	5.91317	6.45879	0.51891	4.48982	-3.17738	0.0415231	1	LINC01031	1	193304745	193365953	+	2017	lncRNA	- && - && -	-	2	0	0	0	4	2	5	6	0.0208648	0	0	0	0.0383053	0.0179781	0.0594883	0.0649355
ENSG00000259315	0	0	0	0	1.90127	0	3.5479	1.07647	0	1.63141	-3.17459	0.200878	1	ACTG1P17	15	82725873	82738904	-	2096	transcribed_processed_pseudogene	- && sp|P63258|ACTG_BOVIN Actin, cytoplasmic 2 OS=Bos taurus OX=9913 GN=ACTG1 PE=1 SV=1 && PF00022:Actin	-	0	0	0	0	2	0	3	1	0	0	0	0	0.0184308	0	0.0343477	0.0104147
ENSG00000280087	0	0	0	0	0	1.78479	4.73054	0	0	1.62883	-3.17402	0.245918	1	ENSG00000280087	19	44909375	44914968	+	5594	TEC	- && sp|A0A096LPI5|GVQW2_HUMAN Putative uncharacterized protein CCDC28A-AS1 OS=Homo sapiens OX=9606 GN=CCDC28A-AS1 PE=4 SV=1 && -	-	0	0	0	0	0	2	4	0	0	0	0	0	0	0.00648228	0.0171595	0
ENSG00000189108	0	0	0	0	0	1.78479	4.73054	0	0	1.62883	-3.17402	0.245918	1	IL1RAPL2	X	104566199	105767829	+	3263	protein_coding	- && sp|Q9NP60|IRPL2_HUMAN X-linked interleukin-1 receptor accessory protein-like 2 OS=Homo sapiens OX=9606 GN=IL1RAPL2 PE=2 SV=1 && PF01582:TIR domain|PF18452:Immunoglobulin domain|PF13895:Immunoglobulin domain	-	0	0	0	0	0	2	4	0	0	0	0	0	0	0.011113	0.0294178	0
ENSG00000188732	0	0	0	0	0	1.78479	4.73054	0	0	1.62883	-3.17402	0.245918	1	FAM221A	7	23680130	23703249	+	7458	protein_coding	- && sp|A4D161|F221A_HUMAN Protein FAM221A OS=Homo sapiens OX=9606 GN=FAM221A PE=1 SV=1 && PF14753:Protein FAM221A/B	-	0	0	0	0	0	2	4	0	0	0	0	0	0	0.00486214	0.0128708	0
ENSG00000272509	0	0	0	0	0	1.78479	4.73054	0	0	1.62883	-3.17402	0.245918	1	ENSG00000272509	8	94884609	94885070	+	462	lncRNA	- && - && -	-	0	0	0	0	0	2	4	0	0	0	0	0	0	0.0784888	0.207771	0
ENSG00000286536	0	0	0	0	0	1.78479	4.73054	0	0	1.62883	-3.17402	0.245918	1	ENSG00000286536	9	105025932	105239221	-	2813	lncRNA	- && - && -	-	0	0	0	0	0	2	4	0	0	0	0	0	0	0.0128908	0.0341238	0
ENSG00000241120	0	0	0	0	0	1.78479	4.73054	0	0	1.62883	-3.17402	0.245918	1	HMGN1P8	3	167694355	167694642	-	288	processed_pseudogene	- && - && -	-	0	0	0	0	0	2	4	0	0	0	0	0	0	0.125909	0.3333	0
ENSG00000256450	0	0	0	0	0	0	0	6.45879	0	1.6147	-3.16646	0.303347	1	ENSG00000256450	12	16513445	16514371	+	927	processed_pseudogene	- && sp|P00505|AATM_HUMAN Aspartate aminotransferase, mitochondrial OS=Homo sapiens OX=9606 GN=GOT2 PE=1 SV=3 && PF00155:Aminotransferase class I and II	-	0	0	0	0	0	0	0	6	0	0	0	0	0	0	0	0.141289
ENSG00000169906	0	0	0	0	0	0	0	6.45879	0	1.6147	-3.16646	0.303347	1	S100G	X	16650158	16654670	+	455	protein_coding	- && sp|P29377|S100G_HUMAN Protein S100-G OS=Homo sapiens OX=9606 GN=S100G PE=1 SV=2 && -	-	0	0	0	0	0	0	0	6	0	0	0	0	0	0	0	0.287857
ENSG00000286433	0	0	0	0	0	0	0	6.45879	0	1.6147	-3.16646	0.303347	1	ENSG00000286433	1	27827812	27831209	-	1471	lncRNA	- && - && -	-	0	0	0	0	0	0	0	6	0	0	0	0	0	0	0	0.089038
ENSG00000272057	0	0	0	0	0	0	0	6.45879	0	1.6147	-3.16646	0.303347	1	ANKH-DT	5	14872332	14872713	+	382	lncRNA	- && - && -	-	0	0	0	0	0	0	0	6	0	0	0	0	0	0	0	0.342866
ENSG00000273696	0	0	0	0	0	0	0	6.45879	0	1.6147	-3.16646	0.303347	1	CT45A7	X	135829229	135837280	-	1028	protein_coding	- && sp|P0DMU8|CT455_HUMAN Cancer/testis antigen family 45 member A5 OS=Homo sapiens OX=9606 GN=CT45A5 PE=2 SV=1 && PF15300:INTS6/SAGE1/DDX26B/CT45 C-terminus	-	0	0	0	0	0	0	0	6	0	0	0	0	0	0	0	0.127408
ENSG00000279905	0	0	0	0	0	0	0	6.45879	0	1.6147	-3.16646	0.303347	1	ENSG00000279905	12	130425004	130430661	+	5658	TEC	- && sp|Q8WTZ3|YS049_HUMAN Zinc finger protein ENSP00000375192 OS=Homo sapiens OX=9606 PE=2 SV=1 && -	-	0	0	0	0	0	0	0	6	0	0	0	0	0	0	0	0.0231486
ENSG00000075429	0	0	0	0	0	0	0	6.45879	0	1.6147	-3.16646	0.303347	1	CACNG5	17	66835117	66894751	+	10576	protein_coding	- && sp|Q9UF02|CCG5_HUMAN Voltage-dependent calcium channel gamma-5 subunit OS=Homo sapiens OX=9606 GN=CACNG5 PE=2 SV=2 && -	-	0	0	0	0	0	0	0	6	0	0	0	0	0	0	0	0.0123842
ENSG00000169752	0	0	0	0	1.90127	4.46197	0	0	0	1.59081	-3.16623	0.248856	1	NRG4	15	75935969	76059795	-	5020	protein_coding	- && sp|Q8WWG1|NRG4_HUMAN Pro-neuregulin-4, membrane-bound isoform OS=Homo sapiens OX=9606 GN=NRG4 PE=1 SV=1 && -	-	0	0	0	0	2	5	0	0	0	0	0	0	0.0076954	0.0180587	0	0
ENSG00000273319	0	0	0	0	1.90127	4.46197	0	0	0	1.59081	-3.16623	0.248856	1	ENSG00000273319	7	130936464	130939661	+	3198	lncRNA	- && sp|Q96CB5|CH044_HUMAN Putative uncharacterized protein C8orf44 OS=Homo sapiens OX=9606 GN=C8orf44 PE=2 SV=2 && -	-	0	0	0	0	2	5	0	0	0	0	0	0	0.0120797	0.0283473	0	0
ENSG00000259717	0	0	0	0	1.90127	4.46197	0	0	0	1.59081	-3.16623	0.248856	1	LINC00677	14	103120847	103123007	-	584	lncRNA	- && - && -	-	0	0	0	0	2	5	0	0	0	0	0	0	0.0661488	0.155231	0	0
ENSG00000277011	1.03782	0	0	0	0	1.78479	2.36527	6.45879	0.259455	2.65221	-3.15819	0.1065	1	ENSG00000277011	12	132282814	132284606	+	1793	lncRNA	- && - && -	-	1	0	0	0	0	2	2	6	0.0117357	0	0	0	0	0.0202241	0.0267681	0.0730479
ENSG00000252503	0	2.037	0	0	1.90127	0	9.46107	6.45879	0.50925	4.45528	-3.15423	0.0686487	1	RNU6-531P	4	139055475	139055578	+	104	snRNA	- && - && -	-	0	2	0	0	2	0	8	6	0	0.398021	0	0	0.371451	0	1.84597	1.25937
ENSG00000161031	0	0	0	0	1.90127	0	2.36527	2.15293	0	1.60487	-3.15395	0.202251	1	PGLYRP2	19	15468645	15498956	-	3107	protein_coding	- && sp|Q96PD5|PGRP2_HUMAN N-acetylmuramoyl-L-alanine amidase OS=Homo sapiens OX=9606 GN=PGLYRP2 PE=1 SV=1 && PF01510:N-acetylmuramoyl-L-alanine amidase	-	0	0	0	0	2	0	2	2	0	0	0	0	0.0124335	0	0.0154474	0.0140516
ENSG00000227653	0	0	0	0	1.90127	0	2.36527	2.15293	0	1.60487	-3.15395	0.202251	1	ISCA1P6	2	128518788	128519177	-	390	processed_pseudogene	- && sp|Q3SZG8|ISCA1_BOVIN Iron-sulfur cluster assembly 1 homolog, mitochondrial OS=Bos taurus OX=9913 GN=ISCA1 PE=2 SV=1 && -	-	0	0	0	0	2	0	2	2	0	0	0	0	0.0990536	0	0.123065	0.111944
ENSG00000272320	0	0	0	0	0.950635	5.35437	0	0	0	1.57625	-3.15376	0.257655	1	ENSG00000272320	6	3311662	3313650	+	1989	lncRNA	- && - && -	-	0	0	0	0	1	6	0	0	0	0	0	0	0.00971114	0.0546936	0	0
ENSG00000151475	0	0	0	0	0.950635	5.35437	0	0	0	1.57625	-3.15376	0.257655	1	SLC25A31	4	127730400	127774292	+	1812	protein_coding	- && sp|Q9H0C2|ADT4_HUMAN ADP/ATP translocase 4 OS=Homo sapiens OX=9606 GN=SLC25A31 PE=1 SV=1 && PF00153:Mitochondrial carrier protein	-	0	0	0	0	1	6	0	0	0	0	0	0	0.0106597	0.0600362	0	0
ENSG00000286608	0	0	0	0	0	0.892394	1.18263	4.30586	0	1.59522	-3.14691	0.212692	1	ENSG00000286608	12	89353798	89418559	+	1168	lncRNA	- && - && -	-	0	0	0	0	0	1	1	4	0	0	0	0	0	0.0155231	0.0205459	0.0747574
ENSG00000272842	0	0	0.918493	0	5.70381	0	4.73054	0	0.229623	2.60859	-3.13803	0.143295	1	ENSG00000272842	9	19371386	19371945	-	560	lncRNA	- && - && -	-	0	0	1	0	6	0	4	0	0	0	0.0334362	0	0.206951	0	0.171411	0
ENSG00000286280	0	0	0	0	0	6.24676	0	0	0	1.56169	-3.13798	0.312107	1	ENSG00000286280	4	16114233	16117479	-	1706	lncRNA	- && - && -	-	0	0	0	0	0	7	0	0	0	0	0	0	0	0.0743942	0	0
ENSG00000235848	0	0	0	0	0	6.24676	0	0	0	1.56169	-3.13798	0.312107	1	RMDN2-AS1	2	37949911	38067041	-	3282	lncRNA	- && - && -	-	0	0	0	0	0	7	0	0	0	0	0	0	0	0.0386705	0	0
ENSG00000253286	2.07564	1.0185	0	0	9.50635	0	9.46107	7.53526	0.773535	6.62567	-3.13539	0.0256845	1	ENSG00000253286	8	123614219	123667248	+	1847	lncRNA	- && - && -	-	2	1	0	0	10	0	8	7	0.0227852	0.0112058	0	0	0.104577	0	0.103942	0.082731
ENSG00000253720	0	0	0	0	0	1.78479	2.36527	2.15293	0	1.57575	-3.13006	0.208094	1	ENSG00000253720	8	129939844	129951056	+	2438	lncRNA	- && sp|Q8NEM8|CBPC3_HUMAN Cytosolic carboxypeptidase 3 OS=Homo sapiens OX=9606 GN=AGBL3 PE=2 SV=2 && -	-	0	0	0	0	0	2	2	2	0	0	0	0	0	0.0148736	0.0196863	0.0179074
ENSG00000239472	0	0	0.918493	0.926845	3.80254	10.7087	0	2.15293	0.461335	4.16605	-3.12874	0.0619636	1	RN7SL221P	6	5918564	5918844	-	281	misc_RNA	- && - && -	-	0	0	1	1	4	12	0	2	0	0	0.0666345	0.0671562	0.274953	0.774274	0	0.155368
ENSG00000139219	0	0	0	0.926845	4.75318	0	2.36527	3.2294	0.231711	2.58696	-3.12717	0.109729	1	COL2A1	12	47972967	48004554	-	6662	protein_coding	- && sp|P02458|CO2A1_HUMAN Collagen alpha-1(II) chain OS=Homo sapiens OX=9606 GN=COL2A1 PE=1 SV=3 && PF01391:Collagen triple helix repeat (20 copies)|PF01410:Fibrillar collagen C-terminal domain|PF00093:von Willebrand factor type C domain	-	0	0	0	1	5	0	2	3	0	0	0	0.00283262	0.0144967	0	0.00720432	0.00983
ENSG00000259083	0	0	0	0	0	0.892394	0	5.38233	0	1.56868	-3.12684	0.263751	1	PNN-AS1	14	39174885	39175880	-	530	lncRNA	- && - && -	-	0	0	0	0	0	1	0	5	0	0	0	0	0	0.0342093	0	0.205935
ENSG00000263887	1.03782	2.037	0	0	2.85191	3.56958	17.7395	2.15293	0.768705	6.57848	-3.1234	0.0212428	1	USP32P4	17	62282702	62297026	-	1500	transcribed_unprocessed_pseudogene	- && sp|Q8NFA0|UBP32_HUMAN Ubiquitin carboxyl-terminal hydrolase 32 OS=Homo sapiens OX=9606 GN=USP32 PE=1 SV=1 && -	-	1	2	0	0	3	4	15	2	0.0140281	0.0275961	0	0	0.0386309	0.0483491	0.239976	0.0291055
ENSG00000119147	0	0	0	0	0	2.67718	3.5479	0	0	1.55627	-3.11445	0.260414	1	ECRG4	2	106063246	106078155	+	1705	protein_coding	- && sp|Q9H1Z8|AUGN_HUMAN Augurin OS=Homo sapiens OX=9606 GN=ECRG4 PE=1 SV=1 && PF15187:Oesophageal cancer-related gene 4	-	0	0	0	0	0	3	3	0	0	0	0	0	0	0.0319019	0.0422245	0
ENSG00000255501	0	0	0	0	1.90127	0	0	4.30586	0	1.55178	-3.11282	0.262398	1	CARD18	11	105137714	105531697	-	2280	protein_coding	- && sp|P57730|CAR18_HUMAN Caspase recruitment domain-containing protein 18 OS=Homo sapiens OX=9606 GN=CARD18 PE=1 SV=1 && -	-	0	0	0	0	2	0	0	4	0	0	0	0	0.0169434	0	0	0.0382968
ENSG00000260316	0	0	0	0	1.90127	0	0	4.30586	0	1.55178	-3.11282	0.262398	1	ENSG00000260316	16	898967	905224	-	4728	lncRNA	- && - && -	-	0	0	0	0	2	0	0	4	0	0	0	0	0.00817067	0	0	0.018468
ENSG00000234272	0	0	0	0	1.90127	0	0	4.30586	0	1.55178	-3.11282	0.262398	1	RPL30P2	2	152131555	152131845	+	291	processed_pseudogene	- && sp|Q3T0D5|RL30_BOVIN 60S ribosomal protein L30 OS=Bos taurus OX=9913 GN=RPL30 PE=3 SV=3 && -	-	0	0	0	0	2	0	0	4	0	0	0	0	0.132752	0	0	0.300057
ENSG00000287200	0	0	0	0.926845	1.90127	2.67718	2.36527	3.2294	0.231711	2.54328	-3.10517	0.0841738	1	ENSG00000287200	12	57457596	57462818	-	2042	lncRNA	- && - && -	-	0	0	0	1	2	3	2	3	0	0	0	0.00924138	0.0189182	0.026637	0.023504	0.0320703
ENSG00000252916	0	0	0	0	3.80254	0	2.36527	0	0	1.54195	-3.10354	0.264771	1	RNU6-762P	2	200899020	200899121	+	102	snRNA	- && - && -	-	0	0	0	0	4	0	2	0	0	0	0	0	0.757469	0	0.470541	0
ENSG00000269653	0	0	0	0	3.80254	0	2.36527	0	0	1.54195	-3.10354	0.264771	1	ENSG00000269653	19	38184376	38186265	+	1890	lncRNA	- && sp|A0A2R8Y7D0|TINCR_HUMAN Ubiquitin domain-containing protein TINCR OS=Homo sapiens OX=9606 GN=TINCR PE=1 SV=1 && -	-	0	0	0	0	4	0	2	0	0	0	0	0	0.0408793	0	0.0253943	0
ENSG00000183911	0	0	0	0	3.80254	0	2.36527	0	0	1.54195	-3.10354	0.264771	1	RPL21P132	X	101339917	101340934	+	462	processed_pseudogene	- && sp|P46778|RL21_HUMAN 60S ribosomal protein L21 OS=Homo sapiens OX=9606 GN=RPL21 PE=1 SV=2 && -	-	0	0	0	0	4	0	2	0	0	0	0	0	0.167233	0	0.103886	0
ENSG00000009709	0	0	0	0	3.80254	0	2.36527	0	0	1.54195	-3.10354	0.264771	1	PAX7	1	18630846	18748866	+	6473	protein_coding	- && sp|P23759|PAX7_HUMAN Paired box protein Pax-7 OS=Homo sapiens OX=9606 GN=PAX7 PE=1 SV=4 && PF00292:'Paired box' domain|PF00046:Homeodomain|PF12360:Paired box protein 7	PAX	0	0	0	0	4	0	2	0	0	0	0	0	0.011936	0	0.00741467	0
ENSG00000287003	0	0	0	0	3.80254	0	2.36527	0	0	1.54195	-3.10354	0.264771	1	ENSG00000287003	5	173757562	173773164	+	2405	lncRNA	- && - && -	-	0	0	0	0	4	0	2	0	0	0	0	0	0.0321255	0	0.0199564	0
ENSG00000279685	0	0	0	0	3.80254	0	2.36527	0	0	1.54195	-3.10354	0.264771	1	MAPT-IT1	17	45895783	45898798	+	3016	lncRNA	- && - && -	-	0	0	0	0	4	0	2	0	0	0	0	0	0.0256173	0	0.0159135	0
ENSG00000226947	1.03782	0	0	0	1.90127	1.78479	0	6.45879	0.259455	2.53621	-3.10287	0.115571	1	LCEP4	1	152644393	152644717	-	325	unprocessed_pseudogene	- && - && -	-	1	0	0	0	2	2	0	6	0.0647449	0	0	0	0.118864	0.111575	0	0.403
ENSG00000236790	0	0	1.83699	0	0	3.56958	0	12.9176	0.459247	4.12179	-3.09954	0.109412	1	LINC00299	2	7988683	8488284	-	23624	lncRNA	- && - && -	-	0	0	2	0	0	4	0	12	0	0	0.00158519	0	0	0.00306992	0	0.0110883
ENSG00000122432	2.07564	0	1.83699	0	13.3089	6.24676	9.46107	4.30586	0.978156	8.33065	-3.09634	0.00631159	1	SPATA1	1	84506300	84567379	+	4365	protein_coding	- && sp|Q5VX52|SPAT1_HUMAN Spermatogenesis-associated protein 1 OS=Homo sapiens OX=9606 GN=SPATA1 PE=2 SV=4 && PF15743:Spermatogenesis-associated C-terminus	-	2	0	2	0	14	7	8	4	0.00964128	0	0.00857929	0	0.0619511	0.0290759	0.0439818	0.0200038
ENSG00000255202	0	0	0	0	0	1.78479	0	4.30586	0	1.52266	-3.08766	0.269141	1	ENSG00000255202	11	33665220	33696701	-	648	lncRNA	- && - && -	-	0	0	0	0	0	2	0	4	0	0	0	0	0	0.0559596	0	0.134748
ENSG00000164049	0	0	0	0	0	1.78479	0	4.30586	0	1.52266	-3.08766	0.269141	1	FBXW12	3	48372219	48401259	+	3488	protein_coding	- && sp|Q6X9E4|FBW12_HUMAN F-box/WD repeat-containing protein 12 OS=Homo sapiens OX=9606 GN=FBXW12 PE=2 SV=2 && -	-	0	0	0	0	0	2	0	4	0	0	0	0	0	0.0103962	0	0.0250334
ENSG00000235711	0	0	0	0	0	1.78479	0	4.30586	0	1.52266	-3.08766	0.269141	1	ANKRD34C	15	79282722	79298239	+	5506	protein_coding	- && sp|P0C6C1|AN34C_HUMAN Ankyrin repeat domain-containing protein 34C OS=Homo sapiens OX=9606 GN=ANKRD34C PE=3 SV=2 && -	-	0	0	0	0	0	2	0	4	0	0	0	0	0	0.00658588	0	0.0158584
ENSG00000254689	0	0	0	0	0	1.78479	0	4.30586	0	1.52266	-3.08766	0.269141	1	LINC02235	8	81841952	81924348	+	4136	lncRNA	- && - && -	-	0	0	0	0	0	2	0	4	0	0	0	0	0	0.00876737	0	0.0211114
ENSG00000270933	0	0	0	0	0	1.78479	0	4.30586	0	1.52266	-3.08766	0.269141	1	ENSG00000270933	7	25948657	25949403	-	747	lncRNA	- && - && -	-	0	0	0	0	0	2	0	4	0	0	0	0	0	0.0485433	0	0.11689
ENSG00000286891	0	0	0	0	0	1.78479	0	4.30586	0	1.52266	-3.08766	0.269141	1	ENSG00000286891	4	43763134	43972184	+	10838	lncRNA	- && - && -	-	0	0	0	0	0	2	0	4	0	0	0	0	0	0.00334581	0	0.00805652
ENSG00000259048	0	0	0	0	0	1.78479	0	4.30586	0	1.52266	-3.08766	0.269141	1	ENSG00000259048	14	38034287	38194281	-	1153	lncRNA	- && sp|Q96MW7|TIGD1_HUMAN Tigger transposable element-derived protein 1 OS=Homo sapiens OX=9606 GN=TIGD1 PE=1 SV=1 && -	-	0	0	0	0	0	2	0	4	0	0	0	0	0	0.03145	0	0.0757299
ENSG00000274695	0	0	0	0.926845	1.90127	3.56958	2.36527	2.15293	0.231711	2.49726	-3.08313	0.0886712	1	ENSG00000274695	12	128826836	128827579	+	744	lncRNA	- && - && -	-	0	0	0	1	2	4	2	2	0	0	0	0.0253641	0.0519233	0.0974781	0.0645096	0.0586805
ENSG00000230013	0	1.0185	0	0	1.90127	2.67718	0	5.38233	0.254625	2.4902	-3.07998	0.116778	1	CT70	9	104970593	104991818	-	3356	lncRNA	- && - && -	-	0	1	0	0	2	3	0	5	0	0.0061672	0	0	0.011511	0.0162076	0	0.0325226
ENSG00000042813	0	2.037	0	1.85369	9.50635	7.13916	14.1916	2.15293	0.972673	8.24751	-3.07978	0.00840829	1	ZPBP	7	49850421	50121329	-	2625	protein_coding	- && sp|Q9BS86|ZPBP1_HUMAN Zona pellucida-binding protein 1 OS=Homo sapiens OX=9606 GN=ZPBP PE=2 SV=1 && PF07354:Zona-pellucida-binding protein (Sp38)	-	0	2	0	2	10	8	12	2	0	0.0157692	0	0.0143778	0.0735827	0.0552561	0.109703	0.0166317
ENSG00000265413	0	0	0	0	1.90127	1.78479	2.36527	0	0	1.51283	-3.07831	0.221222	1	ENSG00000265413	18	8402847	8405161	+	2315	lncRNA	- && sp|P11369|LORF2_MOUSE LINE-1 retrotransposable element ORF2 protein OS=Mus musculus OX=10090 GN=Pol PE=1 SV=2 && -	-	0	0	0	0	2	2	2	0	0	0	0	0	0.0166872	0.0156639	0.0207323	0
ENSG00000288819	0	0	0	0	1.90127	1.78479	2.36527	0	0	1.51283	-3.07831	0.221222	1	ENSG00000288819	2	218368113	218368857	+	745	lncRNA	- && sp|Q8WTZ3|YS049_HUMAN Zinc finger protein ENSP00000375192 OS=Homo sapiens OX=9606 PE=2 SV=1 && -	-	0	0	0	0	2	2	2	0	0	0	0	0	0.0518536	0.0486736	0.0644231	0
ENSG00000237471	0	0	0	0	1.90127	1.78479	2.36527	0	0	1.51283	-3.07831	0.221222	1	ENSG00000237471	7	45940449	45986472	+	1646	lncRNA	- && - && -	-	0	0	0	0	2	2	2	0	0	0	0	0	0.0234696	0.0220303	0.0291587	0
ENSG00000150637	0	0	0.918493	0	3.80254	1.78479	0	4.30586	0.229623	2.4733	-3.07174	0.118341	1	CD226	18	69831158	69961803	-	13659	protein_coding	- && sp|Q15762|CD226_HUMAN CD226 antigen OS=Homo sapiens OX=9606 GN=CD226 PE=1 SV=2 && PF07686:Immunoglobulin V-set domain	-	0	0	1	0	4	2	0	4	0	0	0.00137084	0	0.00565648	0.0026548	0	0.00639261
ENSG00000256542	0	0	0	0	3.80254	0	0	2.15293	0	1.48887	-3.05891	0.277026	1	ENSG00000256542	12	132277349	132280900	+	3039	lncRNA	- && - && -	-	0	0	0	0	4	0	0	2	0	0	0	0	0.0254234	0	0	0.014366
ENSG00000179057	0	0	0	0	3.80254	0	0	2.15293	0	1.48887	-3.05891	0.277026	1	IGSF22	11	18704312	18726230	-	4834	protein_coding	- && sp|Q8N9C0|IGS22_HUMAN Immunoglobulin superfamily member 22 OS=Homo sapiens OX=9606 GN=IGSF22 PE=2 SV=2 && PF18362:Tri-helix bundle domain|PF07679:Immunoglobulin I-set domain|PF00041:Fibronectin type III domain	-	0	0	0	0	4	0	0	2	0	0	0	0	0.015983	0	0	0.00903151
ENSG00000267551	0	0	0	0	3.80254	0	0	2.15293	0	1.48887	-3.05891	0.277026	1	GNA15-DT	19	3141576	3155175	-	2319	lncRNA	- && sp|P30679|GNA15_HUMAN Guanine nucleotide-binding protein subunit alpha-15 OS=Homo sapiens OX=9606 GN=GNA15 PE=1 SV=2 && -	-	0	0	0	0	4	0	0	2	0	0	0	0	0.0333169	0	0	0.0188264
ENSG00000163440	0	0	0	0	3.80254	0	0	2.15293	0	1.48887	-3.05891	0.277026	1	PDCL2	4	55556519	55592245	-	900	protein_coding	- && sp|Q8N4E4|PDCL2_HUMAN Phosducin-like protein 2 OS=Homo sapiens OX=9606 GN=PDCL2 PE=1 SV=2 && PF02114:Phosducin	-	0	0	0	0	4	0	0	2	0	0	0	0	0.0858465	0	0	0.0485092
ENSG00000290544	0	0	0	0	3.80254	0	0	2.15293	0	1.48887	-3.05891	0.277026	1	ENSG00000290544	17	19629451	19633825	+	1150	lncRNA	- && sp|Q3V050|S47A2_MOUSE Multidrug and toxin extrusion protein 2 OS=Mus musculus OX=10090 GN=Slc47a2 PE=1 SV=1 && -	-	0	0	0	0	4	0	0	2	0	0	0	0	0.0671842	0	0	0.0379637
ENSG00000167105	0	0	0	0	3.80254	0	0	2.15293	0	1.48887	-3.05891	0.277026	1	TMEM92	17	50271406	50281485	+	3062	protein_coding	- && sp|Q6UXU6|TMM92_HUMAN Transmembrane protein 92 OS=Homo sapiens OX=9606 GN=TMEM92 PE=1 SV=1 && PF11669:WW domain-binding protein 1	-	0	0	0	0	4	0	0	2	0	0	0	0	0.0252325	0	0	0.0142581
ENSG00000253649	0	0	0	0	3.80254	0	0	2.15293	0	1.48887	-3.05891	0.277026	1	PRSS51	8	10482878	10547585	-	3036	protein_coding	- && sp|A0A1B0GVH4|PRS51_HUMAN Serine protease-like protein 51 OS=Homo sapiens OX=9606 GN=PRSS51 PE=3 SV=1 && PF00089:Trypsin	-	0	0	0	0	4	0	0	2	0	0	0	0	0.0254486	0	0	0.0143802
ENSG00000224307	0	0	0	0	3.80254	0	0	2.15293	0	1.48887	-3.05891	0.277026	1	LINC02975	9	129282426	129313220	+	2579	lncRNA	- && sp|Q6NY19|KANK3_HUMAN KN motif and ankyrin repeat domain-containing protein 3 OS=Homo sapiens OX=9606 GN=KANK3 PE=1 SV=1 && -	-	0	0	0	0	4	0	0	2	0	0	0	0	0.0299581	0	0	0.0169284
ENSG00000267006	0	0	0	0	3.80254	0	0	2.15293	0	1.48887	-3.05891	0.277026	1	ENSG00000267006	19	30028741	30029916	-	1176	lncRNA	- && - && -	-	0	0	0	0	4	0	0	2	0	0	0	0	0.0656988	0	0	0.0371244
ENSG00000289438	0	0	0	0	3.80254	0	0	2.15293	0	1.48887	-3.05891	0.277026	1	ENSG00000289438	7	137846936	137848196	+	1261	lncRNA	- && - && -	-	0	0	0	0	4	0	0	2	0	0	0	0	0.0612703	0	0	0.034622
ENSG00000140107	0	0	1.83699	0	3.80254	3.56958	0	8.61173	0.459247	3.99596	-3.05747	0.0785781	1	SLC25A47	14	100323339	100330421	+	1840	protein_coding	- && sp|Q6Q0C1|S2547_HUMAN Solute carrier family 25 member 47 OS=Homo sapiens OX=9606 GN=SLC25A47 PE=2 SV=1 && -	-	0	0	2	0	4	4	0	8	0	0	0.0203525	0	0.0419901	0.0394151	0	0.0949094
ENSG00000275426	0	0	2.75548	0	3.80254	1.78479	11.8263	6.45879	0.68887	5.96812	-3.05624	0.029732	1	ENSG00000275426	4	149738	150317	+	580	lncRNA	- && - && -	-	0	0	3	0	4	2	10	6	0	0	0.0968498	0	0.13321	0.0625204	0.413752	0.225819
ENSG00000155749	0	0	0	0	0	3.56958	2.36527	0	0	1.48371	-3.05247	0.27855	1	FLACC1	2	201288271	201357398	-	2635	protein_coding	- && sp|Q96Q35|FACC1_HUMAN Flagellum-associated coiled-coil domain-containing protein 1 OS=Homo sapiens OX=9606 GN=FLACC1 PE=1 SV=2 && -	-	0	0	0	0	0	4	2	0	0	0	0	0	0	0.0275232	0.0182145	0
ENSG00000290795	0	0	0	0	0	3.56958	2.36527	0	0	1.48371	-3.05247	0.27855	1	C2orf83	2	227610090	227642365	-	2543	lncRNA	- && sp|Q53S99|CB083_HUMAN Folate transporter-like protein C2orf83 OS=Homo sapiens OX=9606 GN=C2orf83 PE=1 SV=1 && -	-	0	0	0	0	0	4	2	0	0	0	0	0	0	0.028519	0.0188734	0
ENSG00000250804	0	0	0	0	0	3.56958	2.36527	0	0	1.48371	-3.05247	0.27855	1	OR7E111FP	4	8981436	8982360	+	925	unprocessed_pseudogene	- && sp|Q6IFN5|O7E24_HUMAN Olfactory receptor 7E24 OS=Homo sapiens OX=9606 GN=OR7E24 PE=2 SV=1 && PF13853:Olfactory receptor	-	0	0	0	0	0	4	2	0	0	0	0	0	0	0.078404	0.0518867	0
ENSG00000285898	0	0	1.83699	0	0	7.13916	0	8.61173	0.459247	3.93772	-3.03935	0.115468	1	ENSG00000285898	2	40591285	40679604	+	2467	lncRNA	- && - && -	-	0	0	2	0	0	8	0	8	0	0	0.0151798	0	0	0.0587951	0	0.0707877
ENSG00000100987	0	0	0	0	1.90127	1.78479	0	2.15293	0	1.45975	-3.03451	0.232856	1	VSX1	20	25070885	25082141	-	3598	protein_coding	- && sp|Q9NZR4|VSX1_HUMAN Visual system homeobox 1 OS=Homo sapiens OX=9606 GN=VSX1 PE=1 SV=2 && PF00046:Homeodomain	Homeobox	0	0	0	0	2	2	0	2	0	0	0	0	0.0107368	0.0100783	0	0.012134
ENSG00000248846	0	0	0	0	1.90127	1.78479	0	2.15293	0	1.45975	-3.03451	0.232856	1	LINC02065	5	66205120	66209893	-	1941	lncRNA	- && - && -	-	0	0	0	0	2	2	0	2	0	0	0	0	0.0199026	0.018682	0	0.0224927
ENSG00000070019	0	0	0	0	1.90127	1.78479	0	2.15293	0	1.45975	-3.03451	0.232856	1	GUCY2C	12	14612632	14696599	-	4191	protein_coding	- && sp|P25092|GUC2C_HUMAN Heat-stable enterotoxin receptor OS=Homo sapiens OX=9606 GN=GUCY2C PE=1 SV=2 && PF07714:Protein tyrosine kinase|PF00211:Adenylate and Guanylate cyclase catalytic domain	-	0	0	0	0	2	2	0	2	0	0	0	0	0.00921759	0.00865231	0	0.0104172
ENSG00000101440	0	0	0	0	0	3.56958	1.18263	1.07647	0	1.45717	-3.03079	0.24234	1	ASIP	20	34194569	34269344	+	845	protein_coding	- && sp|P42127|ASIP_HUMAN Agouti-signaling protein OS=Homo sapiens OX=9606 GN=ASIP PE=1 SV=1 && PF05039:Agouti protein	-	0	0	0	0	0	4	1	1	0	0	0	0	0	0.0858269	0.0283995	0.0258333
ENSG00000219395	0	0	1.83699	0	0.950635	7.13916	0	7.53526	0.459247	3.90626	-3.02863	0.092028	1	HSPA8P15	6	151411259	151413945	-	786	processed_pseudogene	- && sp|P08108|HSP70_ONCMY Heat shock cognate 70 kDa protein OS=Oncorhynchus mykiss OX=8022 GN=hsc71 PE=2 SV=2 && -	-	0	0	2	0	1	8	0	7	0	0	0.0476445	0	0.0245744	0.184539	0	0.194407
ENSG00000266913	0	0	0	0	0	0	5.91317	0	0	1.47829	-3.02748	0.340313	1	LINC01841	19	14305458	14370196	-	1016	lncRNA	- && - && -	-	0	0	0	0	0	0	5	0	0	0	0	0	0	0	0.118098	0
ENSG00000261632	0	0	0	0	0	0	5.91317	0	0	1.47829	-3.02748	0.340313	1	ENSG00000261632	15	71972206	72040265	+	781	lncRNA	- && - && -	-	0	0	0	0	0	0	5	0	0	0	0	0	0	0	0.153634	0
ENSG00000163817	0	2.037	0	0	0	5.35437	0	10.7647	0.50925	4.02976	-3.02012	0.116331	1	SLC6A20	3	45755449	45796574	-	9123	protein_coding	- && sp|Q9NP91|S6A20_HUMAN Sodium- and chloride-dependent transporter XTRP3 OS=Homo sapiens OX=9606 GN=SLC6A20 PE=1 SV=1 && PF00209:Sodium:neurotransmitter symporter family	-	0	2	0	0	0	6	0	10	0	0.00453735	0	0	0	0.0119243	0	0.0239276
ENSG00000256955	0	0	0	0	3.80254	0.892394	0	1.07647	0	1.44285	-3.01976	0.245457	1	ENSG00000256955	12	131857420	131864538	+	770	lncRNA	- && - && -	-	0	0	0	0	4	1	0	1	0	0	0	0	0.10034	0.0235467	0	0.0283496
ENSG00000232519	0	3.0555	0	0	7.60508	6.24676	4.73054	5.38233	0.763876	5.99118	-3.01235	0.0239312	1	ENSG00000232519	1	155609776	155610380	-	220	lncRNA	- && - && -	-	0	3	0	0	8	7	4	5	0	0.282233	0	0	0.70238	0.576893	0.43632	0.496117
ENSG00000153291	3.11346	0	0	0	9.50635	4.46197	5.91317	4.30586	0.778365	6.04684	-3.01161	0.0248853	1	SLC25A27	6	46652915	46678190	+	3285	protein_coding	- && sp|O95847|UCP4_HUMAN Mitochondrial uncoupling protein 4 OS=Homo sapiens OX=9606 GN=SLC25A27 PE=2 SV=1 && PF00153:Mitochondrial carrier protein	-	3	0	0	0	10	5	5	4	0.0192165	0	0	0	0.0587989	0.0275965	0.036526	0.0265804
ENSG00000124429	2.07564	0	0	0	7.60508	3.56958	4.73054	0	0.51891	3.9763	-3.0087	0.0827929	1	POF1B	X	85277396	85379717	-	4003	protein_coding	- && sp|Q8WVV4|POF1B_HUMAN Protein POF1B OS=Homo sapiens OX=9606 GN=POF1B PE=1 SV=3 && -	-	2	0	0	0	8	4	4	0	0.0105132	0	0	0	0.038602	0.0181173	0.0239796	0
ENSG00000272810	0	0	0	0	2.85191	1.78479	0	1.07647	0	1.42829	-3.00697	0.243907	1	ENSG00000272810	6	26013241	26013757	+	517	lncRNA	- && - && -	-	0	0	0	0	3	2	0	1	0	0	0	0	0.112082	0.070139	0	0.0422227
ENSG00000140279	0	0	0	0	0	3.56958	0	2.15293	0	1.43063	-3.00627	0.291583	1	DUOX2	15	45092650	45114172	-	9662	protein_coding	- && sp|Q9NRD8|DUOX2_HUMAN Dual oxidase 2 OS=Homo sapiens OX=9606 GN=DUOX2 PE=1 SV=2 && PF03098:Animal haem peroxidase	-	0	0	0	0	0	4	0	2	0	0	0	0	0	0.00750608	0	0.00451856
ENSG00000266200	0	0	0	0	0	3.56958	0	2.15293	0	1.43063	-3.00627	0.291583	1	PNLIPRP2	10	116620953	116645143	+	1569	protein_coding	- && sp|P54317|LIPR2_HUMAN Pancreatic lipase-related protein 2 OS=Homo sapiens OX=9606 GN=PNLIPRP2 PE=1 SV=2 && PF00151:Lipase	-	0	0	0	0	0	4	0	2	0	0	0	0	0	0.0462229	0	0.0278256
ENSG00000237861	0	0	0	0	0	3.56958	0	2.15293	0	1.43063	-3.00627	0.291583	1	ENSG00000237861	1	197222222	197223255	+	1034	processed_pseudogene	- && sp|O75787|RENR_HUMAN Renin receptor OS=Homo sapiens OX=9606 GN=ATP6AP2 PE=1 SV=2 && -	-	0	0	0	0	0	4	0	2	0	0	0	0	0	0.070139	0	0.0422227
ENSG00000227017	0	0	0	0	0	3.56958	0	2.15293	0	1.43063	-3.00627	0.291583	1	ENSG00000227017	7	30176387	30179014	-	674	lncRNA	- && - && -	-	0	0	0	0	0	4	0	2	0	0	0	0	0	0.107602	0	0.0647749
ENSG00000255362	0	0	0	0	5.70381	0	0	0	0	1.42595	-3.00071	0.349485	1	LINC02761	11	76210956	76216025	-	388	lncRNA	- && - && -	-	0	0	0	0	6	0	0	0	0	0	0	0	0.298693	0	0	0
ENSG00000232325	0	0	0	0	5.70381	0	0	0	0	1.42595	-3.00071	0.349485	1	ENSG00000232325	7	70972	95683	-	877	lncRNA	- && - && -	-	0	0	0	0	6	0	0	0	0	0	0	0	0.132147	0	0	0
ENSG00000253896	0	0	0	0	5.70381	0	0	0	0	1.42595	-3.00071	0.349485	1	ENSG00000253896	8	72601	79775	+	972	lncRNA	- && - && -	-	0	0	0	0	6	0	0	0	0	0	0	0	0.119231	0	0	0
ENSG00000230928	0	0	0	0	5.70381	0	0	0	0	1.42595	-3.00071	0.349485	1	ENSG00000230928	10	98252023	98256575	+	1168	lncRNA	- && sp|Q96JB6|LOXL4_HUMAN Lysyl oxidase homolog 4 OS=Homo sapiens OX=9606 GN=LOXL4 PE=1 SV=1 && -	-	0	0	0	0	6	0	0	0	0	0	0	0	0.0992232	0	0	0
ENSG00000259245	0	0	0	0	5.70381	0	0	0	0	1.42595	-3.00071	0.349485	1	LINC02853	15	35919892	36049537	+	1102	lncRNA	- && - && -	-	0	0	0	0	6	0	0	0	0	0	0	0	0.105166	0	0	0
ENSG00000286307	0	0	0	0	5.70381	0	0	0	0	1.42595	-3.00071	0.349485	1	ENSG00000286307	2	239114858	239118842	+	2514	lncRNA	- && sp|P56524|HDAC4_HUMAN Histone deacetylase 4 OS=Homo sapiens OX=9606 GN=HDAC4 PE=1 SV=3 && -	-	0	0	0	0	6	0	0	0	0	0	0	0	0.0460989	0	0	0
ENSG00000237178	0	0	0	0	5.70381	0	0	0	0	1.42595	-3.00071	0.349485	1	H3P7	2	177344443	177344836	+	394	processed_pseudogene	- && sp|Q16695|H31T_HUMAN Histone H3.1t OS=Homo sapiens OX=9606 GN=H3-4 PE=1 SV=3 && -	-	0	0	0	0	6	0	0	0	0	0	0	0	0.294144	0	0	0
ENSG00000229282	0	0	0	0	5.70381	0	0	0	0	1.42595	-3.00071	0.349485	1	ENSG00000229282	6	3055849	3057357	+	1032	lncRNA	- && sp|Q9H2J1|CI037_HUMAN Uncharacterized protein ARRDC1-AS1 OS=Homo sapiens OX=9606 GN=ARRDC1-AS1 PE=2 SV=2 && -	-	0	0	0	0	6	0	0	0	0	0	0	0	0.112299	0	0	0
ENSG00000287307	0	0	0	0	5.70381	0	0	0	0	1.42595	-3.00071	0.349485	1	ENSG00000287307	17	15062087	15104517	-	4429	lncRNA	- && sp|Q99959|PKP2_HUMAN Plakophilin-2 OS=Homo sapiens OX=9606 GN=PKP2 PE=1 SV=2 && -	-	0	0	0	0	6	0	0	0	0	0	0	0	0.0261668	0	0	0
ENSG00000280023	0	0	0	0	5.70381	0	0	0	0	1.42595	-3.00071	0.349485	1	ENSG00000280023	19	36070239	36071070	+	832	TEC	- && sp|Q8WTZ3|YS049_HUMAN Zinc finger protein ENSP00000375192 OS=Homo sapiens OX=9606 PE=2 SV=1 && -	-	0	0	0	0	6	0	0	0	0	0	0	0	0.139294	0	0	0
ENSG00000230826	0	0	0	0	5.70381	0	0	0	0	1.42595	-3.00071	0.349485	1	ENSG00000230826	9	123736437	123751941	+	788	lncRNA	- && - && -	-	0	0	0	0	6	0	0	0	0	0	0	0	0.147072	0	0	0
ENSG00000237761	0	0	0	0	5.70381	0	0	0	0	1.42595	-3.00071	0.349485	1	ENSG00000237761	10	104566931	104624795	+	1343	lncRNA	- && - && -	-	0	0	0	0	6	0	0	0	0	0	0	0	0.0862939	0	0	0
ENSG00000258615	0	0	0	0	5.70381	0	0	0	0	1.42595	-3.00071	0.349485	1	ENSG00000258615	14	95199039	95199345	+	181	unprocessed_pseudogene	- && sp|Q94UY0|ATP6_ICTTR ATP synthase subunit a OS=Ictidomys tridecemlineatus OX=43179 GN=MT-ATP6 PE=2 SV=1 && -	-	0	0	0	0	6	0	0	0	0	0	0	0	0.640291	0	0	0
ENSG00000224690	0	0	0	0	5.70381	0	0	0	0	1.42595	-3.00071	0.349485	1	UBE2D3P3	1	150800473	150801031	+	425	processed_pseudogene	- && - && -	-	0	0	0	0	6	0	0	0	0	0	0	0	0.272689	0	0	0
ENSG00000188674	0	0	0	0	5.70381	0	0	0	0	1.42595	-3.00071	0.349485	1	C2orf80	2	208165343	208190030	-	1392	protein_coding	- && sp|Q0P641|CB080_HUMAN Uncharacterized protein C2orf80 OS=Homo sapiens OX=9606 GN=C2orf80 PE=2 SV=2 && PF17718:Family of unknown function (DUF5563)	-	0	0	0	0	6	0	0	0	0	0	0	0	0.0832563	0	0	0
ENSG00000265429	0	0	0	0	5.70381	0	0	0	0	1.42595	-3.00071	0.349485	1	MIR4782	2	113721290	113721368	-	79	miRNA	- && - && -	-	0	0	0	0	6	0	0	0	0	0	0	0	1.467	0	0	0
ENSG00000287441	0	0	0	0	5.70381	0	0	0	0	1.42595	-3.00071	0.349485	1	ENSG00000287441	4	137751029	137755300	+	430	lncRNA	- && - && -	-	0	0	0	0	6	0	0	0	0	0	0	0	0.269518	0	0	0
ENSG00000205667	0	0	0	0	5.70381	0	0	0	0	1.42595	-3.00071	0.349485	1	ARSH	X	3006546	3034111	+	2482	protein_coding	- && sp|Q5FYA8|ARSH_HUMAN Arylsulfatase H OS=Homo sapiens OX=9606 GN=ARSH PE=2 SV=1 && PF14707:C-terminal region of aryl-sulfatase|PF00884:Sulfatase	-	0	0	0	0	6	0	0	0	0	0	0	0	0.0466933	0	0	0
ENSG00000260229	0	0	0	0	5.70381	0	0	0	0	1.42595	-3.00071	0.349485	1	PPIAP51	16	81476023	81476519	-	497	processed_pseudogene	- && sp|P62938|PPIA_CHLAE Peptidyl-prolyl cis-trans isomerase A OS=Chlorocebus aethiops OX=9534 GN=PPIA PE=1 SV=2 && PF00160:Cyclophilin type peptidyl-prolyl cis-trans isomerase/CLD	-	0	0	0	0	6	0	0	0	0	0	0	0	0.233185	0	0	0
ENSG00000129221	0	0	0	0	5.70381	0	0	0	0	1.42595	-3.00071	0.349485	1	AIPL1	17	6393693	6435199	-	3985	protein_coding	- && sp|Q9NZN9|AIPL1_HUMAN Aryl-hydrocarbon-interacting protein-like 1 OS=Homo sapiens OX=9606 GN=AIPL1 PE=1 SV=2 && -	-	0	0	0	0	6	0	0	0	0	0	0	0	0.0290822	0	0	0
ENSG00000142405	0	0	0	0	5.70381	0	0	0	0	1.42595	-3.00071	0.349485	1	NLRP12	19	53793741	53824403	-	4959	protein_coding	- && sp|P59046|NAL12_HUMAN NACHT, LRR and PYD domains-containing protein 12 OS=Homo sapiens OX=9606 GN=NLRP12 PE=1 SV=2 && PF14484:Fish-specific NACHT associated domain|PF17776:NLRC4 helical domain HD2|PF05729:NACHT domain|PF02758:PAAD/DAPIN/Pyrin domain|PF17779:NOD2 winged helix domain	-	0	0	0	0	6	0	0	0	0	0	0	0	0.0233702	0	0	0
ENSG00000250820	0	0	0	0	0	0	4.73054	1.07647	0	1.45175	-2.99956	0.296987	1	ENSG00000250820	5	175906939	175958538	-	568	lncRNA	- && - && -	-	0	0	0	0	0	0	4	1	0	0	0	0	0	0	0.168997	0.0384316
ENSG00000256518	0	0	0	0	0	0	4.73054	1.07647	0	1.45175	-2.99956	0.296987	1	FOLR1P1	11	72158822	72159734	+	609	unprocessed_pseudogene	- && sp|P15328|FOLR1_HUMAN Folate receptor alpha OS=Homo sapiens OX=9606 GN=FOLR1 PE=1 SV=3 && -	-	0	0	0	0	0	0	4	1	0	0	0	0	0	0	0.15762	0.0358443
ENSG00000283765	0	0	0	0	4.75318	0.892394	0	0	0	1.41139	-2.98925	0.301451	1	ENSG00000283765	3	183815568	183884889	-	3058	protein_coding	- && sp|Q9H300|PARL_HUMAN Presenilins-associated rhomboid-like protein, mitochondrial OS=Homo sapiens OX=9606 GN=PARL PE=1 SV=2 && PF01694:Rhomboid family	-	0	0	0	0	5	1	0	0	0	0	0	0	0.0315818	0.00592901	0	0
ENSG00000273542	0	0	1.83699	1.85369	15.2102	7.13916	0	7.53526	0.922669	7.47115	-2.98854	0.0221567	1	H4C12	6	27831174	27831560	-	387	protein_coding	- && sp|P62803|H4_BOVIN Histone H4 OS=Bos taurus OX=9913 PE=1 SV=2 && PF15511:Centromere kinetochore component CENP-T histone fold	-	0	0	2	2	16	8	0	7	0	0	0.0967664	0.097524	0.798572	0.374799	0	0.394843
ENSG00000287535	0	0	0	0.926845	5.70381	3.56958	0	0	0.231711	2.31835	-2.98792	0.173603	1	ENSG00000287535	8	41566858	41568641	+	1595	lncRNA	- && - && -	-	0	0	0	1	6	4	0	0	0	0	0	0.0118313	0.07266	0.0454694	0	0
ENSG00000185933	0	0	0.918493	0	5.70381	3.56958	0	0	0.229623	2.31835	-2.98791	0.173711	1	CALHM1	10	103453240	103458900	-	3212	protein_coding	- && sp|Q8IU99|CAHM1_HUMAN Calcium homeostasis modulator protein 1 OS=Homo sapiens OX=9606 GN=CALHM1 PE=1 SV=2 && -	-	0	0	1	0	6	4	0	0	0	0	0.00582948	0	0.0360812	0.022579	0	0
ENSG00000250042	0	0	0.918493	0	0.950635	1.78479	2.36527	4.30586	0.229623	2.35164	-2.98585	0.110725	1	LINC02514	4	187370648	187371921	+	498	lncRNA	- && - && -	-	0	0	1	0	1	2	2	4	0	0	0.037599	0	0.0387861	0.072815	0.0963759	0.175335
ENSG00000265692	0	0	0	1.85369	13.3089	1.78479	0	0	0.463423	3.77342	-2.97866	0.135177	1	LINC01970	17	82290046	82292814	-	1810	lncRNA	- && sp|Q6UX73|CP089_HUMAN UPF0764 protein C16orf89 OS=Homo sapiens OX=9606 GN=C16orf89 PE=1 SV=2 && -	-	0	0	0	2	14	2	0	0	0	0	0	0.0208518	0.149401	0.0200342	0	0
ENSG00000271538	0	0	0	0	3.80254	1.78479	0	0	0	1.39683	-2.9759	0.300265	1	LINC02427	4	184503271	184537626	-	5012	lncRNA	- && sp|Q8WTZ3|YS049_HUMAN Zinc finger protein ENSP00000375192 OS=Homo sapiens OX=9606 PE=2 SV=1 && -	-	0	0	0	0	4	2	0	0	0	0	0	0	0.0154154	0.00723501	0	0
ENSG00000254419	0	0	0	0	3.80254	1.78479	0	0	0	1.39683	-2.9759	0.300265	1	ENSG00000254419	20	58710795	58711633	+	577	lncRNA	- && - && -	-	0	0	0	0	4	2	0	0	0	0	0	0	0.133903	0.0628455	0	0
ENSG00000261241	0	0	0	0	3.80254	1.78479	0	0	0	1.39683	-2.9759	0.300265	1	LINC02128	16	50840017	50901063	+	6449	lncRNA	- && - && -	-	0	0	0	0	4	2	0	0	0	0	0	0	0.0119804	0.00562286	0	0
ENSG00000063515	0	0	0	0	3.80254	1.78479	0	0	0	1.39683	-2.9759	0.300265	1	GSC2	22	19146993	19150292	-	2625	protein_coding	- && sp|O15499|GSC2_HUMAN Homeobox protein goosecoid-2 OS=Homo sapiens OX=9606 GN=GSC2 PE=1 SV=1 && PF00046:Homeodomain	Homeobox	0	0	0	0	4	2	0	0	0	0	0	0	0.0294331	0.013814	0	0
ENSG00000255843	0	0	0	0	3.80254	1.78479	0	0	0	1.39683	-2.9759	0.300265	1	ENSG00000255843	11	72302139	72302965	+	578	lncRNA	- && - && -	-	0	0	0	0	4	2	0	0	0	0	0	0	0.133671	0.0627368	0	0
ENSG00000260473	0	0	0	0	3.80254	1.78479	0	0	0	1.39683	-2.9759	0.300265	1	ENSG00000260473	12	51815043	51842106	+	2154	lncRNA	- && - && -	-	0	0	0	0	4	2	0	0	0	0	0	0	0.035869	0.0168347	0	0
ENSG00000287124	0	2.037	0	0	5.70381	6.24676	3.5479	0	0.50925	3.87462	-2.9759	0.0872528	1	ENSG00000287124	10	23438958	23530439	+	1438	lncRNA	- && - && -	-	0	2	0	0	6	7	3	0	0	0.028786	0	0	0.080593	0.088259	0.0500645	0
ENSG00000228366	2.07564	0	0	0	5.70381	6.24676	3.5479	0	0.51891	3.87462	-2.97588	0.0872983	1	ENSG00000228366	9	105710290	105710781	-	492	processed_pseudogene	- && sp|O75494|SRS10_HUMAN Serine/arginine-rich splicing factor 10 OS=Homo sapiens OX=9606 GN=SRSF10 PE=1 SV=1 && -	-	2	0	0	0	6	7	3	0	0.085537	0	0	0	0.235554	0.25796	0.146327	0
ENSG00000182459	0	0	0	2.78054	3.80254	2.67718	11.8263	4.30586	0.695134	5.65298	-2.97276	0.0348625	1	TEX19	17	82359247	82363775	+	1935	protein_coding	- && sp|Q8NA77|TEX19_HUMAN Testis-expressed protein 19 OS=Homo sapiens OX=9606 GN=TEX19 PE=1 SV=1 && PF15553:Testis-expressed protein 19	-	0	0	0	3	4	3	10	4	0	0	0	0.0292572	0.0399286	0.02811	0.124019	0.0451249
ENSG00000180828	0	0	0	0.926845	3.80254	5.35437	0	0	0.231711	2.28923	-2.97164	0.177109	1	BHLHE22	8	64580365	64583627	+	3263	protein_coding	- && sp|Q8NFJ8|BHE22_HUMAN Class E basic helix-loop-helix protein 22 OS=Homo sapiens OX=9606 GN=BHLHE22 PE=2 SV=1 && PF00010:Helix-loop-helix DNA-binding domain	bHLH	0	0	0	1	4	6	0	0	0	0	0	0.0057833	0.0236782	0.0333391	0	0
ENSG00000290943	0	0	0	0	0.950635	0	4.73054	0	0	1.42029	-2.97057	0.30505	1	ABCC6P2	16	14822432	14824702	-	706	lncRNA	- && sp|O95255|MRP6_HUMAN ATP-binding cassette sub-family C member 6 OS=Homo sapiens OX=9606 GN=ABCC6 PE=1 SV=2 && -	-	0	0	0	0	1	0	4	0	0	0	0	0	0.027359	0	0.135964	0
ENSG00000256577	0	0	0	0.926845	0.950635	3.56958	4.73054	0	0.231711	2.31269	-2.965	0.14503	1	SLC6A12-AS1	12	203642	205094	+	765	lncRNA	- && - && -	-	0	0	0	1	1	4	4	0	0	0	0	0.0246678	0.025249	0.0948022	0.125478	0
ENSG00000230102	0	0	0	0.926845	3.80254	0.892394	2.36527	2.15293	0.231711	2.30328	-2.961	0.114833	1	LINC02028	3	194005259	194071025	-	10693	lncRNA	- && - && -	-	0	0	0	1	4	1	2	2	0	0	0	0.00176479	0.00722546	0.00169559	0.00448847	0.00408289
ENSG00000178125	0	2.037	0	0	2.85191	4.46197	5.91317	2.15293	0.50925	3.845	-2.95788	0.0658108	1	PPP1R42	8	66964099	67056604	-	2250	protein_coding	- && sp|Q4R803|PPR42_MACFA Protein phosphatase 1 regulatory subunit 42 OS=Macaca fascicularis OX=9541 GN=PPP1R42 PE=2 SV=1 && PF12799:Leucine Rich repeats (2 copies)|PF14580:Leucine-rich repeat	-	0	2	0	0	3	5	5	2	0	0.0183974	0	0	0.0257539	0.0402909	0.053328	0.0194037
ENSG00000290070	0	0	0	0	0	0.892394	4.73054	0	0	1.40573	-2.95672	0.308904	1	ENSG00000290070	19	16367585	16368008	+	424	lncRNA	- && - && -	-	0	0	0	0	0	1	4	0	0	0	0	0	0	0.0427616	0.226392	0
ENSG00000226701	0	0	0	0	0	0.892394	4.73054	0	0	1.40573	-2.95672	0.308904	1	RPL15P14	10	72189941	72190576	+	636	processed_pseudogene	- && sp|Q5EAD6|RL15_BOVIN 60S ribosomal protein L15 OS=Bos taurus OX=9913 GN=RPL15 PE=2 SV=3 && -	-	0	0	0	0	0	1	4	0	0	0	0	0	0	0.0285077	0.150928	0
ENSG00000286205	0	0	0	0	0	0.892394	4.73054	0	0	1.40573	-2.95672	0.308904	1	ENSG00000286205	4	843963	846294	-	1735	lncRNA	- && sp|Q8NEM8|CBPC3_HUMAN Cytosolic carboxypeptidase 3 OS=Homo sapiens OX=9606 GN=AGBL3 PE=2 SV=2 && -	-	0	0	0	0	0	1	4	0	0	0	0	0	0	0.0104501	0.0553259	0
ENSG00000288038	0	0	0	0	0	0.892394	4.73054	0	0	1.40573	-2.95672	0.308904	1	ENSG00000288038	13	84867514	84902424	-	1362	lncRNA	- && sp|P61566|ENK24_HUMAN Endogenous retrovirus group K member 24 Env polyprotein OS=Homo sapiens OX=9606 GN=ERVK-24 PE=2 SV=1 && -	-	0	0	0	0	0	1	4	0	0	0	0	0	0	0.013312	0.0704775	0
ENSG00000261289	0	0	0	0	0	0.892394	4.73054	0	0	1.40573	-2.95672	0.308904	1	ENSG00000261289	16	31952160	31952473	+	314	processed_pseudogene	- && sp|A0A0A0MS14|HV145_HUMAN Immunoglobulin heavy variable 1-45 OS=Homo sapiens OX=9606 GN=IGHV1-45 PE=3 SV=1 && -	-	0	0	0	0	0	1	4	0	0	0	0	0	0	0.0577418	0.305702	0
ENSG00000112761	1.03782	0	0	0	4.75318	0	1.18263	3.2294	0.259455	2.2913	-2.95553	0.146651	1	CCN6	6	112054075	112069686	+	1916	protein_coding	- && sp|O95389|CCN6_HUMAN Cellular communication network factor 6 OS=Homo sapiens OX=9606 GN=CCN6 PE=2 SV=1 && PF00007:Cystine-knot domain|PF00219:Insulin-like growth factor binding protein	-	1	0	0	0	5	0	1	3	0.0109823	0	0	0	0.0504057	0	0.0125248	0.0341793
ENSG00000261056	0	0	0	0.926845	1.90127	7.13916	0	0	0.231711	2.26011	-2.95466	0.185843	1	ENSG00000261056	16	53298224	53299792	+	1569	transcribed_processed_pseudogene	- && sp|Q15645|PCH2_HUMAN Pachytene checkpoint protein 2 homolog OS=Homo sapiens OX=9606 GN=TRIP13 PE=1 SV=2 && -	-	0	0	0	1	2	8	0	0	0	0	0	0.0120273	0.0246214	0.0924458	0	0
ENSG00000287759	0	0	0	0	0	0	2.36527	3.2294	0	1.39867	-2.95116	0.306285	1	ENSG00000287759	9	4741741	4759639	+	1875	lncRNA	- && sp|Q6NY19|KANK3_HUMAN KN motif and ankyrin repeat domain-containing protein 3 OS=Homo sapiens OX=9606 GN=KANK3 PE=1 SV=1 && -	-	0	0	0	0	0	0	2	3	0	0	0	0	0	0	0.0255974	0.0349266
ENSG00000287059	0	0	0	0	0	0	2.36527	3.2294	0	1.39867	-2.95116	0.306285	1	ENSG00000287059	3	14038647	14047181	-	3351	lncRNA	- && sp|K7EIQ3|CS082_HUMAN Uncharacterized protein ZNF561-AS1 OS=Homo sapiens OX=9606 GN=ZNF561-AS1 PE=4 SV=1 && -	-	0	0	0	0	0	0	2	3	0	0	0	0	0	0	0.0143226	0.0195427
ENSG00000227211	0	0	0	0	0	0	2.36527	3.2294	0	1.39867	-2.95116	0.306285	1	H3P45	X	102615473	102615820	-	348	processed_pseudogene	- && sp|Q16695|H31T_HUMAN Histone H3.1t OS=Homo sapiens OX=9606 GN=H3-4 PE=1 SV=3 && -	-	0	0	0	0	0	0	2	3	0	0	0	0	0	0	0.137917	0.188182
ENSG00000289070	0	0	0	0	0	0	2.36527	3.2294	0	1.39867	-2.95116	0.306285	1	ENSG00000289070	17	74532406	74534879	+	441	lncRNA	- && - && -	-	0	0	0	0	0	0	2	3	0	0	0	0	0	0	0.108833	0.148498
ENSG00000200677	0	0	0	0	1.90127	3.56958	0	0	0	1.36771	-2.9483	0.308116	1	SNORD18	15	90755243	90755312	-	70	snoRNA	- && - && -	-	0	0	0	0	2	4	0	0	0	0	0	0	0.55187	1.03605	0	0
ENSG00000255970	0	0	0	0	1.90127	3.56958	0	0	0	1.36771	-2.9483	0.308116	1	LINC02421	12	67709047	67729475	-	3135	lncRNA	- && - && -	-	0	0	0	0	2	4	0	0	0	0	0	0	0.0123225	0.0231336	0	0
ENSG00000132855	0	0	0	0	1.90127	3.56958	0	0	0	1.36771	-2.9483	0.308116	1	ANGPTL3	1	62597520	62606313	+	3371	protein_coding	- && sp|Q9Y5C1|ANGL3_HUMAN Angiopoietin-related protein 3 OS=Homo sapiens OX=9606 GN=ANGPTL3 PE=1 SV=1 && PF00147:Fibrinogen beta and gamma chains, C-terminal globular domain	-	0	0	0	0	2	4	0	0	0	0	0	0	0.0114598	0.021514	0	0
ENSG00000290112	0	0	0	0	1.90127	3.56958	0	0	0	1.36771	-2.9483	0.308116	1	ENSG00000290112	2	2613103	2613395	-	293	lncRNA	- && - && -	-	0	0	0	0	2	4	0	0	0	0	0	0	0.131846	0.247521	0	0
ENSG00000228839	0	0	1.83699	0	0	12.4935	0	2.15293	0.459247	3.66161	-2.94452	0.141661	1	PIK3IP1-DT	22	31292499	31338021	+	622	lncRNA	- && - && -	-	0	0	2	0	0	14	0	2	0	0	0.0602067	0	0	0.408092	0	0.0701902
ENSG00000255036	0	0	0	0	0.950635	0	3.5479	1.07647	0	1.39375	-2.94296	0.265029	1	SUGT1P4-STRA6LP-CCDC180	9	97238497	97377287	+	7116	lncRNA	- && sp|Q9P1Z9|CC180_HUMAN Coiled-coil domain-containing protein 180 OS=Homo sapiens OX=9606 GN=CCDC180 PE=2 SV=3 && PF14643:Domain of unknown function (DUF4455)|PF14752:Retinol binding protein receptor|PF14644:Domain of unknown function (DUF4456)	-	0	0	0	0	1	0	3	1	0	0	0	0	0.00271437	0	0.010117	0.00306762
ENSG00000285970	1.03782	0	0	0	2.85191	2.67718	3.5479	0	0.259455	2.26925	-2.94202	0.141209	1	ENSG00000285970	16	2430702	2437103	-	963	lncRNA	- && sp|P41002|CCNF_HUMAN Cyclin-F OS=Homo sapiens OX=9606 GN=CCNF PE=1 SV=2 && -	-	1	0	0	0	3	3	3	0	0.0218506	0	0	0	0.0601728	0.0564826	0.0747588	0
ENSG00000289910	0	1.0185	0	0	6.65445	0	2.36527	0	0.254625	2.25493	-2.93467	0.189013	1	ENSG00000289910	17	11997618	11998466	+	849	lncRNA	- && - && -	-	0	1	0	0	7	0	2	0	0	0.0243782	0	0	0.159256	0	0.0565314	0
ENSG00000285567	0	0	0	0	0.950635	4.46197	0	0	0	1.35315	-2.93393	0.317089	1	ENSG00000285567	16	5103339	5235822	+	1928	lncRNA	- && - && -	-	0	0	0	0	1	5	0	0	0	0	0	0	0.0100184	0.04702	0	0
ENSG00000212237	0	1.0185	0	0	1.90127	3.56958	3.5479	0	0.254625	2.25469	-2.93385	0.144622	1	RNA5SP18	1	228647912	228648032	-	121	rRNA_pseudogene	- && - && -	-	0	1	0	0	2	4	3	0	0	0.171051	0	0	0.319264	0.599369	0.594982	0
ENSG00000259940	0	0	0	0.926845	1.90127	3.56958	3.5479	0	0.231711	2.25469	-2.93383	0.145707	1	ENSG00000259940	16	27213308	27214993	-	1686	lncRNA	- && sp|Q8N371|KDM8_HUMAN Bifunctional peptidase and arginyl-hydroxylase JMJD5 OS=Homo sapiens OX=9606 GN=KDM8 PE=1 SV=1 && -	-	0	0	0	1	2	4	3	0	0	0	0	0.0111927	0.0229128	0.0430152	0.0427003	0
ENSG00000283667	0	0	1.83699	1.85369	3.80254	10.7087	5.91317	8.61173	0.922669	7.25904	-2.93378	0.0120562	1	ENSG00000283667	18	63966406	63970181	-	1609	lncRNA	- && - && -	-	0	0	2	2	4	12	5	8	0	0	0.0232744	0.0234567	0.0480185	0.135221	0.074573	0.108535
ENSG00000279146	0	0	0	0	0	0	1.18263	4.30586	0	1.37212	-2.92677	0.317618	1	ENSG00000279146	12	130465008	130466315	-	1308	TEC	- && - && -	-	0	0	0	0	0	0	1	4	0	0	0	0	0	0	0.0183468	0.0667558
ENSG00000251273	0	1.0185	0	0	0	0	4.73054	4.30586	0.254625	2.2591	-2.91774	0.189166	1	LINC02228	5	25087450	25190956	-	4898	lncRNA	- && sp|Q96MW7|TIGD1_HUMAN Tigger transposable element-derived protein 1 OS=Homo sapiens OX=9606 GN=TIGD1 PE=1 SV=1 && -	-	0	1	0	0	0	0	4	4	0	0.00422563	0	0	0	0	0.0195979	0.017827
ENSG00000234115	0	0	0	0	0	5.35437	0	0	0	1.33859	-2.91604	0.373693	1	ENSG00000234115	6	7516600	7517840	-	1241	processed_pseudogene	- && sp|Q5R9C5|IDHC_PONAB Isocitrate dehydrogenase [NADP] cytoplasmic OS=Pongo abelii OX=9601 GN=IDH1 PE=2 SV=2 && PF00180:Isocitrate/isopropylmalate dehydrogenase	-	0	0	0	0	0	6	0	0	0	0	0	0	0	0.0876596	0	0
ENSG00000228037	0	0	0	0	0	5.35437	0	0	0	1.33859	-2.91604	0.373693	1	ENSG00000228037	1	2581560	2584533	+	626	lncRNA	- && - && -	-	0	0	0	0	0	6	0	0	0	0	0	0	0	0.173779	0	0
ENSG00000253931	0	0	0	0	0	5.35437	0	0	0	1.33859	-2.91604	0.373693	1	LINC02990	8	143412749	143417054	+	544	lncRNA	- && - && -	-	0	0	0	0	0	6	0	0	0	0	0	0	0	0.199973	0	0
ENSG00000248405	0	0	0	0	0	5.35437	0	0	0	1.33859	-2.91604	0.373693	1	PRR5-ARHGAP8	22	44702233	44862706	+	3264	protein_coding	- && sp|P85298|RHG08_HUMAN Rho GTPase-activating protein 8 OS=Homo sapiens OX=9606 GN=ARHGAP8 PE=1 SV=1 && PF08539:HbrB-like|PF00620:RhoGAP domain|PF13716:Divergent CRAL/TRIO domain	-	0	0	0	0	0	6	0	0	0	0	0	0	0	0.0333289	0	0
ENSG00000262681	0	0	0	0	0	5.35437	0	0	0	1.33859	-2.91604	0.373693	1	ENSG00000262681	17	19719059	19722428	+	3370	lncRNA	- && - && -	-	0	0	0	0	0	6	0	0	0	0	0	0	0	0.0322806	0	0
ENSG00000162494	0	0	0	0	0	5.35437	0	0	0	1.33859	-2.91604	0.373693	1	LRRC38	1	13474973	13514003	-	2168	protein_coding	- && sp|Q5VT99|LRC38_HUMAN Leucine-rich repeat-containing protein 38 OS=Homo sapiens OX=9606 GN=LRRC38 PE=1 SV=1 && PF13855:Leucine rich repeat	-	0	0	0	0	0	6	0	0	0	0	0	0	0	0.0501778	0	0
ENSG00000205632	0	0	0	0	0	5.35437	0	0	0	1.33859	-2.91604	0.373693	1	LINC01310	22	48866770	48898386	+	5286	lncRNA	- && - && -	-	0	0	0	0	0	6	0	0	0	0	0	0	0	0.0205799	0	0
ENSG00000229677	0	0	0	0	0	5.35437	0	0	0	1.33859	-2.91604	0.373693	1	ENSG00000229677	7	139049456	139050006	-	551	processed_pseudogene	- && sp|Q5XTY7|RL17_FELCA 60S ribosomal protein L17 OS=Felis catus OX=9685 GN=RPL17 PE=2 SV=3 && -	-	0	0	0	0	0	6	0	0	0	0	0	0	0	0.197433	0	0
ENSG00000279455	0	0	0	0	0	5.35437	0	0	0	1.33859	-2.91604	0.373693	1	ENSG00000279455	12	131620178	131620765	-	588	TEC	- && - && -	-	0	0	0	0	0	6	0	0	0	0	0	0	0	0.185009	0	0
ENSG00000277621	0	0	0	0	0	5.35437	0	0	0	1.33859	-2.91604	0.373693	1	ENSG00000277621	17	12982613	12983002	-	390	lncRNA	- && - && -	-	0	0	0	0	0	6	0	0	0	0	0	0	0	0.278937	0	0
ENSG00000226367	0	0	0	0	0	5.35437	0	0	0	1.33859	-2.91604	0.373693	1	ST7-AS2	7	117072072	117146480	-	3612	lncRNA	- && - && -	-	0	0	0	0	0	6	0	0	0	0	0	0	0	0.0301178	0	0
ENSG00000289259	0	0	0	0	0	5.35437	0	0	0	1.33859	-2.91604	0.373693	1	ENSG00000289259	11	65471472	65472267	-	796	lncRNA	- && - && -	-	0	0	0	0	0	6	0	0	0	0	0	0	0	0.136665	0	0
ENSG00000259656	0	0	0	0	0	5.35437	0	0	0	1.33859	-2.91604	0.373693	1	ENSG00000259656	15	49101791	49103264	+	743	lncRNA	- && - && -	-	0	0	0	0	0	6	0	0	0	0	0	0	0	0.146414	0	0
ENSG00000260988	0	0	0	0	0	5.35437	0	0	0	1.33859	-2.91604	0.373693	1	ENSG00000260988	15	78141243	78143173	+	1931	lncRNA	- && - && -	-	0	0	0	0	0	6	0	0	0	0	0	0	0	0.0563364	0	0
ENSG00000223502	0	0	0	0	0	5.35437	0	0	0	1.33859	-2.91604	0.373693	1	ENSG00000223502	10	51062579	51068553	-	421	lncRNA	- && sp|Q8N7I0|GVQW1_HUMAN Protein GVQW1 OS=Homo sapiens OX=9606 GN=GVQW1 PE=2 SV=1 && -	-	0	0	0	0	0	6	0	0	0	0	0	0	0	0.258398	0	0
ENSG00000238410	0	0	0	0	0	5.35437	0	0	0	1.33859	-2.91604	0.373693	1	ENSG00000238410	2	75489576	75489710	+	135	snoRNA	- && - && -	-	0	0	0	0	0	6	0	0	0	0	0	0	0	0.805819	0	0
ENSG00000250712	0	0	0	0	0	5.35437	0	0	0	1.33859	-2.91604	0.373693	1	ENSG00000250712	4	165010459	165011851	+	1393	processed_pseudogene	- && sp|A6NK02|TRI75_HUMAN Putative tripartite motif-containing protein 75 OS=Homo sapiens OX=9606 GN=TRIM75P PE=5 SV=2 && PF00643:B-box zinc finger|PF15227:zinc finger of C3HC4-type, RING	-	0	0	0	0	0	6	0	0	0	0	0	0	0	0.0780944	0	0
ENSG00000218872	0	0	0	0	0	5.35437	0	0	0	1.33859	-2.91604	0.373693	1	ENSG00000218872	6	108856400	108856737	-	338	processed_pseudogene	- && sp|Q76I81|RS12_BOVIN 40S ribosomal protein S12 OS=Bos taurus OX=9913 GN=RPS12 PE=2 SV=1 && -	-	0	0	0	0	0	6	0	0	0	0	0	0	0	0.321851	0	0
ENSG00000172179	0	0	0	0	0	5.35437	0	0	0	1.33859	-2.91604	0.373693	1	PRL	6	22287244	22302826	-	1431	protein_coding	- && sp|P01236|PRL_HUMAN Prolactin OS=Homo sapiens OX=9606 GN=PRL PE=1 SV=1 && PF00103:Somatotropin hormone family	-	0	0	0	0	0	6	0	0	0	0	0	0	0	0.0760206	0	0
ENSG00000253821	0	0	0	0	0	5.35437	0	0	0	1.33859	-2.91604	0.373693	1	ENSG00000253821	8	57492884	57592451	+	1692	lncRNA	- && - && -	-	0	0	0	0	0	6	0	0	0	0	0	0	0	0.0642941	0	0
ENSG00000218839	0	0	0	0	0	5.35437	0	0	0	1.33859	-2.91604	0.373693	1	FAM138C	9	34394	37269	-	1312	lncRNA	- && - && -	-	0	0	0	0	0	6	0	0	0	0	0	0	0	0.0829158	0	0
ENSG00000255179	0	0	0	0	0	5.35437	0	0	0	1.33859	-2.91604	0.373693	1	ENSG00000255179	11	7222933	7230863	+	529	lncRNA	- && - && -	-	0	0	0	0	0	6	0	0	0	0	0	0	0	0.205644	0	0
ENSG00000265113	0	0	0	0	0	5.35437	0	0	0	1.33859	-2.91604	0.373693	1	ENSG00000265113	16	69240549	69241929	+	428	lncRNA	- && - && -	-	0	0	0	0	0	6	0	0	0	0	0	0	0	0.254172	0	0
ENSG00000264743	0	0	0	0	0	5.35437	0	0	0	1.33859	-2.91604	0.373693	1	DPRXP4	17	30975387	30975954	+	568	processed_pseudogene	- && sp|A6NFQ7|DPRX_HUMAN Divergent paired-related homeobox OS=Homo sapiens OX=9606 GN=DPRX PE=3 SV=1 && -	-	0	0	0	0	0	6	0	0	0	0	0	0	0	0.191524	0	0
ENSG00000267271	0	0	0	0	0	5.35437	0	0	0	1.33859	-2.91604	0.373693	1	ENSG00000267271	17	35344231	35344564	+	334	processed_pseudogene	- && sp|Q9UBF6|RBX2_HUMAN RING-box protein 2 OS=Homo sapiens OX=9606 GN=RNF7 PE=1 SV=1 && -	-	0	0	0	0	0	6	0	0	0	0	0	0	0	0.325705	0	0
ENSG00000225502	0	0	0	0	0	5.35437	0	0	0	1.33859	-2.91604	0.373693	1	GAPDHP16	21	14774301	14775262	+	962	processed_pseudogene	- && sp|Q28259|G3P_CANLF Glyceraldehyde-3-phosphate dehydrogenase OS=Canis lupus familiaris OX=9615 GN=GAPDH PE=2 SV=3 && -	-	0	0	0	0	0	6	0	0	0	0	0	0	0	0.113083	0	0
ENSG00000277651	0	0	0	0	1.90127	0	3.5479	0	0	1.36229	-2.91598	0.316243	1	ENSG00000277651	14	65986967	65987447	-	481	lncRNA	- && - && -	-	0	0	0	0	2	0	3	0	0	0	0	0	0.0803137	0	0.149673	0
ENSG00000240499	0	0	0	0	1.90127	0	3.5479	0	0	1.36229	-2.91598	0.316243	1	ENSG00000240499	7	122328469	122440388	+	3458	lncRNA	- && - && -	-	0	0	0	0	2	0	3	0	0	0	0	0	0.0111715	0	0.0208192	0
ENSG00000239731	0	0	0	0	1.90127	0	3.5479	0	0	1.36229	-2.91598	0.316243	1	RN7SL825P	10	31992087	31992381	-	295	misc_RNA	- && - && -	-	0	0	0	0	2	0	3	0	0	0	0	0	0.130952	0	0.244043	0
ENSG00000269956	0	0	0.918493	0	0.950635	3.56958	0	4.30586	0.229623	2.20652	-2.9084	0.156577	1	MKNK1-AS1	1	46538611	46570255	+	2530	lncRNA	- && sp|Q09FC8|ZN415_HUMAN Zinc finger protein 415 OS=Homo sapiens OX=9606 GN=ZNF415 PE=1 SV=2 && -	-	0	0	1	0	1	4	0	4	0	0	0.00740091	0	0.00763457	0.0286655	0	0.0345125
ENSG00000244502	1.03782	1.0185	0	0	0	7.13916	1.18263	6.45879	0.51408	3.69515	-2.90536	0.0929668	1	HDAC11-AS1	3	13476982	13480053	-	515	lncRNA	- && - && -	-	1	1	0	0	0	8	1	6	0.0408584	0.0401886	0	0	0	0.281645	0.0465973	0.25432
ENSG00000163519	0	0	0	0	0	0	0	5.38233	0	1.34558	-2.9032	0.375925	1	TRAT1	3	108822770	108855005	+	2456	protein_coding	- && sp|Q6PIZ9|TRAT1_HUMAN T-cell receptor-associated transmembrane adapter 1 OS=Homo sapiens OX=9606 GN=TRAT1 PE=1 SV=1 && PF15330:SHP2-interacting transmembrane adaptor protein, SIT	-	0	0	0	0	0	0	0	5	0	0	0	0	0	0	0	0.0444405
ENSG00000235495	0	0	0	0	0	0	0	5.38233	0	1.34558	-2.9032	0.375925	1	ENSG00000235495	2	67565604	67684077	-	167	lncRNA	- && - && -	-	0	0	0	0	0	0	0	5	0	0	0	0	0	0	0	0.653567
ENSG00000229930	0	0	0	0	0	0	0	5.38233	0	1.34558	-2.9032	0.375925	1	ENSG00000229930	1	224030704	224035056	-	246	unprocessed_pseudogene	- && sp|Q8TCJ0|FBX25_HUMAN F-box only protein 25 OS=Homo sapiens OX=9606 GN=FBXO25 PE=1 SV=3 && -	-	0	0	0	0	0	0	0	5	0	0	0	0	0	0	0	0.443682
ENSG00000236601	0	0	0	0	0	0	0	5.38233	0	1.34558	-2.9032	0.375925	1	ENSG00000236601	1	358857	366052	+	1095	lncRNA	- && - && -	-	0	0	0	0	0	0	0	5	0	0	0	0	0	0	0	0.0996765
ENSG00000253567	0	0	0	0	0	0	0	5.38233	0	1.34558	-2.9032	0.375925	1	ENSG00000253567	8	28447264	28455902	+	733	lncRNA	- && - && -	-	0	0	0	0	0	0	0	5	0	0	0	0	0	0	0	0.148903
ENSG00000286567	0	0	0	0	0	0	0	5.38233	0	1.34558	-2.9032	0.375925	1	ENSG00000286567	3	83924157	83937031	-	746	lncRNA	- && - && -	-	0	0	0	0	0	0	0	5	0	0	0	0	0	0	0	0.146308
ENSG00000177234	0	0	0	0	0	0	0	5.38233	0	1.34558	-2.9032	0.375925	1	LINC01561	10	120597949	120600124	+	2176	lncRNA	- && sp|Q8N1V8|CJ085_HUMAN Uncharacterized protein encoded by LINC01561 OS=Homo sapiens OX=9606 GN=LINC01561 PE=5 SV=1 && -	-	0	0	0	0	0	0	0	5	0	0	0	0	0	0	0	0.0501589
ENSG00000260095	1.03782	0	0.918493	0	0	4.46197	4.73054	5.38233	0.489078	3.64371	-2.89899	0.0855209	1	ENSG00000260095	16	2452581	2452977	-	397	lncRNA	- && - && -	-	1	0	1	0	0	5	4	5	0.0530028	0	0.0471645	0	0	0.228349	0.241789	0.274926
ENSG00000030304	0	1.0185	0	0	5.70381	0.892394	0	2.15293	0.254625	2.18728	-2.89809	0.161329	1	MUSK	9	110668779	110806558	+	9176	protein_coding	- && sp|O15146|MUSK_HUMAN Muscle, skeletal receptor tyrosine-protein kinase OS=Homo sapiens OX=9606 GN=MUSK PE=1 SV=1 && PF07679:Immunoglobulin I-set domain|PF07714:Protein tyrosine kinase|PF13927:Immunoglobulin domain|PF01392:Fz domain	-	0	1	0	0	6	1	0	2	0	0.00225557	0	0	0.01263	0.00197591	0	0.00475788
ENSG00000186960	0	0	0	0	0.950635	0	1.18263	3.2294	0	1.34067	-2.89453	0.278582	1	LINC01551	14	28765640	28823817	+	11239	lncRNA	- && sp|O00370|LORF2_HUMAN LINE-1 retrotransposable element ORF2 protein OS=Homo sapiens OX=9606 PE=1 SV=1 && -	-	0	0	0	0	1	0	1	3	0	0	0	0	0.00171861	0	0.00213521	0.00582681
ENSG00000214872	0	1.0185	0	0	1.90127	4.46197	2.36527	0	0.254625	2.18213	-2.89377	0.155201	1	SMTNL1	11	57537595	57550272	+	1695	protein_coding	- && sp|A8MU46|SMTL1_HUMAN Smoothelin-like protein 1 OS=Homo sapiens OX=9606 GN=SMTNL1 PE=1 SV=2 && PF00307:Calponin homology (CH) domain	-	0	1	0	0	2	5	2	0	0	0.0122107	0	0	0.0227911	0.0534836	0.0283157	0
ENSG00000235812	0	0	0.918493	0	1.90127	3.56958	0	3.2294	0.229623	2.17506	-2.89105	0.154567	1	ADAM21P1	14	70245491	70247801	-	2311	transcribed_processed_pseudogene	- && sp|Q9UKJ8|ADA21_HUMAN Disintegrin and metalloproteinase domain-containing protein 21 OS=Homo sapiens OX=9606 GN=ADAM21 PE=1 SV=2 && PF01562:Reprolysin family propeptide	-	0	0	1	0	2	4	0	3	0	0	0.00810225	0	0.0167161	0.031382	0	0.0283373
ENSG00000260918	0	0	0	0	0	1.78479	3.5479	0	0	1.33317	-2.88715	0.324485	1	ENSG00000260918	4	47431960	47438959	+	7000	lncRNA	- && sp|Q8NDZ0|BEND2_HUMAN BEN domain-containing protein 2 OS=Homo sapiens OX=9606 GN=BEND2 PE=1 SV=2 && -	-	0	0	0	0	0	2	3	0	0	0	0	0	0	0.00518026	0.0102847	0
ENSG00000286856	0	0	0	0	0	1.78479	3.5479	0	0	1.33317	-2.88715	0.324485	1	ENSG00000286856	3	170908857	171054973	+	453	lncRNA	- && - && -	-	0	0	0	0	0	2	3	0	0	0	0	0	0	0.0800482	0.158924	0
ENSG00000250874	0	0	0	0	0	1.78479	3.5479	0	0	1.33317	-2.88715	0.324485	1	ENSG00000250874	5	85663232	85664684	+	1453	lncRNA	- && - && -	-	0	0	0	0	0	2	3	0	0	0	0	0	0	0.0249565	0.0495477	0
ENSG00000236494	0	0	0	0	0	1.78479	3.5479	0	0	1.33317	-2.88715	0.324485	1	ENSG00000236494	7	33793167	33803190	-	2830	lncRNA	- && - && -	-	0	0	0	0	0	2	3	0	0	0	0	0	0	0.0128134	0.0254391	0
ENSG00000235964	0	0	0	0	0	1.78479	3.5479	0	0	1.33317	-2.88715	0.324485	1	FXYD6P2	10	38091764	38092051	-	288	processed_pseudogene	- && sp|Q9H0Q3|FXYD6_HUMAN FXYD domain-containing ion transport regulator 6 OS=Homo sapiens OX=9606 GN=FXYD6 PE=1 SV=1 && -	-	0	0	0	0	0	2	3	0	0	0	0	0	0	0.125909	0.249975	0
ENSG00000264475	0	0	0	0	0	1.78479	3.5479	0	0	1.33317	-2.88715	0.324485	1	ENSG00000264475	18	7076817	7080123	+	607	lncRNA	- && sp|P25391|LAMA1_HUMAN Laminin subunit alpha-1 OS=Homo sapiens OX=9606 GN=LAMA1 PE=1 SV=2 && -	-	0	0	0	0	0	2	3	0	0	0	0	0	0	0.0597395	0.118604	0
ENSG00000215372	2.07564	0	0	0	3.80254	1.78479	4.73054	4.30586	0.51891	3.65593	-2.88093	0.0762429	1	ZNF705G	8	7355517	7385558	-	3644	protein_coding	- && sp|A8MUZ8|Z705G_HUMAN Putative zinc finger protein 705G OS=Homo sapiens OX=9606 GN=ZNF705G PE=2 SV=2 && -	zf-C2H2	2	0	0	0	4	2	4	4	0.0115489	0	0	0	0.0212025	0.00995111	0.026342	0.0239617
ENSG00000258123	0	0	0	0.926845	2.85191	3.56958	0	2.15293	0.231711	2.1436	-2.87327	0.158171	1	LINC02444	12	73159190	73208317	+	1256	lncRNA	- && sp|O00370|LORF2_HUMAN LINE-1 retrotransposable element ORF2 protein OS=Homo sapiens OX=9606 PE=1 SV=1 && -	-	0	0	0	1	3	4	0	2	0	0	0	0.0150246	0.0461356	0.0577418	0	0.0347598
ENSG00000270402	0	0	0	1.85369	3.80254	8.03155	0	2.15293	0.463423	3.49676	-2.8728	0.111367	1	ENSG00000270402	19	19708965	19710465	+	617	processed_pseudogene	- && sp|Q9UPS8|ANR26_HUMAN Ankyrin repeat domain-containing protein 26 OS=Homo sapiens OX=9606 GN=ANKRD26 PE=1 SV=4 && -	-	0	0	0	2	4	9	0	2	0	0	0	0.0611699	0.125222	0.264471	0	0.070759
ENSG00000259340	0	0	0	0	0.950635	0	0	4.30586	0	1.31412	-2.87075	0.33377	1	ENSG00000259340	15	96551381	96551517	+	137	processed_pseudogene	- && sp|Q2KJI1|CKS2_BOVIN Cyclin-dependent kinases regulatory subunit 2 OS=Bos taurus OX=9913 GN=CKS2 PE=3 SV=1 && -	-	0	0	0	0	1	0	0	4	0	0	0	0	0.140989	0	0	0.637348
ENSG00000286104	0	0	0	1.85369	7.60508	0	0	6.45879	0.463423	3.51597	-2.86854	0.147251	1	ENSG00000286104	19	58575445	58601316	+	3400	lncRNA	- && sp|Q24JY1|RL23A_BOVIN 60S ribosomal protein L23a OS=Bos taurus OX=9913 GN=RPL23A PE=2 SV=1 && -	-	0	0	0	2	8	0	0	6	0	0	0	0.0111005	0.0454481	0	0	0.038522
ENSG00000266397	0	0	0	0	1.90127	0	1.18263	2.15293	0	1.30921	-2.86416	0.283596	1	ENSG00000266397	18	2967018	2985410	+	568	lncRNA	- && - && -	-	0	0	0	0	2	0	1	2	0	0	0	0	0.0680122	0	0.0422493	0.0768632
ENSG00000235974	0	0	0	0	1.90127	0	1.18263	2.15293	0	1.30921	-2.86416	0.283596	1	VN2R19P	19	58012147	58025926	-	1958	unitary_pseudogene	- && sp|Q6TAC4|V2R26_MOUSE Vomeronasal type-2 receptor 26 OS=Mus musculus OX=10090 GN=Vmn2r26 PE=2 SV=2 && -	-	0	0	0	0	2	0	1	2	0	0	0	0	0.0197298	0	0.0122562	0.0222974
ENSG00000172650	0	0	0	0	2.85191	0	2.36527	0	0	1.30429	-2.85968	0.332629	1	AGAP5	10	73674287	73698109	-	3061	protein_coding	- && sp|A6NIR3|AGAP5_HUMAN Arf-GAP with GTPase, ANK repeat and PH domain-containing protein 5 OS=Homo sapiens OX=9606 GN=AGAP5 PE=2 SV=2 && PF01412:Putative GTPase activating protein for Arf|PF12796:Ankyrin repeats (3 copies)	-	0	0	0	0	3	0	2	0	0	0	0	0	0.0189305	0	0.0156796	0
ENSG00000231172	0	0	0	0	2.85191	0	2.36527	0	0	1.30429	-2.85968	0.332629	1	EVA1A-AS	2	75524068	75542706	+	1185	lncRNA	- && - && -	-	0	0	0	0	3	0	2	0	0	0	0	0	0.0488999	0	0.0405023	0
ENSG00000248576	0	0	0.918493	0	0	0	0	8.61173	0.229623	2.15293	-2.85913	0.255949	1	ENSG00000248576	12	54163139	54168595	+	403	lncRNA	- && - && -	-	0	0	1	0	0	0	0	8	0	0	0.0464623	0	0	0	0	0.433333
ENSG00000288001	0	1.0185	0	0	0	0	0	8.61173	0.254625	2.15293	-2.85908	0.254399	1	ENSG00000288001	13	93150623	93157452	+	2842	lncRNA	- && - && -	-	0	1	0	0	0	0	0	8	0	0.00728259	0	0	0	0	0	0.0614473
ENSG00000206878	0	1.0185	0	0	0	0	0	8.61173	0.254625	2.15293	-2.85908	0.254399	1	ENSG00000206878	1	228652436	228652560	+	125	snoRNA	- && - && -	-	0	1	0	0	0	0	0	8	0	0.165577	0	0	0	0	0	1.39707
ENSG00000273212	1.03782	0	0	0	0	0	0	8.61173	0.259455	2.15293	-2.85907	0.254101	1	ENSG00000273212	22	19456503	19456962	+	460	lncRNA	- && - && -	-	1	0	0	0	0	0	0	8	0.0457437	0	0	0	0	0	0	0.379637
ENSG00000109339	2.07564	0	0	0	2.85191	2.67718	2.36527	6.45879	0.51891	3.58829	-2.8583	0.0813333	1	MAPK10	4	85990007	86594625	-	42623	protein_coding	- && sp|P53779|MK10_HUMAN Mitogen-activated protein kinase 10 OS=Homo sapiens OX=9606 GN=MAPK10 PE=1 SV=2 && -	-	2	0	0	0	3	3	2	6	0.000987359	0	0	0	0.00135951	0.00127614	0.00112604	0.00307287
ENSG00000229912	2.07564	0	0	0	0.950635	0	7.09581	6.45879	0.51891	3.62631	-2.85356	0.119588	1	ENSG00000229912	3	197450327	197456654	-	600	lncRNA	- && - && -	-	2	0	0	0	1	0	6	6	0.0701403	0	0	0	0.0321924	0	0.239976	0.218292
ENSG00000265542	1.03782	0	0	0.926845	1.90127	6.24676	4.73054	1.07647	0.491166	3.48876	-2.84284	0.0794679	1	ENSG00000265542	17	57771946	57834749	-	612	lncRNA	- && - && -	-	1	0	0	1	2	7	4	1	0.0343825	0	0	0.0308348	0.0631224	0.20738	0.156847	0.0356686
ENSG00000272906	0	0	0	1.85369	1.90127	7.13916	4.73054	0	0.463423	3.44274	-2.83936	0.117574	1	ENSG00000272906	1	179881607	179882595	-	989	lncRNA	- && sp|Q5JTV8|TOIP1_HUMAN Torsin-1A-interacting protein 1 OS=Homo sapiens OX=9606 GN=TOR1AIP1 PE=1 SV=2 && -	-	0	0	0	2	2	8	4	0	0	0	0	0.0381616	0.0390606	0.146661	0.097058	0
ENSG00000260737	0	0	0	0	1.90127	0	0	3.2294	0	1.28267	-2.83913	0.33882	1	LINC01227	16	80553256	80572808	-	3099	lncRNA	- && - && -	-	0	0	0	0	2	0	0	3	0	0	0	0	0.0124656	0	0	0.0211318
ENSG00000254917	0	0	0	0	1.90127	0	0	3.2294	0	1.28267	-2.83913	0.33882	1	OR7E15P	8	12696307	12697273	-	967	unprocessed_pseudogene	- && sp|Q6IFN5|O7E24_HUMAN Olfactory receptor 7E24 OS=Homo sapiens OX=9606 GN=OR7E24 PE=2 SV=1 && PF13853:Olfactory receptor	-	0	0	0	0	2	0	0	3	0	0	0	0	0.0399492	0	0	0.0677223
ENSG00000197322	0	0	0	0	0	1.78479	1.18263	2.15293	0	1.28009	-2.83497	0.291872	1	TMEM132E-DT	17	34574123	34579369	-	3997	lncRNA	- && sp|A2RUQ5|CQ102_HUMAN Uncharacterized protein TMEM132E-DT OS=Homo sapiens OX=9606 GN=TMEM132E-DT PE=2 SV=1 && -	-	0	0	0	0	0	2	1	2	0	0	0	0	0	0.00907227	0.0060039	0.0109228
ENSG00000248626	0	0	0	0	2.85191	0	1.18263	1.07647	0	1.27775	-2.83334	0.29589	1	GAPDHP40	5	159950493	159951498	-	1006	processed_pseudogene	- && sp|P04406|G3P_HUMAN Glyceraldehyde-3-phosphate dehydrogenase OS=Homo sapiens OX=9606 GN=GAPDH PE=1 SV=3 && PF02800:Glyceraldehyde 3-phosphate dehydrogenase, C-terminal domain	-	0	0	0	0	3	0	1	1	0	0	0	0	0.0576008	0	0.0238545	0.021699
ENSG00000185710	0	0	0.918493	1.85369	2.85191	11.6011	3.5479	2.15293	0.693046	5.03847	-2.83245	0.043264	1	SMG1P4	16	21879338	21916024	-	4131	transcribed_unprocessed_pseudogene	- && sp|Q96Q15|SMG1_HUMAN Serine/threonine-protein kinase SMG1 OS=Homo sapiens OX=9606 GN=SMG1 PE=1 SV=3 && PF17229:Serine/threonine-protein kinase SMG1 N-terminal	-	0	0	1	2	3	13	3	2	0	0	0.00453263	0.00913624	0.0140272	0.0570569	0.0174274	0.0105685
ENSG00000287030	0	1.0185	1.83699	0	1.90127	3.56958	0	15.0705	0.713872	5.13534	-2.83061	0.0662167	1	ENSG00000287030	12	76589476	76600644	-	1300	lncRNA	- && - && -	-	0	1	2	0	2	4	0	14	0	0.0159209	0.0288066	0	0.0297161	0.0557875	0	0.235083
ENSG00000248530	1.03782	0	0	0	0	0.892394	0	7.53526	0.259455	2.10691	-2.82941	0.219781	1	BCL2L12P1	3	131526447	131527179	+	733	processed_pseudogene	- && sp|Q9HB09|B2L12_HUMAN Bcl-2-like protein 12 OS=Homo sapiens OX=9606 GN=BCL2L12 PE=1 SV=1 && -	-	1	0	0	0	0	1	0	7	0.0287068	0	0	0	0	0.0247352	0	0.208464
ENSG00000260277	0	0	0	0	0.950635	1.78479	2.36527	0	0	1.27517	-2.82936	0.293395	1	ENSG00000260277	16	22083256	22092485	-	1411	lncRNA	- && - && -	-	0	0	0	0	1	2	2	0	0	0	0	0	0.0136892	0.0256994	0.034015	0
ENSG00000279712	0	0	1.83699	0	1.90127	3.56958	8.27844	0	0.459247	3.43732	-2.82903	0.120641	1	ENSG00000279712	22	47916728	47926264	+	9537	lncRNA	- && - && -	-	0	0	2	0	2	4	7	0	0	0	0.00392666	0	0.00405064	0.00760446	0.0176138	0
ENSG00000253111	0	1.0185	0.918493	0	0.950635	0	0	12.9176	0.484248	3.46706	-2.82706	0.147833	1	ENSG00000253111	8	125466939	125541373	+	1902	lncRNA	- && - && -	-	0	1	1	0	1	0	0	12	0	0.0108818	0.00984453	0	0.0101553	0	0	0.137723
ENSG00000253408	2.07564	0	0	0	1.90127	6.24676	5.91317	0	0.51891	3.5153	-2.82639	0.116081	1	IKBKB-DT	8	42233674	42271266	-	2270	lncRNA	- && - && -	-	2	0	0	0	2	7	5	0	0.0185393	0	0	0	0.017018	0.0559103	0.0528581	0
ENSG00000263531	0	0	0	0.926845	3.80254	4.46197	0	0	0.231711	2.06613	-2.82387	0.211487	1	ENSG00000263531	17	30863921	30864940	-	831	lncRNA	- && sp|A0A2R8Y7D0|TINCR_HUMAN Ubiquitin domain-containing protein TINCR OS=Homo sapiens OX=9606 GN=TINCR PE=1 SV=1 && -	-	0	0	0	1	4	5	0	0	0	0	0	0.0227087	0.0929745	0.109091	0	0
ENSG00000259916	0	0	0.918493	0	1.90127	0	0	6.45879	0.229623	2.09002	-2.81911	0.217155	1	AQP7B	2	94587101	94612744	+	4858	protein_coding	- && sp|A6NL99|AQP73_HUMAN Putative aquaporin-7-like protein 3 OS=Homo sapiens OX=9606 GN=AQP7P3 PE=5 SV=2 && PF00230:Major intrinsic protein	-	0	0	1	0	2	0	0	6	0	0	0.00385432	0	0.00795202	0	0	0.0269607
ENSG00000289398	0	0	0	0	0	2.67718	2.36527	0	0	1.26061	-2.81454	0.345802	1	ENSG00000289398	11	128290393	128294371	+	1734	lncRNA	- && - && -	-	0	0	0	0	0	3	2	0	0	0	0	0	0	0.0313684	0.0276789	0
ENSG00000259881	0	0	0	0	0	2.67718	2.36527	0	0	1.26061	-2.81454	0.345802	1	ENSG00000259881	16	88881038	88887136	+	3057	lncRNA	- && sp|O75081|MTG16_HUMAN Protein CBFA2T3 OS=Homo sapiens OX=9606 GN=CBFA2T3 PE=1 SV=2 && -	-	0	0	0	0	0	3	2	0	0	0	0	0	0	0.0177929	0.0157001	0
ENSG00000279762	0	0	0	0	0	1.78479	0	3.2294	0	1.25355	-2.80876	0.347719	1	ENSG00000279762	17	32423971	32446038	-	3449	lncRNA	- && sp|E7EU14|PP5D1_HUMAN Protein PPP5D1 OS=Homo sapiens OX=9606 GN=PPP5D1 PE=2 SV=2 && -	-	0	0	0	0	0	2	0	3	0	0	0	0	0	0.0105137	0	0.0189874
ENSG00000249550	1.03782	0	0	0	0	3.56958	4.73054	0	0.259455	2.07503	-2.80727	0.214328	1	LINC01234	12	113583886	113773726	-	12110	lncRNA	- && - && -	-	1	0	0	0	0	4	4	0	0.00173758	0	0	0	0	0.00598874	0.00792654	0
ENSG00000279434	0	0	0	0	2.85191	0	0	2.15293	0	1.25121	-2.8069	0.348347	1	ENSG00000279434	14	35086035	35088059	+	2025	TEC	- && sp|Q8NEM8|CBPC3_HUMAN Cytosolic carboxypeptidase 3 OS=Homo sapiens OX=9606 GN=AGBL3 PE=2 SV=2 && -	-	0	0	0	0	3	0	0	2	0	0	0	0	0.0286155	0	0	0.0215597
ENSG00000215198	0	0	0	0	2.85191	0	0	2.15293	0	1.25121	-2.8069	0.348347	1	ENSG00000215198	9	35147410	35149184	-	1775	processed_pseudogene	- && sp|A6NK75|ZNF98_HUMAN Zinc finger protein 98 OS=Homo sapiens OX=9606 GN=ZNF98 PE=2 SV=4 && PF01352:KRAB box|PF00096:Zinc finger, C2H2 type	zf-C2H2	0	0	0	0	3	0	0	2	0	0	0	0	0.0326458	0	0	0.0245962
ENSG00000166796	0	0	1.83699	0.926845	5.70381	5.35437	2.36527	6.45879	0.690958	4.97056	-2.80606	0.0383894	1	LDHC	11	18412318	18452063	+	2089	protein_coding	- && sp|P07864|LDHC_HUMAN L-lactate dehydrogenase C chain OS=Homo sapiens OX=9606 GN=LDHC PE=1 SV=4 && PF02866:lactate/malate dehydrogenase, alpha/beta C-terminal domain|PF00056:lactate/malate dehydrogenase, NAD binding domain	-	0	0	2	1	6	6	2	6	0	0	0.0179266	0.00903346	0.0554776	0.0520754	0.0229752	0.0626974
ENSG00000159173	0	0	0	0	3.80254	0	1.18263	0	0	1.24629	-2.80113	0.354006	1	TNNI1	1	201403768	201429866	-	7524	protein_coding	- && sp|P19237|TNNI1_HUMAN Troponin I, slow skeletal muscle OS=Homo sapiens OX=9606 GN=TNNI1 PE=1 SV=3 && -	-	0	0	0	0	4	0	1	0	0	0	0	0	0.0102687	0	0.00318947	0
ENSG00000091972	0	0	0	0	3.80254	0	1.18263	0	0	1.24629	-2.80113	0.354006	1	CD200	3	112332347	112362812	+	2991	protein_coding	- && sp|P41217|OX2G_HUMAN OX-2 membrane glycoprotein OS=Homo sapiens OX=9606 GN=CD200 PE=1 SV=4 && PF00047:Immunoglobulin domain	-	0	0	0	0	4	0	1	0	0	0	0	0	0.0258314	0	0.00802327	0
ENSG00000258576	0	0	0	0	3.80254	0	1.18263	0	0	1.24629	-2.80113	0.354006	1	ENSG00000258576	14	100587775	100589326	-	466	lncRNA	- && - && -	-	0	0	0	0	4	0	1	0	0	0	0	0	0.165798	0	0.051497	0
ENSG00000289175	0	0	0	0	3.80254	0	1.18263	0	0	1.24629	-2.80113	0.354006	1	ENSG00000289175	7	134953657	134954271	+	615	lncRNA	- && - && -	-	0	0	0	0	4	0	1	0	0	0	0	0	0.125629	0	0.0390205	0
ENSG00000258891	0	0	0	0	3.80254	0	1.18263	0	0	1.24629	-2.80113	0.354006	1	ENSG00000258891	14	73896164	73938114	-	3953	lncRNA	- && sp|Q96MY7|F161B_HUMAN Protein FAM161B OS=Homo sapiens OX=9606 GN=FAM161B PE=1 SV=2 && PF10595:Uncharacterised protein family UPF0564	-	0	0	0	0	4	0	1	0	0	0	0	0	0.0195451	0	0.00607073	0
ENSG00000198574	0	0	0.918493	0	0	1.78479	0	6.45879	0.229623	2.0609	-2.80073	0.221564	1	SH2D1B	1	162395268	162412138	-	2795	protein_coding	- && sp|O14796|SH21B_HUMAN SH2 domain-containing protein 1B OS=Homo sapiens OX=9606 GN=SH2D1B PE=1 SV=2 && PF00017:SH2 domain	-	0	0	1	0	0	2	0	6	0	0	0.00669921	0	0	0.0129738	0	0.0468604
ENSG00000281530	0	0	0	0	1.90127	0.892394	0	2.15293	0	1.23665	-2.79248	0.304385	1	ENSG00000281530	22	19061041	19061843	-	803	lncRNA	- && - && -	-	0	0	0	0	2	1	0	2	0	0	0	0	0.0481082	0.022579	0	0.054369
ENSG00000270154	1.03782	2.037	0	0	7.60508	10.7087	0	2.15293	0.768705	5.11669	-2.7862	0.0633275	1	ENSG00000270154	8	12476462	12477122	+	661	lncRNA	- && - && -	-	1	2	0	0	8	12	0	2	0.0318337	0.0626236	0	0	0.233773	0.329154	0	0.0660489
ENSG00000071909	0	0	0	1.85369	1.90127	8.92394	2.36527	0	0.463423	3.29762	-2.7856	0.133425	1	MYO3B	2	170178145	170655171	+	8236	protein_coding	- && sp|Q8WXR4|MYO3B_HUMAN Myosin-IIIb OS=Homo sapiens OX=9606 GN=MYO3B PE=2 SV=4 && PF00063:Myosin head (motor domain)|PF00069:Protein kinase domain	-	0	0	0	2	2	10	2	0	0	0	0	0.00458254	0.00469049	0.0220142	0.00582749	0
ENSG00000087237	0	0	0	0	0.950635	1.78479	0	2.15293	0	1.22209	-2.77725	0.308829	1	CETP	16	56961923	56983845	+	3391	protein_coding	- && sp|P11597|CETP_HUMAN Cholesteryl ester transfer protein OS=Homo sapiens OX=9606 GN=CETP PE=1 SV=2 && PF02886:LBP / BPI / CETP family, C-terminal domain	-	0	0	0	0	1	2	0	2	0	0	0	0	0.00569609	0.0106936	0	0.0128748
ENSG00000249825	0	0	0	0.926845	0	3.56958	2.36527	2.15293	0.231711	2.02194	-2.77508	0.18286	1	THBS4-AS1	5	80052374	80083654	-	5342	lncRNA	- && sp|Q8N7M2|ZN283_HUMAN Zinc finger protein 283 OS=Homo sapiens OX=9606 GN=ZNF283 PE=1 SV=4 && -	-	0	0	0	1	0	4	2	2	0	0	0	0.00353255	0	0.0135761	0.0089845	0.00817265
ENSG00000062524	0	0	0	0	3.80254	0	0	1.07647	0	1.21975	-2.77385	0.362177	1	LTK	15	41503637	41513887	-	3491	protein_coding	- && sp|P29376|LTK_HUMAN Leukocyte tyrosine kinase receptor OS=Homo sapiens OX=9606 GN=LTK PE=1 SV=3 && PF12810:Glycine rich protein	-	0	0	0	0	4	0	0	1	0	0	0	0	0.0221317	0	0	0.00625298
ENSG00000288866	0	0	0	0	3.80254	0	0	1.07647	0	1.21975	-2.77385	0.362177	1	ENSG00000288866	2	189439780	189441126	-	1347	lncRNA	- && - && -	-	0	0	0	0	4	0	0	1	0	0	0	0	0.0573584	0	0	0.0162058
ENSG00000233321	0	0	0	0	3.80254	0	0	1.07647	0	1.21975	-2.77385	0.362177	1	LINC02669	10	3432519	3502915	-	7642	lncRNA	- && - && -	-	0	0	0	0	4	0	0	1	0	0	0	0	0.0101102	0	0	0.00285647
ENSG00000290809	1.03782	0	0	0	0	0	7.09581	1.07647	0.259455	2.04307	-2.76708	0.234414	1	ENSG00000290809	11	7726436	7729684	+	1686	lncRNA	- && sp|Q8NGX3|O10T2_HUMAN Olfactory receptor 10T2 OS=Homo sapiens OX=9606 GN=OR10T2 PE=3 SV=1 && -	-	1	0	0	0	0	0	6	1	0.0124805	0	0	0	0	0	0.0854007	0.0129473
ENSG00000261140	0	0	0	1.85369	4.75318	7.13916	0	1.07647	0.463423	3.2422	-2.76531	0.137063	1	ENSG00000261140	16	2569043	2571936	-	459	lncRNA	- && sp|A6NJG6|ARGFX_HUMAN Arginine-fifty homeobox OS=Homo sapiens OX=9606 GN=ARGFX PE=2 SV=1 && -	-	0	0	0	2	5	8	0	1	0	0	0	0.0822261	0.210408	0.316007	0	0.0475581
ENSG00000102076	0	1.0185	0	0	4.75318	0	0	3.2294	0.254625	1.99564	-2.76012	0.227175	1	OPN1LW	X	154144243	154159032	+	1242	protein_coding	- && sp|P04000|OPSR_HUMAN Long-wave-sensitive opsin 1 OS=Homo sapiens OX=9606 GN=OPN1LW PE=1 SV=1 && PF00001:7 transmembrane receptor (rhodopsin family)	-	0	1	0	0	5	0	0	3	0	0.0166643	0	0	0.0777595	0	0	0.0527274
ENSG00000164488	0	0	0	0	0	2.67718	0	2.15293	0	1.20753	-2.76011	0.362211	1	DACT2	6	168292830	168319777	-	4246	protein_coding	- && sp|Q5SW24|DACT2_HUMAN Dapper homolog 2 OS=Homo sapiens OX=9606 GN=DACT2 PE=1 SV=1 && PF15268:Dapper	-	0	0	0	0	0	3	0	2	0	0	0	0	0	0.0128104	0	0.0102822
ENSG00000290040	0	0	0	0	0	2.67718	0	2.15293	0	1.20753	-2.76011	0.362211	1	ENSG00000290040	12	14366086	14366594	+	509	lncRNA	- && - && -	-	0	0	0	0	0	3	0	2	0	0	0	0	0	0.106862	0	0.0857727
ENSG00000272438	0	0	0	0	0.950635	2.67718	1.18263	0	0	1.20261	-2.75584	0.318412	1	ENSG00000272438	1	904834	915976	+	351	lncRNA	- && - && -	-	0	0	0	0	1	3	1	0	0	0	0	0	0.0550298	0.154965	0.0683692	0
ENSG00000113905	0	2.037	0	0	3.80254	2.67718	4.73054	2.15293	0.50925	3.3408	-2.75321	0.0966648	1	HRG	3	186660216	186678234	+	4993	protein_coding	- && sp|P04196|HRG_HUMAN Histidine-rich glycoprotein OS=Homo sapiens OX=9606 GN=HRG PE=1 SV=1 && -	-	0	2	0	0	4	3	4	2	0	0.00829045	0	0	0.015474	0.0108938	0.019225	0.0087439
ENSG00000285709	0	0	0.918493	0	0	0	5.91317	2.15293	0.229623	2.01653	-2.74991	0.233948	1	ENSG00000285709	X	39908309	39914419	+	1330	lncRNA	- && - && -	-	0	0	1	0	0	0	5	2	0	0	0.0140784	0	0	0	0.0902165	0.0328258
ENSG00000231652	0	0	5.51096	0	13.3089	14.2783	5.91317	4.30586	1.37774	9.45156	-2.74848	0.0166008	1	CD109-AS1	6	73693903	73696131	-	1973	lncRNA	- && sp|Q8N7I0|GVQW1_HUMAN Protein GVQW1 OS=Homo sapiens OX=9606 GN=GVQW1 PE=2 SV=1 && -	-	0	0	6	0	14	16	5	4	0	0	0.0569416	0	0.137058	0.147032	0.060815	0.0442558
ENSG00000273254	2.07564	0	0	0.926845	7.60508	3.56958	0	8.61173	0.750621	4.9466	-2.74629	0.0642027	1	ENSG00000273254	21	29024255	29024890	-	636	lncRNA	- && - && -	-	2	0	0	1	8	4	0	8	0.0661701	0	0	0.0296712	0.242962	0.114031	0	0.274581
ENSG00000180438	0	0	0	1.85369	0	3.56958	9.46107	0	0.463423	3.25766	-2.74546	0.175275	1	TPRXL	3	13937273	14082811	+	3748	transcribed_processed_pseudogene	- && sp|Q17RH7|TPRXL_HUMAN Putative protein TPRXL OS=Homo sapiens OX=9606 GN=TPRXL PE=5 SV=2 && -	Homeobox	0	0	0	2	0	4	8	0	0	0	0	0.0100699	0	0.01935	0.0512222	0
ENSG00000212534	0	0	0	0	1.90127	1.78479	0	1.07647	0	1.19063	-2.74457	0.318554	1	SNORD70	2	202276431	202276518	+	88	snoRNA	- && - && -	-	0	0	0	0	2	2	0	1	0	0	0	0	0.438988	0.412066	0	0.248059
ENSG00000265735	0	7.12951	0	0.926845	0.950635	52.6513	0	0	2.01409	13.4005	-2.73883	NA	1	RN7SL5P	9	9442060	9442380	+	321	misc_RNA	- && - && -	-	0	7	0	1	1	59	0	0	0	0.451339	0	0.0587879	0.0601728	3.33248	0	0
ENSG00000265145	0	0	0	0	4.75318	0	0	0	0	1.18829	-2.73796	0.4241	1	SNORD53	2	28927067	28927144	+	78	snoRNA	- && - && -	-	0	0	0	0	5	0	0	0	0	0	0	0	1.23817	0	0	0
ENSG00000239719	0	0	0	0	4.75318	0	0	0	0	1.18829	-2.73796	0.4241	1	ENSG00000239719	7	149191043	149191223	-	181	processed_pseudogene	- && sp|Q3SZ59|RL36A_BOVIN 60S ribosomal protein L36a OS=Bos taurus OX=9913 GN=RPL36A PE=3 SV=3 && -	-	0	0	0	0	5	0	0	0	0	0	0	0	0.533576	0	0	0
ENSG00000283676	0	0	0	0	4.75318	0	0	0	0	1.18829	-2.73796	0.4241	1	MIR5087	1	148334479	148334554	-	76	miRNA	- && - && -	-	0	0	0	0	5	0	0	0	0	0	0	0	1.27075	0	0	0
ENSG00000237614	0	0	0	0	4.75318	0	0	0	0	1.18829	-2.73796	0.4241	1	ENSG00000237614	2	120542905	120545249	-	1892	lncRNA	- && - && -	-	0	0	0	0	5	0	0	0	0	0	0	0	0.0510451	0	0	0
ENSG00000236031	0	0	0	0	4.75318	0	0	0	0	1.18829	-2.73796	0.4241	1	ENSG00000236031	1	243545532	243548329	+	751	lncRNA	- && - && -	-	0	0	0	0	5	0	0	0	0	0	0	0	0.128598	0	0	0
ENSG00000249352	0	0	0	0	4.75318	0	0	0	0	1.18829	-2.73796	0.4241	1	LINC02198	5	68970692	69030165	-	1196	lncRNA	- && - && -	-	0	0	0	0	5	0	0	0	0	0	0	0	0.0807502	0	0	0
ENSG00000257264	0	0	0	0	4.75318	0	0	0	0	1.18829	-2.73796	0.4241	1	ENSG00000257264	16	14901499	14902174	+	676	lncRNA	- && - && -	-	0	0	0	0	5	0	0	0	0	0	0	0	0.142866	0	0	0
ENSG00000242136	0	1.0185	0	1.85369	0	7.13916	3.5479	8.61173	0.718048	4.8247	-2.7365	0.0698124	1	ENSG00000242136	2	9103440	9105114	+	817	lncRNA	- && - && -	-	0	1	0	2	0	8	3	8	0	0.0253331	0	0.0461956	0	0.177537	0.0881184	0.213749
ENSG00000201207	0	0	0	0	0.950635	2.67718	0	1.07647	0	1.17607	-2.72864	0.32663	1	Y_RNA	6	31663288	31663401	+	114	misc_RNA	- && - && -	-	0	0	0	0	1	3	0	1	0	0	0	0	0.169434	0.47713	0	0.191484
ENSG00000280401	0	0	0	0	3.80254	0.892394	0	0	0	1.17373	-2.72393	0.377079	1	ENSG00000280401	10	70434829	70436556	+	1728	TEC	- && sp|Q96S42|NODAL_HUMAN Nodal homolog OS=Homo sapiens OX=9606 GN=NODAL PE=1 SV=2 && PF00019:Transforming growth factor beta like domain	-	0	0	0	0	4	1	0	0	0	0	0	0	0.0447117	0.0104924	0	0
ENSG00000290024	0	0	0	0	3.80254	0.892394	0	0	0	1.17373	-2.72393	0.377079	1	ENSG00000290024	17	80474820	80475231	+	412	lncRNA	- && - && -	-	0	0	0	0	4	1	0	0	0	0	0	0	0.187529	0.0440071	0	0
ENSG00000229917	1.03782	0	0	0	0.950635	3.56958	0	3.2294	0.259455	1.9374	-2.72366	0.197396	1	RPL7P46	16	11027024	11027763	+	740	processed_pseudogene	- && sp|Q6DKI1|RL7L_HUMAN 60S ribosomal protein L7-like 1 OS=Homo sapiens OX=9606 GN=RPL7L1 PE=1 SV=2 && PF08079:Ribosomal L30 N-terminal domain|PF00327:Ribosomal protein L30p/L7e	-	1	0	0	0	1	4	0	3	0.0284353	0	0	0	0.026102	0.098005	0	0.0884966
ENSG00000289584	0	0	1.83699	0.926845	1.90127	2.67718	3.5479	10.7647	0.690958	4.72275	-2.72262	0.0553835	1	ENSG00000289584	8	23264102	23264720	+	619	lncRNA	- && - && -	-	0	0	2	1	2	3	3	10	0	0	0.0604985	0.0304861	0.0624086	0.087872	0.116305	0.352652
ENSG00000215325	0	0	0	0	0	3.56958	0	1.07647	0	1.16151	-2.70958	0.381284	1	ASS1P10	5	145228811	145230054	+	1244	processed_pseudogene	- && sp|P00966|ASSY_HUMAN Argininosuccinate synthase OS=Homo sapiens OX=9606 GN=ASS1 PE=1 SV=2 && PF00764:Arginosuccinate synthase	-	0	0	0	0	0	4	0	1	0	0	0	0	0	0.0582988	0	0.0175476
ENSG00000109758	0	0	0	0	0	3.56958	0	1.07647	0	1.16151	-2.70958	0.381284	1	HGFAC	4	3441968	3449486	+	2757	protein_coding	- && sp|Q04756|HGFA_HUMAN Hepatocyte growth factor activator OS=Homo sapiens OX=9606 GN=HGFAC PE=1 SV=1 && PF00089:Trypsin|PF00051:Kringle domain|PF00008:EGF-like domain|PF00040:Fibronectin type II domain	-	0	0	0	0	0	4	0	1	0	0	0	0	0	0.0263053	0	0.00791772
ENSG00000228108	0	0	0	0	0	3.56958	0	1.07647	0	1.16151	-2.70958	0.381284	1	SPTBN1-AS1	2	54516048	54540697	-	536	lncRNA	- && - && -	-	0	0	0	0	0	4	0	1	0	0	0	0	0	0.135305	0	0.040726
ENSG00000224077	0	0	0	0	0	3.56958	0	1.07647	0	1.16151	-2.70958	0.381284	1	ENSG00000224077	11	117098987	117108170	+	483	lncRNA	- && - && -	-	0	0	0	0	0	4	0	1	0	0	0	0	0	0.150153	0	0.0451949
ENSG00000252707	0	0	0	0	0	3.56958	0	1.07647	0	1.16151	-2.70958	0.381284	1	RNU11-2P	17	12036496	12036637	-	142	snRNA	- && - && -	-	0	0	0	0	0	4	0	1	0	0	0	0	0	0.51073	0	0.153726
ENSG00000250959	0	0	0	0	2.85191	1.78479	0	0	0	1.15917	-2.70782	0.378059	1	GLUD1P3	10	73731176	73737311	+	200	transcribed_unprocessed_pseudogene	- && sp|P00366|DHE3_BOVIN Glutamate dehydrogenase 1, mitochondrial OS=Bos taurus OX=9913 GN=GLUD1 PE=1 SV=2 && -	-	0	0	0	0	3	2	0	0	0	0	0	0	0.289732	0.181309	0	0
ENSG00000236532	0	0	0	0	2.85191	1.78479	0	0	0	1.15917	-2.70782	0.378059	1	LINC01695	21	28116094	28228667	-	5319	lncRNA	- && sp|Q8NEM8|CBPC3_HUMAN Cytosolic carboxypeptidase 3 OS=Homo sapiens OX=9606 GN=AGBL3 PE=2 SV=2 && -	-	0	0	0	0	3	2	0	0	0	0	0	0	0.0108942	0.00681742	0	0
ENSG00000280027	0	0	0	0	2.85191	1.78479	0	0	0	1.15917	-2.70782	0.378059	1	ENSG00000280027	16	53391089	53392473	+	1385	TEC	- && - && -	-	0	0	0	0	3	2	0	0	0	0	0	0	0.0418385	0.0261818	0	0
ENSG00000279080	0	0	0	0	0	0	4.73054	0	0	1.18263	-2.70476	0.431638	1	ENSG00000279080	22	38130216	38150612	+	20397	lncRNA	- && sp|O60733|PLPL9_HUMAN 85/88 kDa calcium-independent phospholipase A2 OS=Homo sapiens OX=9606 GN=PLA2G6 PE=1 SV=2 && -	-	0	0	0	0	0	0	4	0	0	0	0	0	0	0	0.0047061	0
ENSG00000272824	0	0	0	0	0	0	4.73054	0	0	1.18263	-2.70476	0.431638	1	ENSG00000272824	1	148358245	148358686	-	442	lncRNA	- && - && -	-	0	0	0	0	0	0	4	0	0	0	0	0	0	0	0.217173	0
ENSG00000256458	0	0	0	0	0	0	4.73054	0	0	1.18263	-2.70476	0.431638	1	ENSG00000256458	2	203328459	203329226	-	427	lncRNA	- && - && -	-	0	0	0	0	0	0	4	0	0	0	0	0	0	0	0.224802	0
ENSG00000172673	0	0	0	0	0	0	4.73054	0	0	1.18263	-2.70476	0.431638	1	THEMIS	6	127708072	127918631	-	4309	protein_coding	- && sp|Q8N1K5|THMS1_HUMAN Protein THEMIS OS=Homo sapiens OX=9606 GN=THEMIS PE=1 SV=3 && PF12736:Cell-cycle sustaining, positive selection,	-	0	0	0	0	0	0	4	0	0	0	0	0	0	0	0.0222767	0
ENSG00000103375	0	0	0	0	0	0	4.73054	0	0	1.18263	-2.70476	0.431638	1	AQP8	16	25215731	25228932	+	1387	protein_coding	- && sp|O94778|AQP8_HUMAN Aquaporin-8 OS=Homo sapiens OX=9606 GN=AQP8 PE=1 SV=2 && PF00230:Major intrinsic protein	-	0	0	0	0	0	0	4	0	0	0	0	0	0	0	0.0692072	0
ENSG00000169442	0	0	0	0	0	0	4.73054	0	0	1.18263	-2.70476	0.431638	1	CD52	1	26317958	26320523	+	934	protein_coding	- && - && -	-	0	0	0	0	0	0	4	0	0	0	0	0	0	0	0.102773	0
ENSG00000233263	0	0	0	0	0	0	4.73054	0	0	1.18263	-2.70476	0.431638	1	CAPZA1P4	7	131892616	131893615	-	731	processed_pseudogene	- && sp|Q4R959|CAZA1_MACFA F-actin-capping protein subunit alpha-1 OS=Macaca fascicularis OX=9541 GN=CAPZA1 PE=2 SV=1 && -	-	0	0	0	0	0	0	4	0	0	0	0	0	0	0	0.131314	0
ENSG00000274011	0	0	0	0	0	0	4.73054	0	0	1.18263	-2.70476	0.431638	1	Metazoa_SRP	9	98115885	98116135	+	251	misc_RNA	- && - && -	-	0	0	0	0	0	0	4	0	0	0	0	0	0	0	0.382432	0
ENSG00000228723	0	0	0	0	0	0	4.73054	0	0	1.18263	-2.70476	0.431638	1	SRGAP3-AS2	3	9192493	9194453	+	1439	lncRNA	- && - && -	-	0	0	0	0	0	0	4	0	0	0	0	0	0	0	0.0667063	0
ENSG00000286013	0	0	0	0	0	0	4.73054	0	0	1.18263	-2.70476	0.431638	1	ENSG00000286013	7	106624072	106628696	+	1091	lncRNA	- && - && -	-	0	0	0	0	0	0	4	0	0	0	0	0	0	0	0.0879838	0
ENSG00000248633	0	0	0	0	0	0	4.73054	0	0	1.18263	-2.70476	0.431638	1	GET1P1	4	112693459	112693792	-	334	transcribed_processed_pseudogene	- && sp|O00258|GET1_HUMAN Guided entry of tail-anchored proteins factor 1 OS=Homo sapiens OX=9606 GN=GET1 PE=1 SV=2 && PF04420:CHD5-like protein	-	0	0	0	0	0	0	4	0	0	0	0	0	0	0	0.287396	0
ENSG00000245864	0	0	0	0	0	0	4.73054	0	0	1.18263	-2.70476	0.431638	1	MEF2C-AS2	5	88676014	88779088	+	4065	lncRNA	- && - && -	-	0	0	0	0	0	0	4	0	0	0	0	0	0	0	0.0236139	0
ENSG00000227244	0	0	0	0	0	0	4.73054	0	0	1.18263	-2.70476	0.431638	1	LINC00845	10	61001088	61194727	+	2767	lncRNA	- && - && -	-	0	0	0	0	0	0	4	0	0	0	0	0	0	0	0.0346911	0
ENSG00000260796	0	0	0	0	0	0	4.73054	0	0	1.18263	-2.70476	0.431638	1	ENSG00000260796	16	28820570	28822033	-	540	lncRNA	- && sp|Q9NV72|ZN701_HUMAN Zinc finger protein 701 OS=Homo sapiens OX=9606 GN=ZNF701 PE=1 SV=3 && -	-	0	0	0	0	0	0	4	0	0	0	0	0	0	0	0.17776	0
ENSG00000158022	0	0	0	0	0	0	4.73054	0	0	1.18263	-2.70476	0.431638	1	TRIM63	1	26051301	26068436	-	2576	protein_coding	- && sp|Q969Q1|TRI63_HUMAN E3 ubiquitin-protein ligase TRIM63 OS=Homo sapiens OX=9606 GN=TRIM63 PE=1 SV=1 && PF00643:B-box zinc finger|PF13445:RING-type zinc-finger	-	0	0	0	0	0	0	4	0	0	0	0	0	0	0	0.0372633	0
ENSG00000289005	0	0	0	0	0	0	4.73054	0	0	1.18263	-2.70476	0.431638	1	ENSG00000289005	3	150763573	150764567	+	995	lncRNA	- && - && -	-	0	0	0	0	0	0	4	0	0	0	0	0	0	0	0.0964727	0
ENSG00000285579	0	0	0	0	0	0	4.73054	0	0	1.18263	-2.70476	0.431638	1	ENSG00000285579	8	70669369	71228629	+	2597	lncRNA	- && sp|Q5GH70|XKR9_HUMAN XK-related protein 9 OS=Homo sapiens OX=9606 GN=XKR9 PE=2 SV=1 && PF09815:XK-related protein	-	0	0	0	0	0	0	4	0	0	0	0	0	0	0	0.036962	0
ENSG00000137558	0	0	0	0	0	0	4.73054	0	0	1.18263	-2.70476	0.431638	1	PI15	8	74824534	74855029	+	7159	protein_coding	- && sp|O43692|PI15_HUMAN Peptidase inhibitor 15 OS=Homo sapiens OX=9606 GN=PI15 PE=1 SV=1 && PF00188:Cysteine-rich secretory protein family	-	0	0	0	0	0	0	4	0	0	0	0	0	0	0	0.0134083	0
ENSG00000289454	0	0	0	0	0	0	4.73054	0	0	1.18263	-2.70476	0.431638	1	ENSG00000289454	13	105597204	105599561	-	955	lncRNA	- && - && -	-	0	0	0	0	0	0	4	0	0	0	0	0	0	0	0.100513	0
ENSG00000277440	0	0	0	0	0	0	4.73054	0	0	1.18263	-2.70476	0.431638	1	ENSG00000277440	16	4430522	4431103	+	582	lncRNA	- && sp|Q8WTZ3|YS049_HUMAN Zinc finger protein ENSP00000375192 OS=Homo sapiens OX=9606 PE=2 SV=1 && -	-	0	0	0	0	0	0	4	0	0	0	0	0	0	0	0.164932	0
ENSG00000275088	0	0	0	0	0	0	4.73054	0	0	1.18263	-2.70476	0.431638	1	ENSG00000275088	16	85142696	85146001	-	3306	lncRNA	- && - && -	-	0	0	0	0	0	0	4	0	0	0	0	0	0	0	0.0290352	0
ENSG00000250929	0	0	0	0	0	0	4.73054	0	0	1.18263	-2.70476	0.431638	1	LINC01181	8	103121032	103132966	+	556	lncRNA	- && - && -	-	0	0	0	0	0	0	4	0	0	0	0	0	0	0	0.172645	0
ENSG00000204450	0	0	0	0	0	0	4.73054	0	0	1.18263	-2.70476	0.431638	1	TRIM64	11	89966037	89974072	+	1653	protein_coding	- && sp|A6NGJ6|TRI64_HUMAN Tripartite motif-containing protein 64 OS=Homo sapiens OX=9606 GN=TRIM64 PE=2 SV=4 && PF00622:SPRY domain	-	0	0	0	0	0	0	4	0	0	0	0	0	0	0	0.0580704	0
ENSG00000228729	0	0	0	0	0	0	4.73054	0	0	1.18263	-2.70476	0.431638	1	ENSG00000228729	1	227234269	227235355	+	821	processed_pseudogene	- && sp|P07858|CATB_HUMAN Cathepsin B OS=Homo sapiens OX=9606 GN=CTSB PE=1 SV=3 && -	-	0	0	0	0	0	0	4	0	0	0	0	0	0	0	0.116919	0
ENSG00000248458	0	0	0	0	0	0	4.73054	0	0	1.18263	-2.70476	0.431638	1	ENSG00000248458	1	66665864	66677027	-	1156	lncRNA	- && sp|O00370|LORF2_HUMAN LINE-1 retrotransposable element ORF2 protein OS=Homo sapiens OX=9606 PE=1 SV=1 && -	-	0	0	0	0	0	0	4	0	0	0	0	0	0	0	0.0830366	0
ENSG00000221986	0	0	0	0	0	0	4.73054	0	0	1.18263	-2.70476	0.431638	1	MYBPHL	1	109292365	109307011	-	1759	protein_coding	- && sp|A2RUH7|MBPHL_HUMAN Myosin-binding protein H-like OS=Homo sapiens OX=9606 GN=MYBPHL PE=1 SV=2 && PF00041:Fibronectin type III domain|PF07679:Immunoglobulin I-set domain	-	0	0	0	0	0	0	4	0	0	0	0	0	0	0	0.054571	0
ENSG00000228590	0	0	0	0	0	0	4.73054	0	0	1.18263	-2.70476	0.431638	1	MIR4432HG	2	60336446	60439828	-	9514	lncRNA	- && sp|Q8WTZ3|YS049_HUMAN Zinc finger protein ENSP00000375192 OS=Homo sapiens OX=9606 PE=2 SV=1 && -	-	0	0	0	0	0	0	4	0	0	0	0	0	0	0	0.0100894	0
ENSG00000289422	0	0	0	0	0	0	4.73054	0	0	1.18263	-2.70476	0.431638	1	ENSG00000289422	2	208064701	208077198	+	665	lncRNA	- && - && -	-	0	0	0	0	0	0	4	0	0	0	0	0	0	0	0.144346	0
ENSG00000196475	0	0	0	0	0	0	4.73054	0	0	1.18263	-2.70476	0.431638	1	GK2	4	79406361	79408228	-	1868	protein_coding	- && sp|Q14410|GLPK2_HUMAN Glycerol kinase 2 OS=Homo sapiens OX=9606 GN=GK2 PE=2 SV=2 && PF02782:FGGY family of carbohydrate kinases, C-terminal domain|PF00370:FGGY family of carbohydrate kinases, N-terminal domain	-	0	0	0	0	0	0	4	0	0	0	0	0	0	0	0.0513867	0
ENSG00000251426	0	0	0	0	0	0	4.73054	0	0	1.18263	-2.70476	0.431638	1	ENSG00000251426	5	5046796	5049497	-	642	lncRNA	- && - && -	-	0	0	0	0	0	0	4	0	0	0	0	0	0	0	0.149518	0
ENSG00000289337	0	0	0	0	0	0	4.73054	0	0	1.18263	-2.70476	0.431638	1	ENSG00000289337	5	96165522	96172063	-	1090	lncRNA	- && sp|Q1W209|ESRG_HUMAN Embryonic stem cell-related gene protein OS=Homo sapiens OX=9606 GN=ESRG PE=2 SV=2 && -	-	0	0	0	0	0	0	4	0	0	0	0	0	0	0	0.0880645	0
ENSG00000213109	0	0	0	0	0	0	4.73054	0	0	1.18263	-2.70476	0.431638	1	RPL7AP37	6	136900233	136901529	-	1297	transcribed_processed_pseudogene	- && sp|Q2TBQ5|RL7A_BOVIN 60S ribosomal protein L7a OS=Bos taurus OX=9913 GN=RPL7A PE=2 SV=3 && -	-	0	0	0	0	0	0	4	0	0	0	0	0	0	0	0.0740095	0
ENSG00000182348	0	0	0	0	0	0	4.73054	0	0	1.18263	-2.70476	0.431638	1	ZNF804B	7	88759700	89338528	+	5824	protein_coding	- && sp|A4D1E1|Z804B_HUMAN Zinc finger protein 804B OS=Homo sapiens OX=9606 GN=ZNF804B PE=2 SV=2 && PF12171:Zinc-finger double-stranded RNA-binding	-	0	0	0	0	0	0	4	0	0	0	0	0	0	0	0.0164819	0
ENSG00000136297	0	0	0	0	0	0	4.73054	0	0	1.18263	-2.70476	0.431638	1	MMD2	7	4905989	4959213	-	2466	protein_coding	- && sp|Q8IY49|PAQRA_HUMAN Monocyte to macrophage differentiation factor 2 OS=Homo sapiens OX=9606 GN=MMD2 PE=1 SV=2 && PF03006:Haemolysin-III related	-	0	0	0	0	0	0	4	0	0	0	0	0	0	0	0.0389255	0
ENSG00000253892	0	0	0	0	0	0	4.73054	0	0	1.18263	-2.70476	0.431638	1	ENSG00000253892	8	48657260	48658894	-	594	lncRNA	- && - && -	-	0	0	0	0	0	0	4	0	0	0	0	0	0	0	0.1616	0
ENSG00000254557	0	0	0	0	0	0	4.73054	0	0	1.18263	-2.70476	0.431638	1	ENSG00000254557	8	69713390	69719722	+	552	lncRNA	- && - && -	-	0	0	0	0	0	0	4	0	0	0	0	0	0	0	0.173896	0
ENSG00000207563	0	0	0	0	0	0	4.73054	0	0	1.18263	-2.70476	0.431638	1	MIR23B	9	95085208	95085304	+	97	miRNA	- && - && -	-	0	0	0	0	0	0	4	0	0	0	0	0	0	0	0.989591	0
ENSG00000254418	0	0	0	0	0	0	4.73054	0	0	1.18263	-2.70476	0.431638	1	SPON1-AS1	11	14262846	14273691	-	240	lncRNA	- && sp|Q9HCB6|SPON1_HUMAN Spondin-1 OS=Homo sapiens OX=9606 GN=SPON1 PE=1 SV=2 && -	-	0	0	0	0	0	0	4	0	0	0	0	0	0	0	0.39996	0
ENSG00000254884	0	0	0	0	0	0	4.73054	0	0	1.18263	-2.70476	0.431638	1	PRR13P2	11	9311284	9311689	-	406	processed_pseudogene	- && sp|Q9NZ81|PRR13_HUMAN Proline-rich protein 13 OS=Homo sapiens OX=9606 GN=PRR13 PE=1 SV=1 && -	-	0	0	0	0	0	0	4	0	0	0	0	0	0	0	0.236429	0
ENSG00000285300	0	0	0	0	0	0	4.73054	0	0	1.18263	-2.70476	0.431638	1	ENSG00000285300	10	70927055	71077810	+	2199	lncRNA	- && - && -	-	0	0	0	0	0	0	4	0	0	0	0	0	0	0	0.0436518	0
ENSG00000140067	0	0	0	0	0	0	4.73054	0	0	1.18263	-2.70476	0.431638	1	FAM181A	14	93918894	93929608	+	2119	protein_coding	- && sp|Q8N9Y4|F181A_HUMAN Protein FAM181A OS=Homo sapiens OX=9606 GN=FAM181A PE=1 SV=3 && PF15238:FAM181	-	0	0	0	0	0	0	4	0	0	0	0	0	0	0	0.0452998	0
ENSG00000265871	0	0	0	0	0	0	4.73054	0	0	1.18263	-2.70476	0.431638	1	MIR3174	15	90006755	90006841	+	87	miRNA	- && - && -	-	0	0	0	0	0	0	4	0	0	0	0	0	0	0	1.10334	0
ENSG00000183629	0	0	0	0	0	0	4.73054	0	0	1.18263	-2.70476	0.431638	1	GOLGA8G	15	28519611	28533014	-	6529	protein_coding	- && sp|H3BPF8|GOG8S_HUMAN Golgin subfamily A member 8S OS=Homo sapiens OX=9606 GN=GOLGA8S PE=3 SV=1 && -	-	0	0	0	0	0	0	4	0	0	0	0	0	0	0	0.0147022	0
ENSG00000108878	0	0	0	0	0	0	4.73054	0	0	1.18263	-2.70476	0.431638	1	CACNG1	17	67044554	67056797	+	1302	protein_coding	- && sp|Q06432|CCG1_HUMAN Voltage-dependent calcium channel gamma-1 subunit OS=Homo sapiens OX=9606 GN=CACNG1 PE=1 SV=1 && PF13903:PMP-22/EMP/MP20/Claudin tight junction	-	0	0	0	0	0	0	4	0	0	0	0	0	0	0	0.0737253	0
ENSG00000206734	0	0	0	0	0	0	4.73054	0	0	1.18263	-2.70476	0.431638	1	Y_RNA	17	47557413	47557514	+	102	misc_RNA	- && - && -	-	0	0	0	0	0	0	4	0	0	0	0	0	0	0	0.941082	0
ENSG00000235347	0	0	0	0	0	0	4.73054	0	0	1.18263	-2.70476	0.431638	1	ENSG00000235347	22	45792418	45793636	-	1219	processed_pseudogene	- && sp|Q8K1J6|TRNT1_MOUSE CCA tRNA nucleotidyltransferase 1, mitochondrial OS=Mus musculus OX=10090 GN=Trnt1 PE=1 SV=1 && -	-	0	0	0	0	0	0	4	0	0	0	0	0	0	0	0.0787452	0
ENSG00000128313	0	0	0	0	0	0	4.73054	0	0	1.18263	-2.70476	0.431638	1	APOL5	22	35717872	35729483	+	1438	protein_coding	- && sp|Q9BWW9|APOL5_HUMAN Apolipoprotein L5 OS=Homo sapiens OX=9606 GN=APOL5 PE=2 SV=1 && PF05461:Apolipoprotein L	-	0	0	0	0	0	0	4	0	0	0	0	0	0	0	0.0667527	0
ENSG00000147059	0	0	1.83699	0	5.70381	0	4.73054	2.15293	0.459247	3.14682	-2.70439	0.144432	1	SPIN2A	X	57134530	57137523	-	2787	protein_coding	- && sp|Q99865|SPI2A_HUMAN Spindlin-2A OS=Homo sapiens OX=9606 GN=SPIN2A PE=1 SV=3 && -	-	0	0	2	0	6	0	4	2	0	0	0.0134369	0	0.0415833	0	0.0344422	0.015665
ENSG00000214851	1.03782	0	1.83699	0	1.90127	8.03155	2.36527	6.45879	0.718701	4.68922	-2.70067	0.054609	1	LINC00612	12	9055589	9065070	-	4091	lncRNA	- && sp|Q8N6U2|CL033_HUMAN Putative uncharacterized protein encoded by LINC00612 OS=Homo sapiens OX=9606 GN=LINC00612 PE=5 SV=1 && -	-	1	0	2	0	2	9	2	6	0.00514351	0	0.00915389	0	0.0094429	0.0398871	0.0117319	0.0320154
ENSG00000207344	0	1.0185	0	0	7.60508	0	0	0	0.254625	1.90127	-2.69617	0.29653	1	SNORA22C	7	65065999	65066132	+	134	snoRNA	- && - && -	-	0	1	0	0	8	0	0	0	0	0.154456	0	0	1.15316	0	0	0
ENSG00000267764	0	0	0.918493	0	7.60508	0	0	0	0.229623	1.90127	-2.69609	0.298364	1	ENSG00000267764	18	48826051	48834770	-	877	lncRNA	- && - && -	-	0	0	1	0	8	0	0	0	0	0	0.0213504	0	0.176196	0	0	0
ENSG00000229870	2.07564	1.0185	0	0	10.457	5.35437	2.36527	1.07647	0.773535	4.81327	-2.69251	0.059445	1	RPL21P89	10	49815096	49815562	+	467	processed_pseudogene	- && sp|Q6QN05|RL21_CHILA 60S ribosomal protein L21 OS=Chinchilla lanigera OX=34839 GN=RPL21 PE=2 SV=3 && -	-	2	1	0	0	11	6	2	1	0.0901161	0.0443193	0	0	0.454968	0.232945	0.102773	0.0467434
ENSG00000269846	0	0	0	0	1.90127	2.67718	0	0	0	1.14461	-2.69131	0.383045	1	ENSG00000269846	20	37095785	37097178	+	1394	lncRNA	- && sp|P28749|RBL1_HUMAN Retinoblastoma-like protein 1 OS=Homo sapiens OX=9606 GN=RBL1 PE=1 SV=3 && -	-	0	0	0	0	2	3	0	0	0	0	0	0	0.0277123	0.0390192	0	0
ENSG00000175315	0	0	0	0	1.90127	2.67718	0	0	0	1.14461	-2.69131	0.383045	1	CST6	11	66012008	66013505	+	592	protein_coding	- && sp|Q15828|CYTM_HUMAN Cystatin-M OS=Homo sapiens OX=9606 GN=CST6 PE=1 SV=1 && PF00031:Cystatin domain	-	0	0	0	0	2	3	0	0	0	0	0	0	0.0652549	0.0918797	0	0
ENSG00000250020	0	0	0	0	1.90127	2.67718	0	0	0	1.14461	-2.69131	0.383045	1	ENSG00000250020	5	58198	58915	+	718	processed_pseudogene	- && sp|Q8N5J4|SPIC_HUMAN Transcription factor Spi-C OS=Homo sapiens OX=9606 GN=SPIC PE=1 SV=1 && -	-	0	0	0	0	2	3	0	0	0	0	0	0	0.0538035	0.075756	0	0
ENSG00000286688	0	0	0	0	1.90127	2.67718	0	0	0	1.14461	-2.69131	0.383045	1	ENSG00000286688	11	66514306	66519720	-	1903	lncRNA	- && sp|Q8NFJ9|BBS1_HUMAN Bardet-Biedl syndrome 1 protein OS=Homo sapiens OX=9606 GN=BBS1 PE=1 SV=1 && -	-	0	0	0	0	2	3	0	0	0	0	0	0	0.0203	0.0285826	0	0
ENSG00000280177	0	0	0	0	1.90127	2.67718	0	0	0	1.14461	-2.69131	0.383045	1	ENSG00000280177	17	39165073	39167849	+	2777	TEC	- && - && -	-	0	0	0	0	2	3	0	0	0	0	0	0	0.013911	0.0195869	0	0
ENSG00000228956	0	0	1.83699	0	5.70381	5.35437	1.18263	0	0.459247	3.0602	-2.68472	0.15348	1	SATB1-AS1	3	18445024	18923280	+	16875	lncRNA	- && - && -	-	0	0	2	0	6	6	1	0	0	0	0.00221918	0	0.00686772	0.00644655	0.00142208	0
ENSG00000224462	2.07564	0	0	0	0	0.892394	1.18263	10.7647	0.51891	3.20992	-2.68261	0.166874	1	C4BPAP1	1	207165496	207183910	+	1893	unprocessed_pseudogene	- && sp|P04003|C4BPA_HUMAN C4b-binding protein alpha chain OS=Homo sapiens OX=9606 GN=C4BPA PE=1 SV=2 && PF00084:Sushi repeat (SCR repeat)	-	2	0	0	0	0	1	1	10	0.0222315	0	0	0	0	0.00957788	0.012677	0.115315
ENSG00000234040	0	0	0	0.926845	0	0	1.18263	6.45879	0.231711	1.91036	-2.68209	0.257793	1	RPL10P12	12	68626870	68627187	-	318	processed_pseudogene	- && sp|P27635|RL10_HUMAN 60S ribosomal protein L10 OS=Homo sapiens OX=9606 GN=RPL10 PE=1 SV=4 && PF00252:Ribosomal protein L16p/L10e	-	0	0	0	1	0	0	1	6	0	0	0	0.0593425	0	0	0.0754641	0.411871
ENSG00000077080	1.03782	0	0	0	0	5.35437	0	2.15293	0.259455	1.87682	-2.68129	0.249564	1	ACTL6B	7	100643097	100656448	-	2376	protein_coding	- && sp|O94805|ACL6B_HUMAN Actin-like protein 6B OS=Homo sapiens OX=9606 GN=ACTL6B PE=1 SV=1 && PF00022:Actin	-	1	0	0	0	0	6	0	2	0.0088561	0	0	0	0	0.0457852	0	0.0183747
ENSG00000273989	3.11346	1.0185	0	0	0	4.46197	11.8263	9.68819	1.03299	6.49413	-2.67913	0.0511214	1	ENSG00000273989	12	28236227	28236828	+	602	lncRNA	- && - && -	-	3	1	0	0	0	5	10	9	0.104861	0.0343806	0	0	0	0.150589	0.398631	0.326349
ENSG00000241185	0	1.0185	0	0	5.70381	1.78479	0	0	0.254625	1.87215	-2.67899	0.25058	1	ENSG00000241185	17	11998353	12021508	-	1000	transcribed_processed_pseudogene	- && sp|Q6QN05|RL21_CHILA 60S ribosomal protein L21 OS=Chinchilla lanigera OX=34839 GN=RPL21 PE=2 SV=3 && -	-	0	1	0	0	6	2	0	0	0	0.0206971	0	0	0.115893	0.0362618	0	0
ENSG00000236670	0	0	1.83699	0	1.90127	1.78479	0	8.61173	0.459247	3.07445	-2.67644	0.155881	1	KRT18P5	22	20482815	20484105	-	1291	processed_pseudogene	- && sp|P05783|K1C18_HUMAN Keratin, type I cytoskeletal 18 OS=Homo sapiens OX=9606 GN=KRT18 PE=1 SV=2 && PF00038:Intermediate filament protein	-	0	0	2	0	2	2	0	8	0	0	0.0290074	0	0.0299232	0.0280882	0	0.13527
ENSG00000183444	0	1.0185	0	0.926845	4.75318	0.892394	4.73054	2.15293	0.486336	3.13226	-2.67634	0.105884	1	OR7E38P	7	97966090	97967074	-	985	unprocessed_pseudogene	- && sp|Q6IFN5|O7E24_HUMAN Olfactory receptor 7E24 OS=Homo sapiens OX=9606 GN=OR7E24 PE=2 SV=1 && PF13853:Olfactory receptor	-	0	1	0	1	5	1	4	2	0	0.0210123	0	0.0191583	0.098048	0.018407	0.0974521	0.0443232
ENSG00000162624	2.07564	0	0	0	5.70381	0	7.09581	0	0.51891	3.1999	-2.67599	0.184821	1	LHX8	1	75128434	75161533	+	4471	protein_coding	- && sp|Q68G74|LHX8_HUMAN LIM/homeobox protein Lhx8 OS=Homo sapiens OX=9606 GN=LHX8 PE=1 SV=2 && PF00412:LIM domain|PF00046:Homeodomain	Homeobox	2	0	0	0	6	0	6	0	0.0094127	0	0	0	0.025921	0	0.0322043	0
ENSG00000257842	0	0	0	0	0.950635	3.56958	0	0	0	1.13005	-2.67432	0.391958	1	NOVA1-DT	14	26598369	26806467	+	5122	lncRNA	- && - && -	-	0	0	0	0	1	4	0	0	0	0	0	0	0.00377108	0.0141593	0	0
ENSG00000247872	0	0	0	0	0	0	3.5479	1.07647	0	1.15609	-2.67083	0.390727	1	SPCS2P3	5	816346	817001	+	656	processed_pseudogene	- && sp|Q28250|SPCS2_CANLF Signal peptidase complex subunit 2 OS=Canis lupus familiaris OX=9615 GN=SPCS2 PE=1 SV=1 && -	-	0	0	0	0	0	0	3	1	0	0	0	0	0	0	0.109745	0.0332761
ENSG00000225080	0	0	0	1.85369	0	0	5.91317	6.45879	0.463423	3.09299	-2.66671	0.192227	1	PFN1P4	1	148129497	148129898	+	402	processed_pseudogene	- && sp|P02584|PROF1_BOVIN Profilin-1 OS=Bos taurus OX=9913 GN=PFN1 PE=1 SV=2 && -	-	0	0	0	2	0	0	5	6	0	0	0	0.0938851	0	0	0.298477	0.325808
ENSG00000150783	0	0	1.83699	1.85369	0	1.78479	9.46107	12.9176	0.922669	6.04086	-2.66494	0.0615726	1	TEX12	11	112167372	112172556	+	1152	protein_coding	- && sp|Q9BXU0|TEX12_HUMAN Testis-expressed protein 12 OS=Homo sapiens OX=9606 GN=TEX12 PE=1 SV=1 && PF15219:Testis-expressed 12	-	0	0	2	2	0	2	8	12	0	0	0.0325075	0.032762	0	0.0314773	0.16665	0.227387
ENSG00000185056	0	2.037	0	0	10.457	0.892394	1.18263	0	0.50925	3.133	-2.66454	0.170246	1	C5orf47	5	173973779	174006140	+	2747	protein_coding	- && sp|Q569G3|CE047_HUMAN Uncharacterized protein C5orf47 OS=Homo sapiens OX=9606 GN=C5orf47 PE=2 SV=2 && PF15730:Domain of unknown function (DUF4680)	-	0	2	0	0	11	1	1	0	0	0.0150689	0	0	0.0773462	0.00660026	0.00873593	0
ENSG00000234956	0	2.037	0	0	0	1.78479	1.18263	9.68819	0.50925	3.1639	-2.66451	0.162673	1	LINC02539	6	137730170	137792835	-	1054	lncRNA	- && - && -	-	0	2	0	0	0	2	1	9	0	0.0392735	0	0	0	0.034404	0.0227681	0.186397
ENSG00000272024	3.11346	0	3.67397	1.85369	7.60508	20.5251	24.8353	2.15293	2.16028	13.7796	-2.66319	0.00409989	1	ENSG00000272024	8	51950284	51950690	+	407	lncRNA	- && - && -	-	3	0	4	2	8	23	21	2	0.155101	0	0.184023	0.0927317	0.379665	1.0246	1.2382	0.107269
ENSG00000269091	0	0	0.918493	0	3.80254	3.56958	0	0	0.229623	1.84303	-2.65908	0.253893	1	ENSG00000269091	19	50043196	50051062	-	1869	lncRNA	- && sp|Q8WTR7|ZN473_HUMAN Zinc finger protein 473 OS=Homo sapiens OX=9606 GN=ZNF473 PE=1 SV=1 && -	-	0	0	1	0	4	4	0	0	0	0	0.0100183	0	0.0413386	0.0388035	0	0
ENSG00000267781	0	0	0.918493	0	3.80254	3.56958	0	0	0.229623	1.84303	-2.65908	0.253893	1	SLC25A36P1	19	56386226	56386690	+	465	processed_pseudogene	- && sp|Q96CQ1|S2536_HUMAN Solute carrier family 25 member 36 OS=Homo sapiens OX=9606 GN=SLC25A36 PE=1 SV=1 && -	-	0	0	1	0	4	4	0	0	0	0	0.0402673	0	0.166154	0.155965	0	0
ENSG00000163993	0	2.037	0	0	1.90127	3.56958	7.09581	0	0.50925	3.14166	-2.65501	0.150549	1	S100P	4	6693878	6697170	+	471	protein_coding	- && sp|P25815|S100P_HUMAN Protein S100-P OS=Homo sapiens OX=9606 GN=S100P PE=1 SV=2 && PF01023:S-100/ICaBP type calcium binding domain	-	0	2	0	0	2	4	6	0	0	0.0878858	0	0	0.0820189	0.153978	0.305702	0
ENSG00000226917	0	0	0	0	0	4.46197	0	0	0	1.11549	-2.65397	0.442069	1	LINC01276	6	41499033	41519852	+	2068	lncRNA	- && - && -	-	0	0	0	0	0	5	0	0	0	0	0	0	0	0.0438369	0	0
ENSG00000004809	0	0	0	0	0	4.46197	0	0	0	1.11549	-2.65397	0.442069	1	SLC22A16	6	110424687	110476641	-	3907	protein_coding	- && sp|Q86VW1|S22AG_HUMAN Solute carrier family 22 member 16 OS=Homo sapiens OX=9606 GN=SLC22A16 PE=1 SV=1 && PF00083:Sugar (and other) transporter	-	0	0	0	0	0	5	0	0	0	0	0	0	0	0.0232031	0	0
ENSG00000260911	0	0	0	0	0	4.46197	0	0	0	1.11549	-2.65397	0.442069	1	ENSG00000260911	16	31043150	31049868	+	449	lncRNA	- && - && -	-	0	0	0	0	0	5	0	0	0	0	0	0	0	0.201903	0	0
ENSG00000283518	0	0	0	0	0	4.46197	0	0	0	1.11549	-2.65397	0.442069	1	LINC02775	1	214051194	214187773	-	2074	lncRNA	- && - && -	-	0	0	0	0	0	5	0	0	0	0	0	0	0	0.04371	0	0
ENSG00000229635	0	0	0	0	0	4.46197	0	0	0	1.11549	-2.65397	0.442069	1	ENSG00000229635	1	93384487	93384998	-	512	processed_pseudogene	- && sp|Q9UKB1|FBW1B_HUMAN F-box/WD repeat-containing protein 11 OS=Homo sapiens OX=9606 GN=FBXW11 PE=1 SV=1 && -	-	0	0	0	0	0	5	0	0	0	0	0	0	0	0.17706	0	0
ENSG00000256574	0	0	0	0	0	4.46197	0	0	0	1.11549	-2.65397	0.442069	1	OR13A1	10	45302298	45315608	-	2689	protein_coding	- && sp|Q8NGR1|O13A1_HUMAN Olfactory receptor 13A1 OS=Homo sapiens OX=9606 GN=OR13A1 PE=2 SV=2 && PF13853:Olfactory receptor	-	0	0	0	0	0	5	0	0	0	0	0	0	0	0.0337131	0	0
ENSG00000274191	0	0	0	0	0	4.46197	0	0	0	1.11549	-2.65397	0.442069	1	ENSG00000274191	12	122634130	122634673	+	544	lncRNA	- && - && -	-	0	0	0	0	0	5	0	0	0	0	0	0	0	0.166645	0	0
ENSG00000184730	0	0	0	0	0	0	2.36527	2.15293	0	1.12955	-2.64079	0.397071	1	APOBR	16	28494643	28498964	+	3792	protein_coding	- && sp|Q0VD83|APOBR_HUMAN Apolipoprotein B receptor OS=Homo sapiens OX=9606 GN=APOBR PE=1 SV=3 && -	-	0	0	0	0	0	0	2	2	0	0	0	0	0	0	0.012657	0.0115133
ENSG00000249236	0	0	0	0	0	0	2.36527	2.15293	0	1.12955	-2.64079	0.397071	1	ENSG00000249236	5	55978248	56111329	+	1169	lncRNA	- && sp|Q3KP44|ANR55_HUMAN Ankyrin repeat domain-containing protein 55 OS=Homo sapiens OX=9606 GN=ANKRD55 PE=1 SV=3 && -	-	0	0	0	0	0	0	2	2	0	0	0	0	0	0	0.0410566	0.0373467
ENSG00000284957	0	0	0	0	0	0	2.36527	2.15293	0	1.12955	-2.64079	0.397071	1	ENSG00000284957	8	11479203	11481068	-	710	lncRNA	- && sp|Q8N7M2|ZN283_HUMAN Zinc finger protein 283 OS=Homo sapiens OX=9606 GN=ZNF283 PE=1 SV=4 && -	-	0	0	0	0	0	0	2	2	0	0	0	0	0	0	0.0675988	0.0614906
ENSG00000235674	0	0	0	0	0	0	2.36527	2.15293	0	1.12955	-2.64079	0.397071	1	LDHAP2	1	235738005	235738989	+	985	processed_pseudogene	- && sp|Q9BE24|LDHA_MACFA L-lactate dehydrogenase A chain OS=Macaca fascicularis OX=9541 GN=LDHA PE=2 SV=4 && PF00056:lactate/malate dehydrogenase, NAD binding domain	-	0	0	0	0	0	0	2	2	0	0	0	0	0	0	0.0487261	0.0443232
ENSG00000255655	0	0	0	0	0	0	2.36527	2.15293	0	1.12955	-2.64079	0.397071	1	ENSG00000255655	12	109445410	109447497	-	603	lncRNA	- && sp|Q8N1T3|MYO1H_HUMAN Unconventional myosin-Ih OS=Homo sapiens OX=9606 GN=MYO1H PE=1 SV=2 && -	-	0	0	0	0	0	0	2	2	0	0	0	0	0	0	0.079594	0.0724018
ENSG00000260252	0	0	0	0	0	0	2.36527	2.15293	0	1.12955	-2.64079	0.397071	1	ENSG00000260252	16	72084857	72087443	+	369	lncRNA	- && - && -	-	0	0	0	0	0	0	2	2	0	0	0	0	0	0	0.130068	0.118315
ENSG00000224806	0	0	0	0	0	0	2.36527	2.15293	0	1.12955	-2.64079	0.397071	1	ARL5AP4	22	24686168	24686679	+	512	processed_pseudogene	- && sp|Q2KJ96|ARL5A_BOVIN ADP-ribosylation factor-like protein 5A OS=Bos taurus OX=9913 GN=ARL5A PE=2 SV=1 && -	-	0	0	0	0	0	0	2	2	0	0	0	0	0	0	0.0937406	0.0852701
ENSG00000285771	0	0	0	0	0	0	2.36527	2.15293	0	1.12955	-2.64079	0.397071	1	ENSG00000285771	6	7258910	7261993	-	1185	lncRNA	- && - && -	-	0	0	0	0	0	0	2	2	0	0	0	0	0	0	0.0405023	0.0368425
ENSG00000228700	0	0	0	0	0	0	2.36527	2.15293	0	1.12955	-2.64079	0.397071	1	ENSG00000228700	7	128433422	128433713	-	292	processed_pseudogene	- && - && -	-	0	0	0	0	0	0	2	2	0	0	0	0	0	0	0.164367	0.149515
ENSG00000291254	0	0	0	0	0	0	2.36527	2.15293	0	1.12955	-2.64079	0.397071	1	ENSG00000291254	12	9247656	9268113	-	1236	lncRNA	- && sp|Q61838|PZP_MOUSE Pregnancy zone protein OS=Mus musculus OX=10090 GN=Pzp PE=1 SV=3 && PF07703:Alpha-2-macroglobulin bait region domain|PF17789:Macroglobulin domain MG4	-	0	0	0	0	0	0	2	2	0	0	0	0	0	0	0.0388311	0.0353223
ENSG00000273367	0	0	0	0	0	0	2.36527	2.15293	0	1.12955	-2.64079	0.397071	1	ENSG00000273367	1	234372186	234372811	+	626	lncRNA	- && - && -	-	0	0	0	0	0	0	2	2	0	0	0	0	0	0	0.0766696	0.0697417
ENSG00000231929	0	0	0	0	0	0	2.36527	2.15293	0	1.12955	-2.64079	0.397071	1	HMGB3P31	X	134961711	134962305	-	595	processed_pseudogene	- && sp|O54879|HMGB3_MOUSE High mobility group protein B3 OS=Mus musculus OX=10090 GN=Hmgb3 PE=1 SV=3 && PF00505:HMG (high mobility group) box|PF09011:HMG-box domain	HMG	0	0	0	0	0	0	2	2	0	0	0	0	0	0	0.0806642	0.0733753
ENSG00000275756	0	0	0	0	0	0	2.36527	2.15293	0	1.12955	-2.64079	0.397071	1	ENSG00000275756	9	92104425	92105451	+	1027	processed_pseudogene	- && sp|A8MUA0|YB057_HUMAN Putative UPF0607 protein ENSP00000381514 OS=Homo sapiens OX=9606 PE=3 SV=1 && PF15229:POM121 family	-	0	0	0	0	0	0	2	2	0	0	0	0	0	0	0.0467334	0.0425105
ENSG00000139540	0	0	0	0	0	0	2.36527	2.15293	0	1.12955	-2.64079	0.397071	1	SLC39A5	12	56230049	56237846	+	2903	protein_coding	- && sp|Q6ZMH5|S39A5_HUMAN Zinc transporter ZIP5 OS=Homo sapiens OX=9606 GN=SLC39A5 PE=1 SV=3 && PF02535:ZIP Zinc transporter	-	0	0	0	0	0	0	2	2	0	0	0	0	0	0	0.016533	0.015039
ENSG00000286997	1.03782	0	0	0	0	2.67718	4.73054	0	0.259455	1.85193	-2.63951	0.257733	1	ENSG00000286997	17	61119095	61135969	-	4221	lncRNA	- && sp|P08548|LIN1_NYCCO LINE-1 reverse transcriptase homolog OS=Nycticebus coucang OX=9470 PE=4 SV=1 && -	-	1	0	0	0	0	3	4	0	0.0049851	0	0	0	0	0.0128862	0.0227411	0
ENSG00000241359	1.03782	0	0	0	1.90127	5.35437	0	0	0.259455	1.81391	-2.63863	0.260753	1	SYNPR-AS1	3	63423596	63550051	-	558	lncRNA	- && - && -	-	1	0	0	0	2	6	0	0	0.0377099	0	0	0	0.069231	0.194956	0	0
ENSG00000236366	3.11346	0	0	0	1.90127	3.56958	4.73054	8.61173	0.778365	4.70328	-2.63552	0.0709872	1	ENSG00000236366	6	142526455	142637889	-	2556	lncRNA	- && - && -	-	3	0	0	0	2	4	4	8	0.0246973	0	0	0	0.0151138	0.0283739	0.0375549	0.0683229
ENSG00000271268	0	0	0	0	0.950635	0	3.5479	0	0	1.12463	-2.63454	0.401615	1	ENSG00000271268	17	35861093	35861566	-	474	processed_pseudogene	- && sp|Q9UHA3|RLP24_HUMAN Probable ribosome biogenesis protein RLP24 OS=Homo sapiens OX=9606 GN=RSL24D1 PE=1 SV=1 && -	-	0	0	0	0	1	0	3	0	0	0	0	0	0.0407499	0	0.151883	0
ENSG00000258454	0	0	0	0	0.950635	0	3.5479	0	0	1.12463	-2.63454	0.401615	1	ENSG00000258454	14	76235817	76263474	+	520	lncRNA	- && - && -	-	0	0	0	0	1	0	3	0	0	0	0	0	0.0371451	0	0.138448	0
ENSG00000266373	0	0	0	0.926845	0	0.892394	0	6.45879	0.231711	1.8378	-2.63249	0.270769	1	ENSG00000266373	18	3580169	3580754	+	586	processed_pseudogene	- && sp|Q92610|ZN592_HUMAN Zinc finger protein 592 OS=Homo sapiens OX=9606 GN=ZNF592 PE=1 SV=2 && PF16622:zinc-finger C2H2-type	-	0	0	0	1	0	1	0	6	0	0	0	0.0322029	0	0.0309401	0	0.223507
ENSG00000123965	0	1.0185	0.918493	0	0	6.24676	4.73054	1.07647	0.484248	3.01344	-2.63185	0.143767	1	PMS2P5	7	74894116	74897835	+	516	unprocessed_pseudogene	- && sp|P54278|PMS2_HUMAN Mismatch repair endonuclease PMS2 OS=Homo sapiens OX=9606 GN=PMS2 PE=1 SV=2 && PF13589:Histidine kinase-, DNA gyrase B-, and HSP90-like ATPase	-	0	1	1	0	0	7	4	1	0	0.0401107	0.0362874	0	0	0.245962	0.186028	0.0423046
ENSG00000233275	0	0	0.918493	0	1.90127	0.892394	2.36527	2.15293	0.229623	1.82797	-2.6219	0.1884	1	ENSG00000233275	2	95434759	95435113	+	355	processed_pseudogene	- && sp|Q4KMG0|CDON_HUMAN Cell adhesion molecule-related/down-regulated by oncogenes OS=Homo sapiens OX=9606 GN=CDON PE=1 SV=2 && -	-	0	0	1	0	2	1	2	2	0	0	0.0527445	0	0.108819	0.051073	0.135198	0.122981
ENSG00000185130	0	0	0	5.56107	4.75318	8.92394	9.46107	11.8411	1.39027	8.74483	-2.61894	0.0220599	1	H2BC13	6	27807479	27807929	-	451	protein_coding	- && sp|Q99880|H2B1L_HUMAN Histone H2B type 1-L OS=Homo sapiens OX=9606 GN=H2BC13 PE=1 SV=3 && PF00125:Core histone H2A/H2B/H3/H4	-	0	0	0	6	5	10	8	11	0	0	0	0.251054	0.21414	0.402016	0.425678	0.532418
ENSG00000258597	0	0	1.83699	0	4.75318	0	7.09581	0	0.459247	2.96225	-2.61589	0.204197	1	SERPINA2	14	94364316	94366698	-	928	protein_coding	- && sp|P20848|A1ATR_HUMAN Putative alpha-1-antitrypsin-related protein OS=Homo sapiens OX=9606 GN=SERPINA2 PE=1 SV=1 && PF00079:Serpin (serine protease inhibitor)	-	0	0	2	0	5	0	6	0	0	0	0.0403541	0	0.10407	0	0.155157	0
ENSG00000075673	2.07564	0	0	0	1.90127	0	8.27844	2.15293	0.51891	3.08316	-2.61539	0.165393	1	ATP12A	13	24680408	24712472	+	4424	protein_coding	- && sp|P54707|AT12A_HUMAN Potassium-transporting ATPase alpha chain 2 OS=Homo sapiens OX=9606 GN=ATP12A PE=1 SV=3 && PF00702:haloacid dehalogenase-like hydrolase|PF13246:Cation transport ATPase (P-type)|PF00689:Cation transporting ATPase, C-terminus|PF00122:E1-E2 ATPase|PF00690:Cation transporter/ATPase, N-terminus	-	2	0	0	0	2	0	7	2	0.0095127	0	0	0	0.00873212	0	0.0379709	0.00986851
ENSG00000261529	0	1.0185	0	0	0	7.13916	0	0	0.254625	1.78479	-2.61312	0.319051	1	ENSG00000261529	15	25345633	25347235	-	1603	lncRNA	- && - && -	-	0	1	0	0	0	8	0	0	0	0.0129115	0	0	0	0.090485	0	0
ENSG00000241464	0	0	0	0	0	0	1.18263	3.2294	0	1.10301	-2.61053	0.409043	1	RPL39P38	19	18285343	18285495	-	153	processed_pseudogene	- && sp|Q3T051|RL39_BOVIN 60S ribosomal protein L39 OS=Bos taurus OX=9913 GN=RPL39 PE=3 SV=3 && -	-	0	0	0	0	0	0	1	3	0	0	0	0	0	0	0.156847	0.428023
ENSG00000185986	0	0	0.918493	0	0	2.67718	2.36527	2.15293	0.229623	1.79885	-2.60281	0.225845	1	SDHAP3	5	1572222	1593289	-	728	transcribed_unprocessed_pseudogene	- && sp|P31040|SDHA_HUMAN Succinate dehydrogenase [ubiquinone] flavoprotein subunit, mitochondrial OS=Homo sapiens OX=9606 GN=SDHA PE=1 SV=2 && PF02910:Fumarate reductase flavoprotein C-term	-	0	0	1	0	0	3	2	2	0	0	0.0257202	0	0	0.0747153	0.0659274	0.0599702
ENSG00000225671	0	0	0.918493	0	0	1.78479	0	5.38233	0.229623	1.79178	-2.59978	0.273043	1	FCF1P6	1	50405430	50406024	-	595	processed_pseudogene	- && sp|Q32PD0|FCF1_BOVIN rRNA-processing protein FCF1 homolog OS=Bos taurus OX=9913 GN=FCF1 PE=2 SV=1 && PF04900:Fcf1	-	0	0	1	0	0	2	0	5	0	0	0.0314694	0	0	0.0609443	0	0.183438
ENSG00000188089	0	0	0	1.85369	0	6.24676	0	5.38233	0.463423	2.90727	-2.59965	0.206527	1	PLA2G4E	15	41981394	42051190	-	7759	protein_coding	- && sp|Q3MJ16|PA24E_HUMAN Cytosolic phospholipase A2 epsilon OS=Homo sapiens OX=9606 GN=PLA2G4E PE=1 SV=4 && PF01735:Lysophospholipase catalytic domain	-	0	0	0	2	0	7	0	5	0	0	0	0.00486426	0	0.0163573	0	0.014067
ENSG00000287884	0	0	0.918493	0	2.85191	0	0	4.30586	0.229623	1.78944	-2.59858	0.271091	1	ENSG00000287884	19	4692021	4694340	+	1875	lncRNA	- && - && -	-	0	0	1	0	3	0	0	4	0	0	0.00998629	0	0.0309047	0	0	0.0465689
ENSG00000261740	2.07564	0	0	0	4.75318	2.67718	2.36527	2.15293	0.51891	2.98714	-2.59854	0.128177	1	BOLA2-SMG1P6	16	29443230	29454651	-	3417	protein_coding	- && sp|Q96Q15|SMG1_HUMAN Serine/threonine-protein kinase SMG1 OS=Homo sapiens OX=9606 GN=SMG1 PE=1 SV=3 && -	-	2	0	0	0	5	3	2	2	0.0123161	0	0	0	0.0282638	0.0159183	0.014046	0.0127768
ENSG00000291027	0	1.0185	0	0	3.80254	0	1.18263	2.15293	0.254625	1.78453	-2.59447	0.23234	1	UBE2Q2P1	15	84527196	84571216	-	2960	lncRNA	- && sp|Q8K2Z8|UB2Q2_MOUSE Ubiquitin-conjugating enzyme E2 Q2 OS=Mus musculus OX=10090 GN=Ube2q2 PE=2 SV=2 && -	-	0	1	0	0	4	0	1	2	0	0.00699227	0	0	0.026102	0	0.00810729	0.0147494
ENSG00000253603	0	2.037	0	0	3.80254	3.56958	2.36527	2.15293	0.50925	2.97258	-2.59269	0.12821	1	CERNA3	8	56074592	56075274	+	557	lncRNA	- && - && -	-	0	2	0	0	4	4	2	2	0	0.0743164	0	0	0.138711	0.130204	0.0861673	0.0783812
ENSG00000261707	0	0	1.83699	0	4.75318	0	4.73054	2.15293	0.459247	2.90916	-2.5895	0.16926	1	ENSG00000261707	16	77741468	77743000	-	800	lncRNA	- && sp|P0C024|NUDT7_HUMAN Peroxisomal coenzyme A diphosphatase NUDT7 OS=Homo sapiens OX=9606 GN=NUDT7 PE=1 SV=1 && -	-	0	0	2	0	5	0	4	2	0	0	0.0468107	0	0.120722	0	0.119988	0.0545729
ENSG00000253549	0	2.037	0	0	1.90127	5.35437	3.5479	1.07647	0.50925	2.97	-2.58931	0.137312	1	CA3-AS1	8	85440596	85464915	-	3728	lncRNA	- && sp|P07451|CAH3_HUMAN Carbonic anhydrase 3 OS=Homo sapiens OX=9606 GN=CA3 PE=1 SV=3 && -	-	0	2	0	0	2	6	3	1	0	0.0111036	0	0	0.0103624	0.0291807	0.0193114	0.00585546
ENSG00000111432	0	0	1.83699	0	0	7.13916	0	4.30586	0.459247	2.86125	-2.58509	0.211781	1	FZD10	12	130162459	130165740	+	3282	protein_coding	- && sp|Q9ULW2|FZD10_HUMAN Frizzled-10 OS=Homo sapiens OX=9606 GN=FZD10 PE=1 SV=1 && PF01392:Fz domain|PF01534:Frizzled/Smoothened family membrane region	-	0	0	2	0	0	8	0	4	0	0	0.0114103	0	0	0.0441948	0	0.0266047
ENSG00000265201	0	1.0185	0	0	0.950635	2.67718	2.36527	1.07647	0.254625	1.76739	-2.58122	0.200798	1	MIR4677	1	243346176	243346255	+	80	miRNA	- && - && -	-	0	1	0	0	1	3	2	1	0	0.258714	0	0	0.241443	0.67991	0.59994	0.272864
ENSG00000199846	0	0	0	0	0	0	0	4.30586	0	1.07647	-2.58064	0.455249	1	RNU1-72P	7	129484504	129484656	+	153	snRNA	- && - && -	-	0	0	0	0	0	0	0	4	0	0	0	0	0	0	0	0.570697
ENSG00000142698	0	0	0	0	0	0	0	4.30586	0	1.07647	-2.58064	0.455249	1	C1orf94	1	34166883	34219131	+	3339	protein_coding	- && sp|Q6P1W5|CA094_HUMAN Uncharacterized protein C1orf94 OS=Homo sapiens OX=9606 GN=C1orf94 PE=1 SV=2 && -	-	0	0	0	0	0	0	0	4	0	0	0	0	0	0	0	0.0261505
ENSG00000164035	0	0	0	0	0	0	0	4.30586	0	1.07647	-2.58064	0.455249	1	EMCN	4	100395341	100880126	-	5172	protein_coding	- && sp|Q9ULC0|MUCEN_HUMAN Endomucin OS=Homo sapiens OX=9606 GN=EMCN PE=1 SV=2 && PF07010:Endomucin	-	0	0	0	0	0	0	0	4	0	0	0	0	0	0	0	0.0168826
ENSG00000250038	0	0	0	0	0	0	0	4.30586	0	1.07647	-2.58064	0.455249	1	ENSG00000250038	4	28343862	28402936	-	1847	lncRNA	- && sp|Q92918|M4K1_HUMAN Mitogen-activated protein kinase kinase kinase kinase 1 OS=Homo sapiens OX=9606 GN=MAP4K1 PE=1 SV=1 && -	-	0	0	0	0	0	0	0	4	0	0	0	0	0	0	0	0.0472748
ENSG00000120645	0	0	0	0	0	0	0	4.30586	0	1.07647	-2.58064	0.455249	1	IQSEC3	12	66767	178455	+	7679	protein_coding	- && sp|Q9UPP2|IQEC3_HUMAN IQ motif and SEC7 domain-containing protein 3 OS=Homo sapiens OX=9606 GN=IQSEC3 PE=2 SV=3 && -	-	0	0	0	0	0	0	0	4	0	0	0	0	0	0	0	0.0113708
ENSG00000173557	0	0	0	0	0	0	0	4.30586	0	1.07647	-2.58064	0.455249	1	FAM166C	2	26562585	26579532	+	2504	protein_coding	- && sp|A6NJV1|F166C_HUMAN Protein FAM166C OS=Homo sapiens OX=9606 GN=FAM166C PE=3 SV=1 && PF10629:Protein of unknown function (DUF2475)	-	0	0	0	0	0	0	0	4	0	0	0	0	0	0	0	0.0348709
ENSG00000283627	0	0	0	0	0	0	0	4.30586	0	1.07647	-2.58064	0.455249	1	ENSG00000283627	14	89013386	89025807	+	490	lncRNA	- && - && -	-	0	0	0	0	0	0	0	4	0	0	0	0	0	0	0	0.178197
ENSG00000261431	0	0	0	0	0	0	0	4.30586	0	1.07647	-2.58064	0.455249	1	DHX35-DT	20	38961925	38962111	-	187	lncRNA	- && - && -	-	0	0	0	0	0	0	0	4	0	0	0	0	0	0	0	0.466934
ENSG00000287886	0	0	0	0	0	0	0	4.30586	0	1.07647	-2.58064	0.455249	1	ENSG00000287886	20	53738728	53741797	+	1525	lncRNA	- && - && -	-	0	0	0	0	0	0	0	4	0	0	0	0	0	0	0	0.0572568
ENSG00000169271	0	0	0	0	0	0	0	4.30586	0	1.07647	-2.58064	0.455249	1	HSPB3	5	54455699	54456377	+	679	protein_coding	- && sp|Q12988|HSPB3_HUMAN Heat shock protein beta-3 OS=Homo sapiens OX=9606 GN=HSPB3 PE=1 SV=2 && PF00011:Hsp20/alpha crystallin family	-	0	0	0	0	0	0	0	4	0	0	0	0	0	0	0	0.128596
ENSG00000261418	0	0	0	0	0	0	0	4.30586	0	1.07647	-2.58064	0.455249	1	HERC2P6	15	23430839	23435212	+	736	unprocessed_pseudogene	- && sp|O95714|HERC2_HUMAN E3 ubiquitin-protein ligase HERC2 OS=Homo sapiens OX=9606 GN=HERC2 PE=1 SV=2 && -	-	0	0	0	0	0	0	0	4	0	0	0	0	0	0	0	0.118637
ENSG00000280198	0	0	0	0	0	0	0	4.30586	0	1.07647	-2.58064	0.455249	1	ENSG00000280198	17	18026072	18026771	-	700	TEC	- && sp|Q91YY4|ATPF2_MOUSE ATP synthase mitochondrial F1 complex assembly factor 2 OS=Mus musculus OX=10090 GN=Atpaf2 PE=1 SV=1 && -	-	0	0	0	0	0	0	0	4	0	0	0	0	0	0	0	0.124738
ENSG00000229971	0	0	0	0	0	0	0	4.30586	0	1.07647	-2.58064	0.455249	1	ENSG00000229971	22	36552165	36552700	+	405	lncRNA	- && - && -	-	0	0	0	0	0	0	0	4	0	0	0	0	0	0	0	0.215597
ENSG00000227352	0	0	0	0	0	0	0	4.30586	0	1.07647	-2.58064	0.455249	1	ARHGEF7-AS1	13	111144305	111144733	-	321	lncRNA	- && - && -	-	0	0	0	0	0	0	0	4	0	0	0	0	0	0	0	0.272014
ENSG00000213060	0	0	0	0	0	0	0	4.30586	0	1.07647	-2.58064	0.455249	1	ENSG00000213060	1	171803517	171803939	+	423	processed_pseudogene	- && sp|P62846|RS15_CHICK 40S ribosomal protein S15 OS=Gallus gallus OX=9031 GN=RPS15 PE=2 SV=2 && PF00203:Ribosomal protein S19	-	0	0	0	0	0	0	0	4	0	0	0	0	0	0	0	0.206422
ENSG00000286055	0	0	0	0	0	0	0	4.30586	0	1.07647	-2.58064	0.455249	1	ENSG00000286055	4	144010237	144012598	+	1048	lncRNA	- && - && -	-	0	0	0	0	0	0	0	4	0	0	0	0	0	0	0	0.0833174
ENSG00000122787	0	0	0	0	0	0	0	4.30586	0	1.07647	-2.58064	0.455249	1	AKR1D1	7	138002324	138118305	+	3412	protein_coding	- && sp|P51857|AK1D1_HUMAN Aldo-keto reductase family 1 member D1 OS=Homo sapiens OX=9606 GN=AKR1D1 PE=1 SV=1 && PF00248:Aldo/keto reductase family	-	0	0	0	0	0	0	0	4	0	0	0	0	0	0	0	0.025591
ENSG00000258586	0	0	0	0	0	0	0	4.30586	0	1.07647	-2.58064	0.455249	1	LINC02274	14	73822559	73830135	-	1174	lncRNA	- && sp|P11369|LORF2_MOUSE LINE-1 retrotransposable element ORF2 protein OS=Mus musculus OX=10090 GN=Pol PE=1 SV=2 && -	-	0	0	0	0	0	0	0	4	0	0	0	0	0	0	0	0.0743753
ENSG00000231173	0	0	0	0	0	0	0	4.30586	0	1.07647	-2.58064	0.455249	1	ENSG00000231173	2	741977	749856	+	256	lncRNA	- && - && -	-	0	0	0	0	0	0	0	4	0	0	0	0	0	0	0	0.341081
ENSG00000248307	0	0	0	0	0	0	0	4.30586	0	1.07647	-2.58064	0.455249	1	LINC00616	4	137978547	138131182	-	6177	lncRNA	- && - && -	-	0	0	0	0	0	0	0	4	0	0	0	0	0	0	0	0.0141358
ENSG00000223753	0	0	0	0	0	0	0	4.30586	0	1.07647	-2.58064	0.455249	1	ENSG00000223753	X	101683780	101684449	+	670	processed_pseudogene	- && - && -	-	0	0	0	0	0	0	0	4	0	0	0	0	0	0	0	0.130323
ENSG00000249910	0	0	0	0	0	0	0	4.30586	0	1.07647	-2.58064	0.455249	1	TRIM51CP	11	48945694	48951895	+	1357	unprocessed_pseudogene	- && sp|Q9BSJ1|TRI51_HUMAN Tripartite motif-containing protein 51 OS=Homo sapiens OX=9606 GN=TRIM51 PE=2 SV=2 && PF15227:zinc finger of C3HC4-type, RING	-	0	0	0	0	0	0	0	4	0	0	0	0	0	0	0	0.0643453
ENSG00000259277	0	0	0	0	0	0	0	4.30586	0	1.07647	-2.58064	0.455249	1	ENSG00000259277	15	28970196	28977464	-	751	lncRNA	- && - && -	-	0	0	0	0	0	0	0	4	0	0	0	0	0	0	0	0.116267
ENSG00000280039	0	0	0	0	0	0	0	4.30586	0	1.07647	-2.58064	0.455249	1	RN7SKP23	16	23412380	23416680	+	4301	TEC	- && sp|P83436|COG7_HUMAN Conserved oligomeric Golgi complex subunit 7 OS=Homo sapiens OX=9606 GN=COG7 PE=1 SV=1 && -	-	0	0	0	0	0	0	0	4	0	0	0	0	0	0	0	0.0203015
ENSG00000225873	0	0	0	0	0	0	0	4.30586	0	1.07647	-2.58064	0.455249	1	C3orf86P	3	44421127	44439946	-	1204	transcribed_unitary_pseudogene	- && sp|P0DN24|CC086_HUMAN Uncharacterized protein C3orf86 OS=Homo sapiens OX=9606 GN=C3orf86 PE=4 SV=1 && -	-	0	0	0	0	0	0	0	4	0	0	0	0	0	0	0	0.0725221
ENSG00000206881	0	0	0	0	0	0	0	4.30586	0	1.07647	-2.58064	0.455249	1	RNU6-190P	6	17619533	17619634	+	102	snRNA	- && - && -	-	0	0	0	0	0	0	0	4	0	0	0	0	0	0	0	0.856045
ENSG00000225718	0	0	0	0	0	0	0	4.30586	0	1.07647	-2.58064	0.455249	1	ENSG00000225718	7	69186821	69430923	-	2742	lncRNA	- && - && -	-	0	0	0	0	0	0	0	4	0	0	0	0	0	0	0	0.0318441
ENSG00000240584	0	0	0	0	0	0	0	4.30586	0	1.07647	-2.58064	0.455249	1	RN7SL547P	20	7633562	7633851	-	290	misc_RNA	- && - && -	-	0	0	0	0	0	0	0	4	0	0	0	0	0	0	0	0.301092
ENSG00000213026	0	0	0	0	0	0	0	4.30586	0	1.07647	-2.58064	0.455249	1	CFL1P4	1	241993185	241993682	+	498	processed_pseudogene	- && sp|P45592|COF1_RAT Cofilin-1 OS=Rattus norvegicus OX=10116 GN=Cfl1 PE=1 SV=3 && -	-	0	0	0	0	0	0	0	4	0	0	0	0	0	0	0	0.175335
ENSG00000136634	0	0	0	0	0	0	0	4.30586	0	1.07647	-2.58064	0.455249	1	IL10	1	206767602	206774541	-	4342	protein_coding	- && sp|P22301|IL10_HUMAN Interleukin-10 OS=Homo sapiens OX=9606 GN=IL10 PE=1 SV=1 && PF00726:Interleukin 10	-	0	0	0	0	0	0	0	4	0	0	0	0	0	0	0	0.0201098
ENSG00000221300	0	0	0	0	0	0	0	4.30586	0	1.07647	-2.58064	0.455249	1	ENSG00000221300	2	42440377	42440436	+	60	snoRNA	- && - && -	-	0	0	0	0	0	0	0	4	0	0	0	0	0	0	0	1.45528
ENSG00000187536	0	0	0	0	0	0	0	4.30586	0	1.07647	-2.58064	0.455249	1	TPM3P7	2	25809925	25810656	-	732	processed_pseudogene	- && sp|Q63610|TPM3_RAT Tropomyosin alpha-3 chain OS=Rattus norvegicus OX=10116 GN=Tpm3 PE=1 SV=2 && -	-	0	0	0	0	0	0	0	4	0	0	0	0	0	0	0	0.119285
ENSG00000235584	0	0	0	0	0	0	0	4.30586	0	1.07647	-2.58064	0.455249	1	ENSG00000235584	2	95660588	95668727	+	2058	lncRNA	- && - && -	-	0	0	0	0	0	0	0	4	0	0	0	0	0	0	0	0.0424279
ENSG00000265706	0	0	0	0	0	0	0	4.30586	0	1.07647	-2.58064	0.455249	1	SNORD53B	2	28927983	28928060	+	78	snoRNA	- && - && -	-	0	0	0	0	0	0	0	4	0	0	0	0	0	0	0	1.11944
ENSG00000248191	0	0	0	0	0	0	0	4.30586	0	1.07647	-2.58064	0.455249	1	PES1P1	4	134327063	134328798	+	1736	processed_pseudogene	- && sp|O00541|PESC_HUMAN Pescadillo homolog OS=Homo sapiens OX=9606 GN=PES1 PE=1 SV=1 && PF06732:Pescadillo N-terminus	-	0	0	0	0	0	0	0	4	0	0	0	0	0	0	0	0.0502976
ENSG00000251111	0	0	0	0	0	0	0	4.30586	0	1.07647	-2.58064	0.455249	1	FCF1P8	4	55351812	55352408	-	597	processed_pseudogene	- && sp|Q32PD0|FCF1_BOVIN rRNA-processing protein FCF1 homolog OS=Bos taurus OX=9913 GN=FCF1 PE=2 SV=1 && -	-	0	0	0	0	0	0	0	4	0	0	0	0	0	0	0	0.146259
ENSG00000251008	0	0	0	0	0	0	0	4.30586	0	1.07647	-2.58064	0.455249	1	LTO1P1	4	186170863	186171257	-	395	processed_pseudogene	- && sp|Q8WV07|LTO1_HUMAN Protein LTO1 homolog OS=Homo sapiens OX=9606 GN=LTO1 PE=1 SV=2 && -	-	0	0	0	0	0	0	0	4	0	0	0	0	0	0	0	0.221055
ENSG00000289179	0	0	0	0	0	0	0	4.30586	0	1.07647	-2.58064	0.455249	1	ENSG00000289179	4	174213390	174214474	-	1085	lncRNA	- && - && -	-	0	0	0	0	0	0	0	4	0	0	0	0	0	0	0	0.0804761
ENSG00000290020	0	0	0	0	0	0	0	4.30586	0	1.07647	-2.58064	0.455249	1	ENSG00000290020	5	131210048	131223514	+	419	lncRNA	- && - && -	-	0	0	0	0	0	0	0	4	0	0	0	0	0	0	0	0.208393
ENSG00000228540	0	0	0	0	0	0	0	4.30586	0	1.07647	-2.58064	0.455249	1	ENSG00000228540	7	110724159	110725825	-	557	lncRNA	- && - && -	-	0	0	0	0	0	0	0	4	0	0	0	0	0	0	0	0.156762
ENSG00000127412	0	0	0	0	0	0	0	4.30586	0	1.07647	-2.58064	0.455249	1	TRPV5	7	142908101	142933746	-	3624	protein_coding	- && sp|Q9NQA5|TRPV5_HUMAN Transient receptor potential cation channel subfamily V member 5 OS=Homo sapiens OX=9606 GN=TRPV5 PE=1 SV=2 && -	-	0	0	0	0	0	0	0	4	0	0	0	0	0	0	0	0.024094
ENSG00000253335	0	0	0	0	0	0	0	4.30586	0	1.07647	-2.58064	0.455249	1	ENSG00000253335	8	18989279	19000952	+	545	lncRNA	- && - && -	-	0	0	0	0	0	0	0	4	0	0	0	0	0	0	0	0.160214
ENSG00000271225	0	0	0	0	0	0	0	4.30586	0	1.07647	-2.58064	0.455249	1	BNIP3P4	9	64810865	64811429	-	565	processed_pseudogene	- && sp|Q12983|BNIP3_HUMAN BCL2/adenovirus E1B 19 kDa protein-interacting protein 3 OS=Homo sapiens OX=9606 GN=BNIP3 PE=1 SV=3 && -	-	0	0	0	0	0	0	0	4	0	0	0	0	0	0	0	0.154543
ENSG00000271086	0	0	0	0	0	0	0	4.30586	0	1.07647	-2.58064	0.455249	1	NAMA	9	99355337	99377240	-	5384	lncRNA	- && - && -	-	0	0	0	0	0	0	0	4	0	0	0	0	0	0	0	0.0162178
ENSG00000270432	0	0	0	0	0	0	0	4.30586	0	1.07647	-2.58064	0.455249	1	OR7E108P	9	90751240	90752230	-	991	unprocessed_pseudogene	- && sp|Q6IFN5|O7E24_HUMAN Olfactory receptor 7E24 OS=Homo sapiens OX=9606 GN=OR7E24 PE=2 SV=1 && -	-	0	0	0	0	0	0	0	4	0	0	0	0	0	0	0	0.0881096
ENSG00000234376	0	0	0	0	0	0	0	4.30586	0	1.07647	-2.58064	0.455249	1	UBTFL2	11	89752785	89753975	-	1191	processed_pseudogene	- && sp|P0CB47|UBFL1_HUMAN Upstream-binding factor 1-like protein 1 OS=Homo sapiens OX=9606 GN=UBTFL1 PE=1 SV=1 && PF00505:HMG (high mobility group) box	HMG	0	0	0	0	0	0	0	4	0	0	0	0	0	0	0	0.0733137
ENSG00000255440	0	0	0	0	0	0	0	4.30586	0	1.07647	-2.58064	0.455249	1	ENSG00000255440	11	74398825	74416379	+	935	lncRNA	- && - && -	-	0	0	0	0	0	0	0	4	0	0	0	0	0	0	0	0.0933868
ENSG00000233719	0	0	0	0	0	0	0	4.30586	0	1.07647	-2.58064	0.455249	1	GOT2P3	12	9641723	9643011	+	1289	transcribed_processed_pseudogene	- && sp|Q4R559|AATM_MACFA Aspartate aminotransferase, mitochondrial OS=Macaca fascicularis OX=9541 GN=GOT2 PE=2 SV=1 && PF00155:Aminotransferase class I and II	-	0	0	0	0	0	0	0	4	0	0	0	0	0	0	0	0.0677398
ENSG00000259036	0	0	0	0	0	0	0	4.30586	0	1.07647	-2.58064	0.455249	1	ENSG00000259036	14	96233431	96234101	-	572	lncRNA	- && - && -	-	0	0	0	0	0	0	0	4	0	0	0	0	0	0	0	0.152651
ENSG00000109047	0	0	0	0	0	0	0	4.30586	0	1.07647	-2.58064	0.455249	1	RCVRN	17	9896320	9905271	-	2571	protein_coding	- && sp|P35243|RECO_HUMAN Recoverin OS=Homo sapiens OX=9606 GN=RCVRN PE=1 SV=2 && PF13499:EF-hand domain pair	-	0	0	0	0	0	0	0	4	0	0	0	0	0	0	0	0.0339621
ENSG00000265399	0	0	0	0	0	0	0	4.30586	0	1.07647	-2.58064	0.455249	1	ENSG00000265399	18	3190397	3247277	+	1771	lncRNA	- && sp|P52179|MYOM1_HUMAN Myomesin-1 OS=Homo sapiens OX=9606 GN=MYOM1 PE=1 SV=2 && -	-	0	0	0	0	0	0	0	4	0	0	0	0	0	0	0	0.0493036
ENSG00000267735	0	0	0	0	0	0	0	4.30586	0	1.07647	-2.58064	0.455249	1	ENSG00000267735	19	12880969	12884088	+	456	lncRNA	- && sp|O00115|DNS2A_HUMAN Deoxyribonuclease-2-alpha OS=Homo sapiens OX=9606 GN=DNASE2 PE=1 SV=2 && -	-	0	0	0	0	0	0	0	4	0	0	0	0	0	0	0	0.191484
ENSG00000268038	0	0	0	0	0	0	0	4.30586	0	1.07647	-2.58064	0.455249	1	LINC01785	19	22615551	22623980	-	2031	lncRNA	- && - && -	-	0	0	0	0	0	0	0	4	0	0	0	0	0	0	0	0.0429919
ENSG00000264757	0	0	0	0	0	0	0	4.30586	0	1.07647	-2.58064	0.455249	1	MIR3198-1	22	17764180	17764259	-	80	miRNA	- && - && -	-	0	0	0	0	0	0	0	4	0	0	0	0	0	0	0	1.09146
ENSG00000228184	0	0	0	0	0	0	0	4.30586	0	1.07647	-2.58064	0.455249	1	SNX19P1	21	13525599	13528579	+	2981	processed_pseudogene	- && sp|Q92543|SNX19_HUMAN Sorting nexin-19 OS=Homo sapiens OX=9606 GN=SNX19 PE=1 SV=2 && -	-	0	0	0	0	0	0	0	4	0	0	0	0	0	0	0	0.029291
ENSG00000115556	0	0	0.918493	0	3.80254	0.892394	2.36527	0	0.229623	1.76505	-2.58008	0.237629	1	PLCD4	2	218607855	218637184	+	5777	protein_coding	- && sp|Q9BRC7|PLCD4_HUMAN 1-phosphatidylinositol 4,5-bisphosphate phosphodiesterase delta-4 OS=Homo sapiens OX=9606 GN=PLCD4 PE=1 SV=1 && PF00387:Phosphatidylinositol-specific phospholipase C, Y domain|PF00168:C2 domain	-	0	0	1	0	4	1	2	0	0	0	0.00324118	0	0.013374	0.00313847	0.00830798	0
ENSG00000267765	1.03782	0	0	0.926845	1.90127	5.35437	0	4.30586	0.491166	2.89038	-2.57982	0.146091	1	ENSG00000267765	17	42683187	42699466	-	719	lncRNA	- && - && -	-	1	0	0	1	2	6	0	4	0.0292658	0	0	0.026246	0.0537287	0.151301	0	0.121442
ENSG00000145040	2.07564	0	0	2.78054	5.70381	1.78479	15.3742	6.45879	1.21404	7.33041	-2.57936	0.0293641	1	UCN2	3	48561718	48563781	-	1498	protein_coding	- && sp|Q96RP3|UCN2_HUMAN Urocortin-2 OS=Homo sapiens OX=9606 GN=UCN2 PE=1 SV=1 && PF00473:Corticotropin-releasing factor family	-	2	0	0	3	6	2	13	6	0.0280936	0	0	0.0377922	0.077365	0.0242068	0.208257	0.0874332
ENSG00000240687	0	2.037	0	0	1.90127	1.78479	8.27844	0	0.50925	2.99112	-2.57607	0.173573	1	ENSG00000240687	2	9638707	9712920	+	3000	lncRNA	- && - && -	-	0	2	0	0	2	2	7	0	0	0.0137981	0	0	0.012877	0.0120873	0.0559944	0
ENSG00000279078	0	2.037	0	0	0	7.13916	3.5479	1.07647	0.50925	2.94088	-2.57047	0.178202	1	SND1-IT1	7	127997597	128000077	+	2481	lncRNA	- && sp|Q9HBX3|SNIT1_HUMAN Uncharacterized protein encoded by SND1-IT1 OS=Homo sapiens OX=9606 GN=SND1-IT1 PE=4 SV=1 && -	-	0	2	0	0	0	8	3	1	0	0.0166845	0	0	0	0.0584633	0.0290176	0.00879853
ENSG00000129226	0	1.0185	0	0	2.85191	1.78479	2.36527	0	0.254625	1.75049	-2.56973	0.232648	1	CD68	17	7579491	7582111	+	2163	protein_coding	- && sp|P34810|CD68_HUMAN Macrosialin OS=Homo sapiens OX=9606 GN=CD68 PE=1 SV=2 && PF01299:Lysosome-associated membrane glycoprotein (Lamp)	-	0	1	0	0	3	2	2	0	0	0.00956871	0	0	0.0267898	0.0167646	0.0221892	0
ENSG00000279853	0	0	0	0	1.90127	0	2.36527	0	0	1.06663	-2.56588	0.419842	1	ENSG00000279853	7	44367140	44369292	-	2153	TEC	- && - && -	-	0	0	0	0	2	0	2	0	0	0	0	0	0.0179428	0	0.0222922	0
ENSG00000205426	0	0	0	0	1.90127	0	2.36527	0	0	1.06663	-2.56588	0.419842	1	KRT81	12	52285913	52291534	-	1929	protein_coding	- && sp|Q14533|KRT81_HUMAN Keratin, type II cuticular Hb1 OS=Homo sapiens OX=9606 GN=KRT81 PE=1 SV=3 && PF16208:Keratin type II head|PF00038:Intermediate filament protein	-	0	0	0	0	2	0	2	0	0	0	0	0	0.0200264	0	0.0248809	0
ENSG00000253961	0	0	0	0	1.90127	0	2.36527	0	0	1.06663	-2.56588	0.419842	1	ENSG00000253961	8	31167078	31177167	-	758	lncRNA	- && - && -	-	0	0	0	0	2	0	2	0	0	0	0	0	0.0509643	0	0.0633182	0
ENSG00000128285	0	0	0	0	1.90127	0	2.36527	0	0	1.06663	-2.56588	0.419842	1	MCHR1	22	40679273	40682812	+	2436	protein_coding	- && sp|Q99705|MCHR1_HUMAN Melanin-concentrating hormone receptor 1 OS=Homo sapiens OX=9606 GN=MCHR1 PE=1 SV=2 && -	-	0	0	0	0	2	0	2	0	0	0	0	0	0.0158583	0	0.0197025	0
ENSG00000289052	0	0	0	0	1.90127	0	2.36527	0	0	1.06663	-2.56588	0.419842	1	ENSG00000289052	7	150868626	150877138	-	244	lncRNA	- && - && -	-	0	0	0	0	2	0	2	0	0	0	0	0	0.158323	0	0.196702	0
ENSG00000227479	0	0	0	0	1.90127	0	2.36527	0	0	1.06663	-2.56588	0.419842	1	ENSG00000227479	2	240227560	240256035	-	429	lncRNA	- && - && -	-	0	0	0	0	2	0	2	0	0	0	0	0	0.0900487	0	0.111877	0
ENSG00000255314	0	0	0	0	1.90127	0	2.36527	0	0	1.06663	-2.56588	0.419842	1	ENSG00000255314	11	46123031	46177106	+	1630	lncRNA	- && - && -	-	0	0	0	0	2	0	2	0	0	0	0	0	0.0236999	0	0.0294449	0
ENSG00000180061	0	0	0	0	1.90127	0	2.36527	0	0	1.06663	-2.56588	0.419842	1	TMEM150B	19	55312801	55334048	-	1714	protein_coding	- && sp|A6NC51|T150B_HUMAN Modulator of macroautophagy TMEM150B OS=Homo sapiens OX=9606 GN=TMEM150B PE=2 SV=1 && PF10277:Frag1/DRAM/Sfk1 family	-	0	0	0	0	2	0	2	0	0	0	0	0	0.0225385	0	0.0280019	0
ENSG00000231090	0	0	0	0	1.90127	0	2.36527	0	0	1.06663	-2.56588	0.419842	1	MIR4422HG	1	55217645	55324691	+	2568	lncRNA	- && - && -	-	0	0	0	0	2	0	2	0	0	0	0	0	0.0150432	0	0.0186897	0
ENSG00000198829	0	0	0	0	1.90127	0	2.36527	0	0	1.06663	-2.56588	0.419842	1	SUCNR1	3	151873643	151884619	+	4181	protein_coding	- && sp|Q9BXA5|SUCR1_HUMAN Succinate receptor 1 OS=Homo sapiens OX=9606 GN=SUCNR1 PE=1 SV=2 && PF00001:7 transmembrane receptor (rhodopsin family)	-	0	0	0	0	2	0	2	0	0	0	0	0	0.00923963	0	0.0114794	0
ENSG00000243468	0	0	1.83699	0	6.65445	0	4.73054	0	0.459247	2.84625	-2.5647	0.217251	1	INGX	X	71491682	71492928	-	1247	transcribed_processed_pseudogene	- && sp|Q9UK53|ING1_HUMAN Inhibitor of growth protein 1 OS=Homo sapiens OX=9606 GN=ING1 PE=1 SV=2 && -	-	0	0	2	0	7	0	4	0	0	0	0.0300309	0	0.108427	0	0.076977	0
ENSG00000231507	1.03782	0	0	0	0	0	7.09581	0	0.259455	1.77395	-2.56462	0.330514	1	LINC01353	1	203273221	203288804	+	1974	lncRNA	- && - && -	-	1	0	0	0	0	0	6	0	0.0106596	0	0	0	0	0	0.072941	0
ENSG00000102524	2.07564	0	0	2.78054	0	3.56958	18.9221	6.45879	1.21404	7.23763	-2.5608	0.0550328	1	TNFSF13B	13	108251240	108308484	+	3059	protein_coding	- && sp|Q9Y275|TN13B_HUMAN Tumor necrosis factor ligand superfamily member 13B OS=Homo sapiens OX=9606 GN=TNFSF13B PE=1 SV=1 && PF00229:TNF(Tumour Necrosis Factor) family	-	2	0	0	3	0	4	16	6	0.0137575	0	0	0.0185069	0	0.0237083	0.125519	0.0428163
ENSG00000197471	0	0	0	0	0	0.892394	1.18263	2.15293	0	1.05699	-2.55307	0.378412	1	SPN	16	29662979	29670876	+	7382	protein_coding	- && sp|P16150|LEUK_HUMAN Leukosialin OS=Homo sapiens OX=9606 GN=SPN PE=1 SV=1 && -	-	0	0	0	0	0	1	1	2	0	0	0	0	0	0.0024561	0.00325082	0.00591416
ENSG00000179580	0	0	0	0	0	0.892394	1.18263	2.15293	0	1.05699	-2.55307	0.378412	1	RNF151	16	1966823	1968975	+	978	protein_coding	- && sp|Q2KHN1|RN151_HUMAN RING finger protein 151 OS=Homo sapiens OX=9606 GN=RNF151 PE=1 SV=1 && -	-	0	0	0	0	0	1	1	2	0	0	0	0	0	0.0185388	0.0245374	0.0446404
ENSG00000196218	2.07564	0	0	0	0	0	11.8263	0	0.51891	2.95659	-2.54472	0.269423	1	RYR1	19	38433691	38595273	+	16282	protein_coding	- && sp|P21817|RYR1_HUMAN Ryanodine receptor 1 OS=Homo sapiens OX=9606 GN=RYR1 PE=1 SV=3 && PF01365:RIH domain|PF06459:Ryanodine Receptor TM 4-6|PF13833:EF-hand domain pair|PF02026:RyR domain|PF00622:SPRY domain|PF00520:Ion transport protein|PF08454:RyR and IP3R Homology associated	-	2	0	0	0	0	0	10	0	0.00258471	0	0	0	0	0	0.0147387	0
ENSG00000167780	0	0	0	3.70738	0	1.78479	11.8263	8.61173	0.926845	5.55571	-2.54416	0.101989	1	SOAT2	12	53103486	53124535	+	2073	protein_coding	- && sp|O75908|SOAT2_HUMAN Sterol O-acyltransferase 2 OS=Homo sapiens OX=9606 GN=SOAT2 PE=1 SV=1 && PF03062:MBOAT, membrane-bound O-acyltransferase family	-	0	0	0	4	0	2	10	8	0	0	0	0.0364127	0	0.0174924	0.115763	0.0842418
ENSG00000272627	0	1.0185	0	0	3.80254	0.892394	0	2.15293	0.254625	1.71197	-2.54402	0.245459	1	ENSG00000272627	10	72766560	72767052	+	493	lncRNA	- && - && -	-	0	1	0	0	4	1	0	2	0	0.041982	0	0	0.156718	0.0367767	0	0.0885564
ENSG00000280169	0	0	0	0	0.950635	0	0	3.2294	0	1.04501	-2.54083	0.4303	1	ENSG00000280169	13	100537365	100539567	+	2203	lncRNA	- && sp|O00370|LORF2_HUMAN LINE-1 retrotransposable element ORF2 protein OS=Homo sapiens OX=9606 PE=1 SV=1 && -	-	0	0	0	0	1	0	0	3	0	0	0	0	0.0087678	0	0	0.0297265
ENSG00000289891	0	0	0	0.926845	0	0	5.91317	1.07647	0.231711	1.74741	-2.54071	0.294752	1	ENSG00000289891	18	35497697	35498194	+	498	lncRNA	- && - && -	-	0	0	0	1	0	0	5	1	0	0	0	0.0378934	0	0	0.24094	0.0438336
ENSG00000278017	2.07564	0	1.83699	0	9.50635	1.78479	7.09581	4.30586	0.978156	5.6732	-2.53673	0.045648	1	ENSG00000278017	18	62525919	62526793	-	875	lncRNA	- && - && -	-	2	0	2	0	10	2	6	4	0.0480962	0	0.0427984	0	0.220748	0.0414421	0.164555	0.0997904
ENSG00000272273	1.03782	0	0	0.926845	5.70381	0.892394	4.73054	0	0.491166	2.83169	-2.53439	0.164	1	IER3-AS1	6	30742757	30743638	+	882	lncRNA	- && - && -	-	1	0	0	1	6	1	4	0	0.0238573	0	0	0.0213956	0.131398	0.0205566	0.108833	0
ENSG00000289689	0	0	0	0.926845	2.85191	1.78479	0	2.15293	0.231711	1.69741	-2.53357	0.243916	1	ENSG00000289689	17	80047448	80071544	-	2083	lncRNA	- && sp|Q4G0X9|CCD40_HUMAN Coiled-coil domain-containing protein 40 OS=Homo sapiens OX=9606 GN=CCDC40 PE=1 SV=2 && -	-	0	0	0	1	3	2	0	2	0	0	0	0.00905948	0.0278187	0.0174085	0	0.0209593
ENSG00000225308	0	0	0	0	1.90127	0	1.18263	1.07647	0	1.04009	-2.53308	0.384653	1	ASS1P11	7	21220213	21221428	-	1216	processed_pseudogene	- && sp|P00966|ASSY_HUMAN Argininosuccinate synthase OS=Homo sapiens OX=9606 GN=ASS1 PE=1 SV=2 && PF00764:Arginosuccinate synthase	-	0	0	0	0	2	0	1	1	0	0	0	0	0.0317688	0	0.0197349	0.0179516
ENSG00000233041	0	0	0	0	1.90127	0	1.18263	1.07647	0	1.04009	-2.53308	0.384653	1	PHGR1	15	40351033	40356434	+	941	protein_coding	- && - && -	-	0	0	0	0	2	0	1	1	0	0	0	0	0.041053	0	0.0255022	0.0231978
ENSG00000290955	0	0	0	0	1.90127	0	1.18263	1.07647	0	1.04009	-2.53308	0.384653	1	ENSG00000290955	X	36840649	36985633	-	485	lncRNA	- && sp|Q6ZV70|LANC3_HUMAN LanC-like protein 3 OS=Homo sapiens OX=9606 GN=LANCL3 PE=2 SV=2 && -	-	0	0	0	0	2	0	1	1	0	0	0	0	0.0796514	0	0.0494796	0.0450086
ENSG00000224875	0	0	0	0.926845	0	3.56958	0	3.2294	0.231711	1.69974	-2.53271	0.288925	1	EML4-AS1	2	42143238	42170301	-	947	lncRNA	- && sp|Q6B4Z3|UTY_PANTR Histone demethylase UTY OS=Pan troglodytes OX=9598 GN=UTY PE=2 SV=1 && -	-	0	0	0	1	0	4	0	3	0	0	0	0.019927	0	0.0765826	0	0.0691525
ENSG00000260296	0	0	0	2.78054	1.90127	14.2783	0	0	0.695134	4.0449	-2.53175	0.182507	1	ENSG00000260296	4	40166675	40167831	+	1157	lncRNA	- && - && -	-	0	0	0	3	2	16	0	0	0	0	0	0.0489306	0.0333889	0.25073	0	0
ENSG00000163286	0	0	0	0	0	1.78479	2.36527	0	0	1.03751	-2.5292	0.431034	1	ALPG	2	232406844	232410714	+	2492	protein_coding	- && sp|P10696|PPBN_HUMAN Alkaline phosphatase, germ cell type OS=Homo sapiens OX=9606 GN=ALPG PE=2 SV=4 && PF00245:Alkaline phosphatase	-	0	0	0	0	0	2	2	0	0	0	0	0	0	0.0145513	0.0192597	0
ENSG00000129988	0	0	0	0	0	1.78479	2.36527	0	0	1.03751	-2.5292	0.431034	1	LBP	20	38346482	38377013	+	1825	protein_coding	- && sp|P18428|LBP_HUMAN Lipopolysaccharide-binding protein OS=Homo sapiens OX=9606 GN=LBP PE=1 SV=3 && PF02886:LBP / BPI / CETP family, C-terminal domain|PF01273:LBP / BPI / CETP family, N-terminal domain	-	0	0	0	0	0	2	2	0	0	0	0	0	0	0.0198695	0.0262987	0
ENSG00000226372	0	0	0	0	0	1.78479	2.36527	0	0	1.03751	-2.5292	0.431034	1	DCAF8L1	X	27977992	27981449	-	3458	protein_coding	- && sp|A6NGE4|DC8L1_HUMAN DDB1- and CUL4-associated factor 8-like protein 1 OS=Homo sapiens OX=9606 GN=DCAF8L1 PE=2 SV=1 && -	-	0	0	0	0	0	2	2	0	0	0	0	0	0	0.0104864	0.0138795	0
ENSG00000255853	0	0	0	0	0	1.78479	2.36527	0	0	1.03751	-2.5292	0.431034	1	ENSG00000255853	12	126510910	126511711	-	802	processed_pseudogene	- && sp|P0DP91|ERPG3_HUMAN Chimeric ERCC6-PGBD3 protein OS=Homo sapiens OX=9606 GN=ERCC6 PE=1 SV=1 && -	-	0	0	0	0	0	2	2	0	0	0	0	0	0	0.0452143	0.0598444	0
ENSG00000207696	0	0	0	0	0	1.78479	2.36527	0	0	1.03751	-2.5292	0.431034	1	MIR659	22	37847678	37847774	-	97	miRNA	- && - && -	-	0	0	0	0	0	2	2	0	0	0	0	0	0	0.373833	0.494796	0
ENSG00000271579	0	0	0	0	0	1.78479	2.36527	0	0	1.03751	-2.5292	0.431034	1	ENSG00000271579	12	115299588	115300708	-	1121	lncRNA	- && sp|Q8WTZ3|YS049_HUMAN Zinc finger protein ENSP00000375192 OS=Homo sapiens OX=9606 PE=2 SV=1 && -	-	0	0	0	0	0	2	2	0	0	0	0	0	0	0.0323478	0.0428146	0
ENSG00000272855	0	0	0	0	0	1.78479	2.36527	0	0	1.03751	-2.5292	0.431034	1	ENSG00000272855	1	76636877	76637339	+	463	lncRNA	- && - && -	-	0	0	0	0	0	2	2	0	0	0	0	0	0	0.0783193	0.103661	0
ENSG00000241563	0	0	0	0	0	1.78479	2.36527	0	0	1.03751	-2.5292	0.431034	1	CORT	1	10450031	10451998	+	914	protein_coding	- && sp|O00230|CORT_HUMAN Cortistatin OS=Homo sapiens OX=9606 GN=CORT PE=1 SV=1 && PF03002:Somatostatin/Cortistatin family	-	0	0	0	0	0	2	2	0	0	0	0	0	0	0.0396738	0.0525111	0
ENSG00000285000	0	0	0	0	0	1.78479	2.36527	0	0	1.03751	-2.5292	0.431034	1	ENSG00000285000	5	77030902	77152155	+	2348	protein_coding	- && sp|Q8N302|AGGF1_HUMAN Angiogenic factor with G patch and FHA domains 1 OS=Homo sapiens OX=9606 GN=AGGF1 PE=1 SV=2 && PF17780:OCRE domain|PF00498:FHA domain|PF01585:G-patch domain	-	0	0	0	0	0	2	2	0	0	0	0	0	0	0.0154437	0.0204409	0
ENSG00000228376	0	0	0	0	0	1.78479	2.36527	0	0	1.03751	-2.5292	0.431034	1	GAS2L1P2	9	97075671	97081945	-	2262	transcribed_processed_pseudogene	- && sp|Q99501|GA2L1_HUMAN GAS2-like protein 1 OS=Homo sapiens OX=9606 GN=GAS2L1 PE=1 SV=2 && -	-	0	0	0	0	0	2	2	0	0	0	0	0	0	0.0160309	0.021218	0
ENSG00000215480	0	0	0	0	0	1.78479	2.36527	0	0	1.03751	-2.5292	0.431034	1	OR7E37P	13	41442770	41443666	+	897	unprocessed_pseudogene	- && sp|Q6IFN5|O7E24_HUMAN Olfactory receptor 7E24 OS=Homo sapiens OX=9606 GN=OR7E24 PE=2 SV=1 && PF13853:Olfactory receptor	-	0	0	0	0	0	2	2	0	0	0	0	0	0	0.0404257	0.0535063	0
ENSG00000130768	0	0	0	0	0	1.78479	2.36527	0	0	1.03751	-2.5292	0.431034	1	SMPDL3B	1	27935000	27959157	+	2663	protein_coding	- && sp|Q92485|ASM3B_HUMAN Acid sphingomyelinase-like phosphodiesterase 3b OS=Homo sapiens OX=9606 GN=SMPDL3B PE=1 SV=2 && -	-	0	0	0	0	0	2	2	0	0	0	0	0	0	0.0136169	0.018023	0
ENSG00000289014	0	0	0	0	0	1.78479	2.36527	0	0	1.03751	-2.5292	0.431034	1	ENSG00000289014	1	23167098	23167889	-	792	lncRNA	- && - && -	-	0	0	0	0	0	2	2	0	0	0	0	0	0	0.0457852	0.0606	0
ENSG00000265182	0	0	0	0	0	1.78479	2.36527	0	0	1.03751	-2.5292	0.431034	1	SRP72P1	18	49495147	49496896	-	1750	processed_pseudogene	- && sp|O76094|SRP72_HUMAN Signal recognition particle subunit SRP72 OS=Homo sapiens OX=9606 GN=SRP72 PE=1 SV=3 && PF08492:SRP72 RNA-binding domain	-	0	0	0	0	0	2	2	0	0	0	0	0	0	0.0207211	0.0274258	0
ENSG00000167618	0	0	0	0	0	1.78479	2.36527	0	0	1.03751	-2.5292	0.431034	1	LAIR2	19	54497879	54510687	+	1044	protein_coding	- && sp|Q6ISS4|LAIR2_HUMAN Leukocyte-associated immunoglobulin-like receptor 2 OS=Homo sapiens OX=9606 GN=LAIR2 PE=1 SV=1 && PF13895:Immunoglobulin domain	-	0	0	0	0	0	2	2	0	0	0	0	0	0	0.0347336	0.0459724	0
ENSG00000286692	0	0	0	0	0	1.78479	2.36527	0	0	1.03751	-2.5292	0.431034	1	ENSG00000286692	1	94417743	94418228	-	486	lncRNA	- && - && -	-	0	0	0	0	0	2	2	0	0	0	0	0	0	0.0746129	0.0987555	0
ENSG00000226220	0	0	0	0	0	1.78479	2.36527	0	0	1.03751	-2.5292	0.431034	1	CICP22	7	39796593	39797911	-	1319	processed_pseudogene	- && sp|Q924A2|CIC_MOUSE Protein capicua homolog OS=Mus musculus OX=10090 GN=Cic PE=1 SV=2 && -	-	0	0	0	0	0	2	2	0	0	0	0	0	0	0.0274919	0.0363876	0
ENSG00000102001	0	0	0	0	0	1.78479	2.36527	0	0	1.03751	-2.5292	0.431034	1	CACNA1F	X	49205063	49233371	-	6928	protein_coding	- && sp|O60840|CAC1F_HUMAN Voltage-dependent L-type calcium channel subunit alpha-1F OS=Homo sapiens OX=9606 GN=CACNA1F PE=1 SV=2 && PF00520:Ion transport protein|PF16885:Voltage-gated calcium channel subunit alpha, C-term|PF08763:Voltage gated calcium channel IQ domain|PF16905:Voltage-dependent L-type calcium channel, IQ-associated	-	0	0	0	0	0	2	2	0	0	0	0	0	0	0.0052341	0.00692771	0
ENSG00000257666	0	0	0	0	0	1.78479	2.36527	0	0	1.03751	-2.5292	0.431034	1	CBX3P5	12	95286318	95286838	-	521	processed_pseudogene	- && sp|P23198|CBX3_MOUSE Chromobox protein homolog 3 OS=Mus musculus OX=10090 GN=Cbx3 PE=1 SV=2 && -	-	0	0	0	0	0	2	2	0	0	0	0	0	0	0.0696005	0.0921213	0
ENSG00000291182	0	0	0	0	0	1.78479	2.36527	0	0	1.03751	-2.5292	0.431034	1	ENSG00000291182	12	11076769	11079171	-	2403	lncRNA	- && sp|Q5Y4Y9|T2R64_PANPA Taste receptor type 2 member 64 OS=Pan paniscus OX=9597 GN=TAS2R64 PE=3 SV=1 && PF05296:Taste receptor protein (TAS2R)	-	0	0	0	0	0	2	2	0	0	0	0	0	0	0.0150902	0.019973	0
ENSG00000227274	0	0	0	0	0	1.78479	2.36527	0	0	1.03751	-2.5292	0.431034	1	MYOCD-AS1	17	12671862	12706135	-	1143	lncRNA	- && - && -	-	0	0	0	0	0	2	2	0	0	0	0	0	0	0.0317252	0.0419905	0
ENSG00000287738	0	0	1.83699	0	3.80254	1.78479	1.18263	4.30586	0.459247	2.76896	-2.52738	0.153211	1	ENSG00000287738	1	241453751	241484995	-	3498	lncRNA	- && sp|P70213|FV1_MOUSE Friend virus susceptibility protein 1 OS=Mus musculus OX=10090 GN=Fv1 PE=4 SV=1 && -	-	0	0	2	0	4	2	1	4	0	0	0.0107057	0	0.0220874	0.0103665	0.00686037	0.0249619
ENSG00000227176	0	0	0.918493	0	1.90127	2.67718	0	2.15293	0.229623	1.68285	-2.52285	0.246918	1	NSA2P5	2	170077224	170078294	-	772	processed_pseudogene	- && sp|Q9QYU7|NSA2_RAT Ribosome biogenesis protein NSA2 homolog OS=Rattus norvegicus OX=10116 GN=Nsa2 PE=2 SV=2 && -	-	0	0	1	0	2	3	0	2	0	0	0.0242543	0	0.05004	0.070457	0	0.0565522
ENSG00000188451	0	0	0	0	0	0.892394	0	3.2294	0	1.03045	-2.52227	0.435919	1	SRP72P2	6	158237336	158242797	-	1979	processed_pseudogene	- && sp|O76094|SRP72_HUMAN Signal recognition particle subunit SRP72 OS=Homo sapiens OX=9606 GN=SRP72 PE=1 SV=3 && PF17004:Putative TPR-like repeat	-	0	0	0	0	0	1	0	3	0	0	0	0	0	0.00916166	0	0.0330912
ENSG00000283761	0	0	3.67397	0	0.950635	8.03155	9.46107	3.2294	0.918493	5.41816	-2.51993	0.0763342	1	ENSG00000283761	1	99970011	100083321	+	5765	protein_coding	- && sp|Q96MC6|MF14A_HUMAN Hippocampus abundant transcript 1 protein OS=Homo sapiens OX=9606 GN=MFSD14A PE=1 SV=2 && PF07690:Major Facilitator Superfamily	-	0	0	4	0	1	9	8	3	0	0	0.0129917	0	0.00335047	0.028305	0.0333011	0.0113595
ENSG00000289210	0	0	3.67397	0	11.4076	3.56958	0	6.45879	0.918493	5.359	-2.51873	0.0977758	1	ENSG00000289210	4	174231025	174233348	-	2324	lncRNA	- && - && -	-	0	0	4	0	12	4	0	6	0	0	0.0322277	0	0.0997356	0.0312064	0	0.0563575
ENSG00000276417	0	0	1.83699	0	1.90127	0	7.09581	2.15293	0.459247	2.7875	-2.51814	0.191308	1	ENSG00000276417	12	8205984	8207397	+	1414	lncRNA	- && - && -	-	0	0	2	0	2	0	6	2	0	0	0.0264841	0	0.0273203	0	0.101829	0.0308757
ENSG00000259294	3.11346	0	0	0	0	1.78479	7.09581	8.61173	0.778365	4.37308	-2.51602	0.128714	1	ENSG00000259294	7	101822247	101824729	-	622	lncRNA	- && - && -	-	3	0	0	0	0	2	6	8	0.101489	0	0	0	0	0.0582988	0.231488	0.280761
ENSG00000282989	0	0	0	0	0.950635	0.892394	1.18263	1.07647	0	1.02553	-2.5144	0.348338	1	PDCL3P2	8	101871830	101872549	-	720	processed_pseudogene	- && sp|Q9H2J4|PDCL3_HUMAN Phosducin-like protein 3 OS=Homo sapiens OX=9606 GN=PDCL3 PE=1 SV=1 && PF02114:Phosducin	-	0	0	0	0	1	1	1	1	0	0	0	0	0.026827	0.0251818	0.03333	0.0303183
ENSG00000244192	0	0	0	0	0.950635	0.892394	1.18263	1.07647	0	1.02553	-2.5144	0.348338	1	ENSG00000244192	5	130989897	130990428	+	532	processed_pseudogene	- && sp|Q5RC11|RL11_PONAB 60S ribosomal protein L11 OS=Pongo abelii OX=9601 GN=RPL11 PE=2 SV=3 && PF00673:ribosomal L5P family C-terminus	-	0	0	0	0	1	1	1	1	0	0	0	0	0.0363072	0.0340807	0.0451083	0.0410322
ENSG00000286769	2.07564	1.0185	0	0	5.70381	1.78479	0	9.68819	0.773535	4.2942	-2.51246	0.106489	1	ENSG00000286769	2	107698737	107746941	-	943	lncRNA	- && - && -	-	2	1	0	0	6	2	0	9	0.044628	0.0219482	0	0	0.122898	0.0384537	0	0.208338
ENSG00000258378	0	0	0.918493	0	0.950635	3.56958	0	2.15293	0.229623	1.66829	-2.51166	0.255856	1	ENSG00000258378	14	58398557	58427125	+	436	lncRNA	- && - && -	-	0	0	1	0	1	4	0	2	0	0	0.0429456	0	0.0443015	0.166339	0	0.100134
ENSG00000250859	0	0	0.918493	0	0.950635	3.56958	0	2.15293	0.229623	1.66829	-2.51166	0.255856	1	HNRNPKP1	5	127511464	127512842	-	1379	processed_pseudogene	- && sp|P61978|HNRPK_HUMAN Heterogeneous nuclear ribonucleoprotein K OS=Homo sapiens OX=9606 GN=HNRNPK PE=1 SV=1 && PF08067:ROKNT (NUC014) domain	-	0	0	1	0	1	4	0	2	0	0	0.0135782	0	0.0140069	0.0525915	0	0.0316594
ENSG00000228350	1.03782	2.037	0	0.926845	11.4076	0	3.5479	7.53526	1.00042	5.6227	-2.50816	0.0638305	1	LINC02585	3	48663776	48669174	+	196	lncRNA	- && - && -	-	1	2	0	1	12	0	3	7	0.107358	0.211195	0	0.0962801	1.18258	0	0.36731	0.779613
ENSG00000145642	0	0	1.83699	0	0	0	2.36527	8.61173	0.459247	2.74425	-2.5045	0.238514	1	SHISAL2B	5	64690442	64718190	+	1314	protein_coding	- && sp|A6NKW6|SHL2B_HUMAN Protein shisa-like-2B OS=Homo sapiens OX=9606 GN=SHISAL2B PE=3 SV=2 && -	-	0	0	2	0	0	0	2	8	0	0	0.0284997	0	0	0	0.036526	0.132902
ENSG00000268221	1.03782	0	0	0	6.65445	0	0	0	0.259455	1.66361	-2.50404	0.348456	1	OPN1MW	X	154182596	154196861	+	1998	protein_coding	- && sp|P0DN77|OPSG2_HUMAN Medium-wave-sensitive opsin 2 OS=Homo sapiens OX=9606 GN=OPN1MW2 PE=3 SV=1 && PF10267:Predicted transmembrane and coiled-coil 2 protein	-	1	0	0	0	7	0	0	0	0.0105316	0	0	0	0.0676718	0	0	0
ENSG00000287682	0	0	0	0	1.90127	0	0	2.15293	0	1.01355	-2.5012	0.439929	1	ENSG00000287682	3	101878333	101925726	+	1371	lncRNA	- && - && -	-	0	0	0	0	2	0	0	2	0	0	0	0	0.0281772	0	0	0.0318441
ENSG00000132464	0	0	0	0	1.90127	0	0	2.15293	0	1.01355	-2.5012	0.439929	1	ENAM	4	70628744	70646824	+	5807	protein_coding	- && sp|Q9NRM1|ENAM_HUMAN Enamelin OS=Homo sapiens OX=9606 GN=ENAM PE=1 SV=3 && PF15362:Enamelin	-	0	0	0	0	2	0	0	2	0	0	0	0	0.00665247	0	0	0.00751822
ENSG00000260711	0	0	0	0	1.90127	0	0	2.15293	0	1.01355	-2.5012	0.439929	1	ENSG00000260711	14	91752856	91759798	-	6943	lncRNA	- && sp|E7EU14|PP5D1_HUMAN Protein PPP5D1 OS=Homo sapiens OX=9606 GN=PPP5D1 PE=2 SV=2 && -	-	0	0	0	0	2	0	0	2	0	0	0	0	0.00556401	0	0	0.0062881
ENSG00000270130	0	0	0	0	1.90127	0	0	2.15293	0	1.01355	-2.5012	0.439929	1	ENSG00000270130	12	123960717	123961244	-	528	lncRNA	- && - && -	-	0	0	0	0	2	0	0	2	0	0	0	0	0.0731646	0	0	0.0826862
ENSG00000279659	0	0	0	0	1.90127	0	0	2.15293	0	1.01355	-2.5012	0.439929	1	ENSG00000279659	6	79573877	79575530	+	1654	TEC	- && - && -	-	0	0	0	0	2	0	0	2	0	0	0	0	0.023356	0	0	0.0263956
ENSG00000138615	0	0	0	0	1.90127	0	0	2.15293	0	1.01355	-2.5012	0.439929	1	CILP	15	65194760	65211473	-	5678	protein_coding	- && sp|O75339|CILP1_HUMAN Cartilage intermediate layer protein 1 OS=Homo sapiens OX=9606 GN=CILP PE=1 SV=4 && PF13927:Immunoglobulin domain|PF00090:Thrombospondin type 1 domain|PF13330:Mucin-2 protein WxxW repeating region	-	0	0	0	0	2	0	0	2	0	0	0	0	0.00680361	0	0	0.00768903
ENSG00000227409	0	0	0	0	1.90127	0	0	2.15293	0	1.01355	-2.5012	0.439929	1	ZMYM4-AS1	1	35358822	35366077	-	459	lncRNA	- && sp|Q5VZL5|ZMYM4_HUMAN Zinc finger MYM-type protein 4 OS=Homo sapiens OX=9606 GN=ZMYM4 PE=1 SV=1 && -	-	0	0	0	0	2	0	0	2	0	0	0	0	0.0841632	0	0	0.0951161
ENSG00000213152	0	0	0	0	1.90127	0	0	2.15293	0	1.01355	-2.5012	0.439929	1	RPL7AP60	12	112301870	112302663	-	794	processed_pseudogene	- && sp|P62424|RL7A_HUMAN 60S ribosomal protein L7a OS=Homo sapiens OX=9606 GN=RPL7A PE=1 SV=2 && PF01248:Ribosomal protein L7Ae/L30e/S12e/Gadd45 family	-	0	0	0	0	2	0	0	2	0	0	0	0	0.0486535	0	0	0.0549853
ENSG00000187013	0	0	0	0	1.90127	0	0	2.15293	0	1.01355	-2.5012	0.439929	1	LINC02875	17	61411751	61413280	+	1530	lncRNA	- && sp|Q86X59|CQ082_HUMAN Putative uncharacterized protein LINC02875 OS=Homo sapiens OX=9606 GN=LINC02875 PE=5 SV=2 && -	-	0	0	0	0	2	0	0	2	0	0	0	0	0.025249	0	0	0.0285348
ENSG00000237250	0	0	0	0	1.90127	0	0	2.15293	0	1.01355	-2.5012	0.439929	1	ENSG00000237250	1	237862175	237928321	+	3127	lncRNA	- && sp|P53478|ACT5_CHICK Actin, cytoplasmic type 5 OS=Gallus gallus OX=9031 PE=3 SV=1 && -	-	0	0	0	0	2	0	0	2	0	0	0	0	0.012354	0	0	0.0139617
ENSG00000248254	0	0	0	0	1.90127	0	0	2.15293	0	1.01355	-2.5012	0.439929	1	ENSG00000248254	4	47556731	47560259	-	601	lncRNA	- && sp|Q9P241|AT10D_HUMAN Phospholipid-transporting ATPase VD OS=Homo sapiens OX=9606 GN=ATP10D PE=1 SV=3 && -	-	0	0	0	0	2	0	0	2	0	0	0	0	0.0642777	0	0	0.0726428
ENSG00000196634	0	0	0	0	1.90127	0	0	2.15293	0	1.01355	-2.5012	0.439929	1	LUADT1	6	147158925	147180992	+	453	lncRNA	- && sp|Q96MD7|CI085_HUMAN Uncharacterized protein C9orf85 OS=Homo sapiens OX=9606 GN=C9orf85 PE=1 SV=1 && -	-	0	0	0	0	2	0	0	2	0	0	0	0	0.0852779	0	0	0.096376
ENSG00000225559	0	0	0	0	1.90127	0	0	2.15293	0	1.01355	-2.5012	0.439929	1	ENSG00000225559	7	138163440	138164637	+	457	lncRNA	- && - && -	-	0	0	0	0	2	0	0	2	0	0	0	0	0.0845315	0	0	0.0955324
ENSG00000226493	0	0	0	0	1.90127	0	0	2.15293	0	1.01355	-2.5012	0.439929	1	RPL26P27	10	68499532	68499968	+	437	processed_pseudogene	- && sp|Q9UNX3|RL26L_HUMAN 60S ribosomal protein L26-like 1 OS=Homo sapiens OX=9606 GN=RPL26L1 PE=1 SV=1 && -	-	0	0	0	0	2	0	0	2	0	0	0	0	0.0884002	0	0	0.0999046
ENSG00000275385	0	0	0	0	1.90127	0	0	2.15293	0	1.01355	-2.5012	0.439929	1	CCL18	17	36064272	36072032	+	1405	protein_coding	- && sp|P55774|CCL18_HUMAN C-C motif chemokine 18 OS=Homo sapiens OX=9606 GN=CCL18 PE=1 SV=1 && -	-	0	0	0	0	2	0	0	2	0	0	0	0	0.0274953	0	0	0.0310735
ENSG00000243319	0	0	0.918493	0.926845	1.90127	3.56958	0	5.38233	0.461335	2.71329	-2.50058	0.165626	1	FGF14-IT1	13	102292327	102394519	-	2379	lncRNA	- && - && -	-	0	0	1	1	2	4	0	5	0	0	0.00787066	0.00793228	0.0162383	0.030485	0	0.0458788
ENSG00000104327	2.07564	2.037	0	0.926845	5.70381	5.35437	9.46107	7.53526	1.25987	7.01363	-2.49831	0.0198865	1	CALB1	8	90058608	90095475	-	7138	protein_coding	- && sp|O00370|LORF2_HUMAN LINE-1 retrotransposable element ORF2 protein OS=Homo sapiens OX=9606 PE=1 SV=1 && -	-	2	2	0	1	6	6	8	7	0.0058958	0.00579913	0	0.00264372	0.016236	0.0152403	0.0268956	0.0214071
ENSG00000271924	1.03782	0	0	0	0	4.46197	0	2.15293	0.259455	1.65373	-2.49809	0.298682	1	RNA5SP108	2	161409554	161409670	+	117	rRNA_pseudogene	- && - && -	-	1	0	0	0	0	5	0	2	0.179847	0	0	0	0	0.774826	0	0.373148
ENSG00000260868	0	0	1.83699	0	1.90127	0	4.73054	4.30586	0.459247	2.73442	-2.49387	0.192503	1	LINC01960	2	174025280	174027163	+	1884	lncRNA	- && - && -	-	0	0	2	0	2	0	4	4	0	0	0.0198772	0	0.0205047	0	0.0509503	0.0463464
ENSG00000280587	0	0	1.83699	0	3.80254	0	7.09581	0	0.459247	2.72459	-2.49337	0.235512	1	LINC01348	1	235064927	235074220	-	3812	lncRNA	- && sp|E7EU14|PP5D1_HUMAN Protein PPP5D1 OS=Homo sapiens OX=9606 GN=PPP5D1 PE=2 SV=2 && -	-	0	0	2	0	4	0	6	0	0	0	0.00982387	0	0.0202681	0	0.0377717	0
ENSG00000229828	0	2.037	1.83699	0	8.55572	5.35437	3.5479	4.30586	0.968497	5.44096	-2.49314	0.0457136	1	PDE4DIPP1	1	148080598	148093883	+	1641	unprocessed_pseudogene	- && sp|Q5VU43|MYOME_HUMAN Myomegalin OS=Homo sapiens OX=9606 GN=PDE4DIP PE=1 SV=3 && -	-	0	2	2	0	9	6	3	4	0	0.025225	0.0228206	0	0.105935	0.0662922	0.0438713	0.0532094
ENSG00000232354	0	1.0185	0.918493	0	3.80254	3.56958	3.5479	0	0.484248	2.73001	-2.49296	0.162762	1	VIPR1-AS1	3	42506465	42533258	-	5197	lncRNA	- && sp|P32241|VIPR1_HUMAN Vasoactive intestinal polypeptide receptor 1 OS=Homo sapiens OX=9606 GN=VIPR1 PE=1 SV=1 && -	-	0	1	1	0	4	4	3	0	0	0.00398251	0.0036029	0	0.0148666	0.0139549	0.0138528	0
ENSG00000253457	0	0	0.918493	0	1.90127	3.56958	0	1.07647	0.229623	1.63683	-2.48866	0.262147	1	SMIM18	8	30638580	30646064	+	975	protein_coding	- && sp|P0DKX4|SIM18_HUMAN Small integral membrane protein 18 OS=Homo sapiens OX=9606 GN=SMIM18 PE=4 SV=1 && -	-	0	0	1	0	2	4	0	1	0	0	0.0192044	0	0.0396214	0.0743833	0	0.0223889
ENSG00000236317	0	2.037	0	0	5.70381	5.35437	0	0	0.50925	2.76454	-2.48753	0.228775	1	ENSG00000236317	1	212855175	212855366	-	192	processed_pseudogene	- && sp|Q56JX6|RS28_BOVIN 40S ribosomal protein S28 OS=Bos taurus OX=9913 GN=RPS28 PE=3 SV=1 && -	-	0	2	0	0	6	6	0	0	0	0.215595	0	0	0.603608	0.566591	0	0
ENSG00000250822	0	0	0.918493	0	4.75318	1.78479	0	0	0.229623	1.63449	-2.48408	0.305155	1	LINC02111	5	17378906	17387310	-	2312	lncRNA	- && - && -	-	0	0	1	0	5	2	0	0	0	0	0.00809874	0	0.0417722	0.0156842	0	0
ENSG00000215796	0	0	0	0	0.950635	0.892394	0	2.15293	0	0.99899	-2.4828	0.40041	1	ENSG00000215796	1	247042791	247044021	+	1231	processed_pseudogene	- && sp|P49642|PRI1_HUMAN DNA primase small subunit OS=Homo sapiens OX=9606 GN=PRIM1 PE=1 SV=1 && PF01896:DNA primase small subunit	-	0	0	0	0	1	1	0	2	0	0	0	0	0.0156909	0.0147286	0	0.0354657
ENSG00000291138	1.03782	0	0	0	0	0	2.36527	4.30586	0.259455	1.66778	-2.48134	0.3031	1	ENSG00000291138	1	46433827	46482493	+	2168	lncRNA	- && sp|Q9TUI8|FAAH1_PIG Fatty-acid amide hydrolase 1 OS=Sus scrofa OX=9823 GN=FAAH PE=1 SV=1 && -	-	1	0	0	0	0	0	2	4	0.00970577	0	0	0	0	0	0.022138	0.0402752
ENSG00000160172	0	0	0.918493	1.85369	6.65445	2.67718	0	6.45879	0.693046	3.94761	-2.48117	0.112714	1	FAM86C2P	11	67793196	67805313	-	1004	transcribed_unprocessed_pseudogene	- && sp|Q96G04|EF2KT_HUMAN Protein-lysine N-methyltransferase EEF2KMT OS=Homo sapiens OX=9606 GN=EEF2KMT PE=1 SV=2 && -	-	0	0	1	2	7	3	0	6	0	0	0.0186497	0.0375914	0.134669	0.0541761	0	0.130453
ENSG00000249082	0	0	0	0	1.90127	0.892394	1.18263	0	0	0.994075	-2.47565	0.402529	1	EPIST	5	135038831	135040047	-	843	lncRNA	- && - && -	-	0	0	0	0	2	1	1	0	0	0	0	0	0.0458255	0.0215076	0.0284669	0
ENSG00000291179	0	0	0	0	1.90127	0.892394	1.18263	0	0	0.994075	-2.47565	0.402529	1	ENSG00000291179	16	25031695	25032777	+	1083	lncRNA	- && sp|Q9UIC8|LCMT1_HUMAN Leucine carboxyl methyltransferase 1 OS=Homo sapiens OX=9606 GN=LCMT1 PE=1 SV=2 && -	-	0	0	0	0	2	1	1	0	0	0	0	0	0.0356703	0.0167414	0.0221584	0
ENSG00000213543	0	2.037	1.83699	0	1.90127	11.6011	4.73054	3.2294	0.968497	5.36558	-2.47486	0.0578303	1	RARRES2P2	10	133637408	133637892	-	485	processed_pseudogene	- && sp|Q5R551|RARR2_PONAB Retinoic acid receptor responder protein 2 OS=Pongo abelii OX=9601 GN=RARRES2 PE=2 SV=1 && -	-	0	2	2	0	2	13	4	3	0	0.0853489	0.0772136	0	0.0796514	0.485984	0.197918	0.135026
ENSG00000226450	0	0	1.83699	0	6.65445	1.78479	0	2.15293	0.459247	2.64804	-2.47369	0.200901	1	CYP2D8P	22	42149886	42155001	-	1490	unprocessed_pseudogene	- && sp|Q2XNC9|CP2D6_PANPA Cytochrome P450 2D6 OS=Pan paniscus OX=9597 GN=CYP2D6 PE=3 SV=1 && PF00067:Cytochrome P450	-	0	0	2	0	7	2	0	2	0	0	0.0251333	0	0.0907437	0.0243368	0	0.0293009
ENSG00000262362	0	0	0.918493	0	3.80254	2.67718	0	0	0.229623	1.61993	-2.47286	0.306066	1	ENSG00000262362	16	3003431	3005101	-	608	lncRNA	- && - && -	-	0	0	1	0	4	3	0	0	0	0	0.0307965	0	0.127075	0.0894618	0	0
ENSG00000122145	0	0	0.918493	0	1.90127	0	4.73054	0	0.229623	1.65795	-2.47278	0.307799	1	TBX22	X	80014753	80031774	+	2662	protein_coding	- && sp|Q9Y458|TBX22_HUMAN T-box transcription factor TBX22 OS=Homo sapiens OX=9606 GN=TBX22 PE=1 SV=3 && PF00907:T-box	T-box	0	0	1	0	2	0	4	0	0	0	0.00703392	0	0.014512	0	0.0360595	0
ENSG00000269646	1.03782	0	0	0	1.90127	0	4.73054	0	0.259455	1.65795	-2.4726	0.305428	1	ZNF888-AS1	19	52923382	52924075	+	486	lncRNA	- && - && -	-	1	0	0	0	2	0	4	0	0.0432965	0	0	0	0.0794875	0	0.197511	0
ENSG00000187066	0	0	1.83699	0	0	7.13916	2.36527	1.07647	0.459247	2.64522	-2.47051	0.210036	1	TMEM262	11	65084979	65089375	-	4197	protein_coding	- && sp|O95159|ZFPL1_HUMAN Zinc finger protein-like 1 OS=Homo sapiens OX=9606 GN=ZFPL1 PE=1 SV=2 && -	-	0	0	2	0	0	8	2	1	0	0	0.0089227	0	0	0.0345598	0.0114356	0.00520113
ENSG00000235958	0	2.037	0	0	5.70381	1.78479	2.36527	1.07647	0.50925	2.73258	-2.46807	0.16679	1	UBOX5-AS1	20	3106913	3150867	+	2027	lncRNA	- && - && -	-	0	2	0	0	6	2	2	1	0	0.0204214	0	0	0.0571745	0.0178894	0.0236779	0.0107692
ENSG00000258446	1.03782	0	1.83699	0	0	7.13916	2.36527	6.45879	0.718701	3.9908	-2.4667	0.11813	1	ENSG00000258446	14	91419449	91419751	+	303	processed_pseudogene	- && sp|Q7Z7K0|COXM1_HUMAN COX assembly mitochondrial protein homolog OS=Homo sapiens OX=9606 GN=CMC1 PE=1 SV=1 && -	-	1	0	2	0	0	8	2	6	0.0694459	0	0.123593	0	0	0.478704	0.1584	0.43226
ENSG00000142319	2.07564	0	0	1.85369	7.60508	0.892394	2.36527	10.7647	0.982332	5.40685	-2.46503	0.0664646	1	SLC6A3	5	1392794	1445440	-	4467	protein_coding	- && sp|Q01959|SC6A3_HUMAN Sodium-dependent dopamine transporter OS=Homo sapiens OX=9606 GN=SLC6A3 PE=1 SV=1 && -	-	2	0	0	2	8	1	2	10	0.00942113	0	0	0.00844903	0.0345923	0.00405886	0.0107444	0.0488676
ENSG00000156206	0	0	0	0	0	1.78479	0	2.15293	0	0.98443	-2.46286	0.451636	1	CFAP161	15	81007033	81149179	+	1960	protein_coding	- && sp|Q6P656|CF161_HUMAN Cilia- and flagella-associated protein 161 OS=Homo sapiens OX=9606 GN=CFAP161 PE=1 SV=1 && -	-	0	0	0	0	0	2	0	2	0	0	0	0	0	0.0185009	0	0.0222746
ENSG00000273240	0	0	0	0	0	1.78479	0	2.15293	0	0.98443	-2.46286	0.451636	1	ENSG00000273240	2	189763859	189764456	-	598	lncRNA	- && - && -	-	0	0	0	0	0	2	0	2	0	0	0	0	0	0.0606385	0	0.0730072
ENSG00000170289	0	0	0	0	0	1.78479	0	2.15293	0	0.98443	-2.46286	0.451636	1	CNGB3	8	86553977	86743675	-	5896	protein_coding	- && sp|Q9NQW8|CNGB3_HUMAN Cyclic nucleotide-gated cation channel beta-3 OS=Homo sapiens OX=9606 GN=CNGB3 PE=1 SV=2 && -	-	0	0	0	0	0	2	0	2	0	0	0	0	0	0.00615025	0	0.00740473
ENSG00000144230	0	0	0	0	0	1.78479	0	2.15293	0	0.98443	-2.46286	0.451636	1	GPR17	2	127645864	127652639	+	2671	protein_coding	- && sp|Q13304|GPR17_HUMAN Uracil nucleotide/cysteinyl leukotriene receptor OS=Homo sapiens OX=9606 GN=GPR17 PE=2 SV=2 && PF00001:7 transmembrane receptor (rhodopsin family)	-	0	0	0	0	0	2	0	2	0	0	0	0	0	0.0135761	0	0.0163453
ENSG00000237708	0	0	0	0	0	1.78479	0	2.15293	0	0.98443	-2.46286	0.451636	1	SPIN2P1	X	57068914	57069685	-	772	processed_pseudogene	- && sp|Q2KI39|SPIN2_BOVIN Spindlin-2 OS=Bos taurus OX=9913 GN=SPIN2 PE=2 SV=1 && -	-	0	0	0	0	0	2	0	2	0	0	0	0	0	0.0469713	0	0.0565522
ENSG00000223901	0	0	0	0	0	1.78479	0	2.15293	0	0.98443	-2.46286	0.451636	1	ENSG00000223901	21	46220269	46225364	+	1117	lncRNA	- && sp|P48449|LSS_HUMAN Lanosterol synthase OS=Homo sapiens OX=9606 GN=LSS PE=1 SV=1 && -	-	0	0	0	0	0	2	0	2	0	0	0	0	0	0.0324636	0	0.0390853
ENSG00000267733	0	0	0	0	0	1.78479	0	2.15293	0	0.98443	-2.46286	0.451636	1	ENSG00000267733	18	12201982	12223539	+	2209	transcribed_processed_pseudogene	- && sp|P31636|SC5A4_PIG Solute carrier family 5 member 4 OS=Sus scrofa OX=9823 GN=SLC5A4 PE=2 SV=1 && -	-	0	0	0	0	0	2	0	2	0	0	0	0	0	0.0164155	0	0.0197638
ENSG00000185433	0	0	0	0	0	1.78479	0	2.15293	0	0.98443	-2.46286	0.451636	1	LINC00158	21	25385388	25431701	-	4266	lncRNA	- && sp|P58513|CU042_HUMAN Putative uncharacterized protein encoded by LINC00158 OS=Homo sapiens OX=9606 GN=LINC00158 PE=5 SV=1 && -	-	0	0	0	0	0	2	0	2	0	0	0	0	0	0.0085002	0	0.010234
ENSG00000234197	0	0	0	0	0	1.78479	0	2.15293	0	0.98443	-2.46286	0.451636	1	ETV5-AS1	3	186079170	186080947	+	560	lncRNA	- && - && -	-	0	0	0	0	0	2	0	2	0	0	0	0	0	0.0647533	0	0.0779613
ENSG00000270482	0	0	0	0	0	1.78479	0	2.15293	0	0.98443	-2.46286	0.451636	1	ENSG00000270482	12	118375350	118376275	-	611	lncRNA	- && - && -	-	0	0	0	0	0	2	0	2	0	0	0	0	0	0.0593484	0	0.0714539
ENSG00000286430	0	0	0	0	0	1.78479	0	2.15293	0	0.98443	-2.46286	0.451636	1	ENSG00000286430	17	17504005	17512266	+	820	lncRNA	- && sp|Q9UBM1|PEMT_HUMAN Phosphatidylethanolamine N-methyltransferase OS=Homo sapiens OX=9606 GN=PEMT PE=1 SV=4 && -	-	0	0	0	0	0	2	0	2	0	0	0	0	0	0.0442218	0	0.0532418
ENSG00000274929	0	0	0	0	0	1.78479	0	2.15293	0	0.98443	-2.46286	0.451636	1	ENSG00000274929	13	48532013	48532599	-	587	lncRNA	- && - && -	-	0	0	0	0	0	2	0	2	0	0	0	0	0	0.0617749	0	0.0743753
ENSG00000272030	0	0	0	0	0	1.78479	0	2.15293	0	0.98443	-2.46286	0.451636	1	ENSG00000272030	1	153631438	153634397	-	1054	lncRNA	- && sp|P23297|S10A1_HUMAN Protein S100-A1 OS=Homo sapiens OX=9606 GN=S100A1 PE=1 SV=2 && -	-	0	0	0	0	0	2	0	2	0	0	0	0	0	0.034404	0	0.0414215
ENSG00000145850	0	0	0	0	0	1.78479	0	2.15293	0	0.98443	-2.46286	0.451636	1	TIMD4	5	156919292	156963226	-	1516	protein_coding	- && sp|Q96H15|TIMD4_HUMAN T-cell immunoglobulin and mucin domain-containing protein 4 OS=Homo sapiens OX=9606 GN=TIMD4 PE=1 SV=2 && PF07686:Immunoglobulin V-set domain	-	0	0	0	0	0	2	0	2	0	0	0	0	0	0.0239194	0	0.0287984
ENSG00000229700	0	0	0	0	0	1.78479	0	2.15293	0	0.98443	-2.46286	0.451636	1	ENSG00000229700	6	20042455	20042940	-	486	processed_pseudogene	- && sp|P47914|RL29_HUMAN 60S ribosomal protein L29 OS=Homo sapiens OX=9606 GN=RPL29 PE=1 SV=2 && -	-	0	0	0	0	0	2	0	2	0	0	0	0	0	0.0746129	0	0.0898319
ENSG00000226281	0	0	0	0	0	1.78479	0	2.15293	0	0.98443	-2.46286	0.451636	1	ENSG00000226281	6	6692741	6801186	-	5275	lncRNA	- && - && -	-	0	0	0	0	0	2	0	2	0	0	0	0	0	0.00687428	0	0.00827646
ENSG00000225185	0	0	0	0	0	1.78479	0	2.15293	0	0.98443	-2.46286	0.451636	1	PPIAP8	12	98590723	98591214	-	492	processed_pseudogene	- && sp|P62935|PPIA_BOVIN Peptidyl-prolyl cis-trans isomerase A OS=Bos taurus OX=9913 GN=PPIA PE=1 SV=2 && PF00160:Cyclophilin type peptidyl-prolyl cis-trans isomerase/CLD	-	0	0	0	0	0	2	0	2	0	0	0	0	0	0.0737029	0	0.0887364
ENSG00000170374	0	0	0	0	0	1.78479	0	2.15293	0	0.98443	-2.46286	0.451636	1	SP7	12	53326575	53345315	-	3386	protein_coding	- && sp|Q8TDD2|SP7_HUMAN Transcription factor Sp7 OS=Homo sapiens OX=9606 GN=SP7 PE=1 SV=1 && -	zf-C2H2	0	0	0	0	0	2	0	2	0	0	0	0	0	0.0107093	0	0.0128938
ENSG00000273628	0	0	0.918493	0	0	0.892394	3.5479	2.15293	0.229623	1.64831	-2.46241	0.269669	1	ENSG00000273628	13	24933006	24936796	+	329	unprocessed_pseudogene	- && sp|Q9UKK3|PARP4_HUMAN Protein mono-ADP-ribosyltransferase PARP4 OS=Homo sapiens OX=9606 GN=PARP4 PE=1 SV=3 && -	-	0	0	1	0	0	1	3	2	0	0	0.0569127	0	0	0.0551092	0.218823	0.1327
ENSG00000182308	0	4.074	1.83699	0	15.2102	5.35437	11.8263	0	1.47775	8.09772	-2.46092	0.0484417	1	DCAF4L1	4	41981756	41986465	+	4710	protein_coding	- && sp|Q3SXM0|DC4L1_HUMAN DDB1- and CUL4-associated factor 4-like protein 1 OS=Homo sapiens OX=9606 GN=DCAF4L1 PE=2 SV=1 && -	-	0	4	2	0	16	6	10	0	0	0.0175772	0.00795087	0	0.0656151	0.0230967	0.0509503	0
ENSG00000289037	3.11346	0	0.918493	0	4.75318	3.56958	7.09581	6.45879	1.00799	5.46934	-2.46	0.0495615	1	LINC01530	19	51592448	51594396	-	1052	lncRNA	- && - && -	-	3	0	1	0	5	4	6	6	0.060006	0	0.0177988	0	0.0918035	0.0689389	0.136868	0.124501
ENSG00000262691	1.03782	0	5.51096	0.926845	3.80254	28.5566	4.73054	4.30586	1.86891	10.3489	-2.4582	0.0223113	1	ENSG00000262691	16	67261108	67263784	+	2677	lncRNA	- && sp|Q8NDZ0|BEND2_HUMAN BEN domain-containing protein 2 OS=Homo sapiens OX=9606 GN=BEND2 PE=1 SV=2 && -	-	1	0	6	1	4	32	4	4	0.00786033	0	0.041967	0.00704927	0.0288613	0.216731	0.0358574	0.0326173
ENSG00000279417	2.07564	0	0	0	2.85191	0	7.09581	1.07647	0.51891	2.75604	-2.4546	0.20607	1	ENSG00000279417	15	30344307	30348236	-	3930	TEC	- && sp|O00370|LORF2_HUMAN LINE-1 retrotransposable element ORF2 protein OS=Homo sapiens OX=9606 PE=1 SV=1 && PF03372:Endonuclease/Exonuclease/phosphatase family	-	2	0	0	0	3	0	6	1	0.0107084	0	0	0	0.0147446	0	0.0366375	0.00555449
ENSG00000265480	1.03782	0	1.83699	1.85369	7.60508	0.892394	7.09581	10.7647	1.18212	6.58949	-2.45038	0.0361882	1	KRT18P55	17	28275986	28307382	-	1950	transcribed_processed_pseudogene	- && sp|P05783|K1C18_HUMAN Keratin, type I cytoskeletal 18 OS=Homo sapiens OX=9606 GN=KRT18 PE=1 SV=2 && PF00038:Intermediate filament protein	-	1	0	2	2	8	1	6	10	0.0107908	0	0.0192044	0.0193548	0.0792429	0.00929791	0.0738387	0.111944
ENSG00000250608	0	1.0185	0	0	1.90127	4.46197	0	0	0.254625	1.59081	-2.44981	0.312804	1	NUDT16-DT	3	131325092	131381656	-	8656	lncRNA	- && - && -	-	0	1	0	0	2	5	0	0	0	0.00239107	0	0	0.00446291	0.010473	0	0
ENSG00000236091	0	0	0.918493	0	0	1.78479	4.73054	0	0.229623	1.62883	-2.44955	0.314331	1	LINC02243	X	134949549	134953382	+	961	lncRNA	- && - && -	-	0	0	1	0	0	2	4	0	0	0	0.0194842	0	0	0.0377335	0.0998859	0
ENSG00000185972	0	0	1.83699	0	0	8.03155	2.36527	0	0.459247	2.5992	-2.44772	0.252563	1	CCIN	9	36169388	36171334	+	1947	protein_coding	- && sp|Q13939|CALI_HUMAN Calicin OS=Homo sapiens OX=9606 GN=CCIN PE=1 SV=3 && PF00651:BTB/POZ domain|PF01344:Kelch motif|PF13964:Kelch motif|PF07707:BTB And C-terminal Kelch	ZBTB	0	0	2	0	0	9	2	0	0	0	0.019234	0	0	0.0838101	0.0246508	0
ENSG00000249850	0	4.074	0	1.85369	11.4076	20.5251	0	0	1.48192	7.98317	-2.44756	0.0884638	1	KRT18P31	5	36885206	36886497	+	1292	processed_pseudogene	- && sp|P05783|K1C18_HUMAN Keratin, type I cytoskeletal 18 OS=Homo sapiens OX=9606 GN=KRT18 PE=1 SV=2 && PF00038:Intermediate filament protein	-	0	4	0	2	12	23	0	0	0	0.0640777	0	0.0292119	0.1794	0.322764	0	0
ENSG00000271825	0	0	0	0.926845	0	0	0	6.45879	0.231711	1.6147	-2.44332	0.367204	1	ENSG00000271825	2	177300600	177302006	+	444	lncRNA	- && - && -	-	0	0	0	1	0	0	0	6	0	0	0	0.042502	0	0	0	0.294989
ENSG00000252569	0	1.0185	0	0	0	0	0	6.45879	0.254625	1.6147	-2.44325	0.365257	1	RNU6-1153P	16	53443228	53443332	-	105	snRNA	- && - && -	-	0	1	0	0	0	0	0	6	0	0.197115	0	0	0	0	0	1.24738
ENSG00000254648	1.03782	0	0	0	0	0	0	6.45879	0.259455	1.6147	-2.44324	0.36485	1	ENSG00000254648	11	134035832	134037107	-	1130	lncRNA	- && sp|Q8WTZ3|YS049_HUMAN Zinc finger protein ENSP00000375192 OS=Homo sapiens OX=9606 PE=2 SV=1 && -	-	1	0	0	0	0	0	0	6	0.0186213	0	0	0	0	0	0	0.115907
ENSG00000253730	0	0	0	1.85369	1.90127	0	0	8.61173	0.463423	2.62825	-2.44286	0.253545	1	ENSG00000253730	17	50158333	50161276	-	547	lncRNA	- && - && -	-	0	0	0	2	2	0	0	8	0	0	0	0.0689978	0.0706232	0	0	0.319256
ENSG00000233792	0	0	0	0	0	2.67718	1.18263	0	0	0.964954	-2.43587	0.462232	1	PUDPP2	1	152124016	152196699	-	1112	transcribed_processed_pseudogene	- && sp|Q08623|HDHD1_HUMAN Pseudouridine-5'-phosphatase OS=Homo sapiens OX=9606 GN=PUDP PE=1 SV=3 && -	-	0	0	0	0	0	3	1	0	0	0	0	0	0	0.0489144	0.0215806	0
ENSG00000149435	0	0	0	0	0	2.67718	1.18263	0	0	0.964954	-2.43587	0.462232	1	GGTLC1	20	23985050	23988779	-	1279	protein_coding	- && sp|Q9BX51|GGTL1_HUMAN Glutathione hydrolase light chain 1 OS=Homo sapiens OX=9606 GN=GGTLC1 PE=2 SV=2 && PF01019:Gamma-glutamyltranspeptidase	-	0	0	0	0	0	3	1	0	0	0	0	0	0	0.0425276	0.0187628	0
ENSG00000286389	2.07564	0	0	0	0	10.7087	0	0	0.51891	2.67718	-2.43453	0.298118	1	ENSG00000286389	1	227786753	227792179	+	4290	lncRNA	- && sp|Q8NEM8|CBPC3_HUMAN Cytosolic carboxypeptidase 3 OS=Homo sapiens OX=9606 GN=AGBL3 PE=2 SV=2 && -	-	2	0	0	0	0	12	0	0	0.00980984	0	0	0	0	0.0507159	0	0
ENSG00000273265	0	2.037	0	0	0	1.78479	4.73054	4.30586	0.50925	2.7053	-2.43164	0.202732	1	CNNM3-DT	2	96812239	96813657	-	415	lncRNA	- && - && -	-	0	2	0	0	0	2	4	4	0	0.0997451	0	0	0	0.0873779	0.231302	0.210401
ENSG00000122012	0	0	1.83699	0	1.90127	1.78479	2.36527	4.30586	0.459247	2.5893	-2.42331	0.174146	1	SV2C	5	76083383	76353939	+	11817	protein_coding	- && sp|Q496J9|SV2C_HUMAN Synaptic vesicle glycoprotein 2C OS=Homo sapiens OX=9606 GN=SV2C PE=1 SV=1 && PF07690:Major Facilitator Superfamily|PF00083:Sugar (and other) transporter|PF13599:Pentapeptide repeats (9 copies)	-	0	0	2	0	2	2	2	4	0	0	0.00316904	0	0.0032691	0.00306862	0.00406154	0.00738907
ENSG00000215595	0	2.037	0	0	0	0	0	10.7647	0.50925	2.69116	-2.41999	0.302119	1	C20orf202	20	1203454	1209076	+	2406	protein_coding	- && sp|A1L168|CT202_HUMAN Uncharacterized protein C20orf202 OS=Homo sapiens OX=9606 GN=C20orf202 PE=1 SV=2 && -	-	0	2	0	0	0	0	0	10	0	0.0172046	0	0	0	0	0	0.090728
ENSG00000250584	0	0	0	0	3.80254	0	0	0	0	0.950635	-2.41775	0.485284	1	LINC01511	5	1353896	1380107	-	3372	lncRNA	- && sp|E7EU14|PP5D1_HUMAN Protein PPP5D1 OS=Homo sapiens OX=9606 GN=PPP5D1 PE=2 SV=2 && -	-	0	0	0	0	4	0	0	0	0	0	0	0	0.0229128	0	0	0
ENSG00000196616	0	0	0	0	3.80254	0	0	0	0	0.950635	-2.41775	0.485284	1	ADH1B	4	99304971	99352760	-	10770	protein_coding	- && sp|P28469|ADH1A_MACMU Alcohol dehydrogenase 1A OS=Macaca mulatta OX=9544 GN=ADH1A PE=2 SV=2 && -	-	0	0	0	0	4	0	0	0	0	0	0	0	0.0071738	0	0	0
ENSG00000273141	0	0	0	0	3.80254	0	0	0	0	0.950635	-2.41775	0.485284	1	ENSG00000273141	18	11908712	11909223	+	512	lncRNA	- && - && -	-	0	0	0	0	4	0	0	0	0	0	0	0	0.150902	0	0	0
ENSG00000290074	0	0	0	0	3.80254	0	0	0	0	0.950635	-2.41775	0.485284	1	ENSG00000290074	1	150579917	150580945	+	1029	lncRNA	- && sp|Q1W209|ESRG_HUMAN Embryonic stem cell-related gene protein OS=Homo sapiens OX=9606 GN=ESRG PE=2 SV=2 && -	-	0	0	0	0	4	0	0	0	0	0	0	0	0.0750844	0	0	0
ENSG00000286332	0	0	0	0	3.80254	0	0	0	0	0.950635	-2.41775	0.485284	1	ENSG00000286332	9	76915615	76919785	-	3138	lncRNA	- && - && -	-	0	0	0	0	4	0	0	0	0	0	0	0	0.0246214	0	0	0
ENSG00000236819	0	0	0	0	3.80254	0	0	0	0	0.950635	-2.41775	0.485284	1	LINC01563	17	21075362	21092351	+	3389	lncRNA	- && - && -	-	0	0	0	0	4	0	0	0	0	0	0	0	0.0227978	0	0	0
ENSG00000235290	0	0	0	0	3.80254	0	0	0	0	0.950635	-2.41775	0.485284	1	HLA-W	6	29956596	29958570	+	771	unprocessed_pseudogene	- && sp|P30516|1B01_SAGOE Class I histocompatibility antigen, B alpha chain OS=Saguinus oedipus OX=9490 PE=2 SV=1 && -	-	0	0	0	0	4	0	0	0	0	0	0	0	0.10021	0	0	0
ENSG00000284930	0	0	0	0	3.80254	0	0	0	0	0.950635	-2.41775	0.485284	1	ENSG00000284930	14	73458850	73466167	-	1412	lncRNA	- && - && -	-	0	0	0	0	4	0	0	0	0	0	0	0	0.054718	0	0	0
ENSG00000238121	0	0	0	0	3.80254	0	0	0	0	0.950635	-2.41775	0.485284	1	LINC00426	13	30340267	30377145	-	5619	lncRNA	- && - && -	-	0	0	0	0	4	0	0	0	0	0	0	0	0.0137501	0	0	0
ENSG00000229407	0	0	0	0	3.80254	0	0	0	0	0.950635	-2.41775	0.485284	1	ENSG00000229407	1	179816184	179818191	-	601	lncRNA	- && - && -	-	0	0	0	0	4	0	0	0	0	0	0	0	0.128555	0	0	0
ENSG00000228679	0	0	0	0	3.80254	0	0	0	0	0.950635	-2.41775	0.485284	1	ENSG00000228679	6	83983728	84007323	+	835	lncRNA	- && - && -	-	0	0	0	0	4	0	0	0	0	0	0	0	0.0925291	0	0	0
ENSG00000165953	0	0	0	0	3.80254	0	0	0	0	0.950635	-2.41775	0.485284	1	SERPINA12	14	94487274	94517844	-	2404	protein_coding	- && sp|Q8IW75|SPA12_HUMAN Serpin A12 OS=Homo sapiens OX=9606 GN=SERPINA12 PE=1 SV=1 && PF00079:Serpin (serine protease inhibitor)	-	0	0	0	0	4	0	0	0	0	0	0	0	0.0321389	0	0	0
ENSG00000274765	0	0	0	0	3.80254	0	0	0	0	0.950635	-2.41775	0.485284	1	ENSG00000274765	15	55343141	55343575	-	435	lncRNA	- && - && -	-	0	0	0	0	4	0	0	0	0	0	0	0	0.177613	0	0	0
ENSG00000188467	0	0	0	0	3.80254	0	0	0	0	0.950635	-2.41775	0.485284	1	SLC24A5	15	48120990	48142672	+	4760	protein_coding	- && sp|Q71RS6|NCKX5_HUMAN Sodium/potassium/calcium exchanger 5 OS=Homo sapiens OX=9606 GN=SLC24A5 PE=1 SV=1 && -	-	0	0	0	0	4	0	0	0	0	0	0	0	0.0162315	0	0	0
ENSG00000232406	0	0	0	0	3.80254	0	0	0	0	0.950635	-2.41775	0.485284	1	EPB41L1-AS1	20	36147281	36155760	-	4294	lncRNA	- && sp|Q6ZSR6|YP007_HUMAN Putative uncharacterized protein FLJ45256 OS=Homo sapiens OX=9606 PE=2 SV=3 && -	-	0	0	0	0	4	0	0	0	0	0	0	0	0.017993	0	0	0
ENSG00000183439	0	0	0	0	3.80254	0	0	0	0	0.950635	-2.41775	0.485284	1	TRIM61	4	164954446	164977668	-	2686	protein_coding	- && sp|Q495X7|TRI60_HUMAN Tripartite motif-containing protein 60 OS=Homo sapiens OX=9606 GN=TRIM60 PE=1 SV=2 && PF00622:SPRY domain|PF15227:zinc finger of C3HC4-type, RING|PF13765:SPRY-associated domain|PF00643:B-box zinc finger	-	0	0	0	0	4	0	0	0	0	0	0	0	0.0287646	0	0	0
ENSG00000288816	0	0	0	0	3.80254	0	0	0	0	0.950635	-2.41775	0.485284	1	ENSG00000288816	1	8191692	8194926	+	1002	lncRNA	- && - && -	-	0	0	0	0	4	0	0	0	0	0	0	0	0.0771076	0	0	0
ENSG00000241529	0	0	0	0	3.80254	0	0	0	0	0.950635	-2.41775	0.485284	1	RN7SL767P	3	113632704	113632998	+	295	misc_RNA	- && - && -	-	0	0	0	0	4	0	0	0	0	0	0	0	0.261904	0	0	0
ENSG00000224865	0	0	0	0	3.80254	0	0	0	0	0.950635	-2.41775	0.485284	1	ENSG00000224865	7	131897289	131948953	+	2076	lncRNA	- && - && -	-	0	0	0	0	4	0	0	0	0	0	0	0	0.0372167	0	0	0
ENSG00000212306	0	0	0	0	3.80254	0	0	0	0	0.950635	-2.41775	0.485284	1	Y_RNA	15	100638363	100638457	+	95	misc_RNA	- && - && -	-	0	0	0	0	4	0	0	0	0	0	0	0	0.813282	0	0	0
ENSG00000207042	0	0	0	0	3.80254	0	0	0	0	0.950635	-2.41775	0.485284	1	RNU6-196P	16	21642294	21642400	+	107	snRNA	- && - && -	-	0	0	0	0	4	0	0	0	0	0	0	0	0.722073	0	0	0
ENSG00000282876	0	0	0	0	3.80254	0	0	0	0	0.950635	-2.41775	0.485284	1	ENSG00000282876	20	43590009	43590596	-	588	lncRNA	- && - && -	-	0	0	0	0	4	0	0	0	0	0	0	0	0.131398	0	0	0
ENSG00000007129	0	0	0	0	3.80254	0	0	0	0	0.950635	-2.41775	0.485284	1	CEACAM21	19	41549518	41586844	+	1977	protein_coding	- && sp|Q3KPI0|CEA21_HUMAN Carcinoembryonic antigen-related cell adhesion molecule 21 OS=Homo sapiens OX=9606 GN=CEACAM21 PE=2 SV=2 && PF13895:Immunoglobulin domain	-	0	0	0	0	4	0	0	0	0	0	0	0	0.0390803	0	0	0
ENSG00000226072	0	0	0	0	3.80254	0	0	0	0	0.950635	-2.41775	0.485284	1	ENSG00000226072	2	169658132	169661357	-	1261	processed_pseudogene	- && sp|Q2KJI3|CYRIB_BOVIN CYFIP-related Rac1 interactor B OS=Bos taurus OX=9913 GN=CYRIB PE=2 SV=1 && -	-	0	0	0	0	4	0	0	0	0	0	0	0	0.0612703	0	0	0
ENSG00000287041	0	0	0	0	3.80254	0	0	0	0	0.950635	-2.41775	0.485284	1	ENSG00000287041	2	202137570	202149627	-	4834	lncRNA	- && sp|Q99959|PKP2_HUMAN Plakophilin-2 OS=Homo sapiens OX=9606 GN=PKP2 PE=1 SV=2 && -	-	0	0	0	0	4	0	0	0	0	0	0	0	0.015983	0	0	0
ENSG00000288902	0	0	0	0	3.80254	0	0	0	0	0.950635	-2.41775	0.485284	1	ENSG00000288902	2	219947834	220035193	+	794	lncRNA	- && - && -	-	0	0	0	0	4	0	0	0	0	0	0	0	0.0973071	0	0	0
ENSG00000146070	0	0	0	0	3.80254	0	0	0	0	0.950635	-2.41775	0.485284	1	PLA2G7	6	46704201	46735693	-	2059	protein_coding	- && sp|Q13093|PAFA_HUMAN Platelet-activating factor acetylhydrolase OS=Homo sapiens OX=9606 GN=PLA2G7 PE=1 SV=1 && PF03403:Platelet-activating factor acetylhydrolase, isoform II	-	0	0	0	0	4	0	0	0	0	0	0	0	0.0375239	0	0	0
ENSG00000200788	0	0	0	0	3.80254	0	0	0	0	0.950635	-2.41775	0.485284	1	Y_RNA	9	127470875	127470987	+	113	misc_RNA	- && - && -	-	0	0	0	0	4	0	0	0	0	0	0	0	0.683733	0	0	0
ENSG00000284883	0	0	0	0	3.80254	0	0	0	0	0.950635	-2.41775	0.485284	1	KRT88P	12	52263948	52267540	+	764	unprocessed_pseudogene	- && sp|Q9ERE2|KRT81_MOUSE Keratin, type II cuticular Hb1 OS=Mus musculus OX=10090 GN=Krt81 PE=2 SV=2 && -	-	0	0	0	0	4	0	0	0	0	0	0	0	0.101128	0	0	0
ENSG00000242866	0	0	0	0	3.80254	0	0	0	0	0.950635	-2.41775	0.485284	1	STRC	15	43599563	43618800	-	8102	protein_coding	- && sp|Q7RTU9|STRC_HUMAN Stereocilin OS=Homo sapiens OX=9606 GN=STRC PE=2 SV=1 && -	-	0	0	0	0	4	0	0	0	0	0	0	0	0.00953614	0	0	0
ENSG00000264714	0	0	0	0	3.80254	0	0	0	0	0.950635	-2.41775	0.485284	1	KIAA0895LP1	18	10724619	10728539	+	3016	transcribed_processed_pseudogene	- && sp|Q68EN5|K895L_HUMAN Uncharacterized protein KIAA0895-like OS=Homo sapiens OX=9606 GN=KIAA0895L PE=1 SV=1 && -	-	0	0	0	0	4	0	0	0	0	0	0	0	0.0256173	0	0	0
ENSG00000264150	0	0	0	0	3.80254	0	0	0	0	0.950635	-2.41775	0.485284	1	ENSG00000264150	18	2568392	2569122	+	429	processed_pseudogene	- && sp|Q3SZ52|UB2V1_BOVIN Ubiquitin-conjugating enzyme E2 variant 1 OS=Bos taurus OX=9913 GN=UBE2V1 PE=2 SV=1 && -	-	0	0	0	0	4	0	0	0	0	0	0	0	0.180097	0	0	0
ENSG00000228809	0	0	0	0	3.80254	0	0	0	0	0.950635	-2.41775	0.485284	1	ENSG00000228809	20	16714844	16730948	-	1700	lncRNA	- && - && -	-	0	0	0	0	4	0	0	0	0	0	0	0	0.0454481	0	0	0
ENSG00000223843	0	0	0	0	3.80254	0	0	0	0	0.950635	-2.41775	0.485284	1	EFCAB6-AS1	22	43516107	43560063	+	4103	lncRNA	- && sp|Q6UX73|CP089_HUMAN UPF0764 protein C16orf89 OS=Homo sapiens OX=9606 GN=C16orf89 PE=1 SV=2 && -	-	0	0	0	0	4	0	0	0	0	0	0	0	0.0188306	0	0	0
ENSG00000270116	0	0	0	0	3.80254	0	0	0	0	0.950635	-2.41775	0.485284	1	ENSG00000270116	21	37100814	37101343	+	530	lncRNA	- && - && -	-	0	0	0	0	4	0	0	0	0	0	0	0	0.145777	0	0	0
ENSG00000267472	0	0	0	0	3.80254	0	0	0	0	0.950635	-2.41775	0.485284	1	ARHGAP27P2	17	68198921	68199596	+	676	processed_pseudogene	- && sp|A2AB59|RHG27_MOUSE Rho GTPase-activating protein 27 OS=Mus musculus OX=10090 GN=Arhgap27 PE=1 SV=1 && -	-	0	0	0	0	4	0	0	0	0	0	0	0	0.114293	0	0	0
ENSG00000265916	0	0	0	0	3.80254	0	0	0	0	0.950635	-2.41775	0.485284	1	ENSG00000265916	17	20532248	20532881	-	634	processed_pseudogene	- && - && -	-	0	0	0	0	4	0	0	0	0	0	0	0	0.121864	0	0	0
ENSG00000276747	0	0	0	0	3.80254	0	0	0	0	0.950635	-2.41775	0.485284	1	PADI6	1	17372196	17401699	+	2396	protein_coding	- && sp|Q6TGC4|PADI6_HUMAN Protein-arginine deiminase type-6 OS=Homo sapiens OX=9606 GN=PADI6 PE=1 SV=3 && PF08526:Protein-arginine deiminase (PAD) N-terminal domain|PF03068:Protein-arginine deiminase (PAD)|PF08527:Protein-arginine deiminase (PAD) middle domain	-	0	0	0	0	4	0	0	0	0	0	0	0	0.0322462	0	0	0
ENSG00000224238	0	0	0	0	3.80254	0	0	0	0	0.950635	-2.41775	0.485284	1	WARS2-IT1	1	119047405	119064785	+	2060	lncRNA	- && - && -	-	0	0	0	0	4	0	0	0	0	0	0	0	0.0375057	0	0	0
ENSG00000249007	0	0	0	0	3.80254	0	0	0	0	0.950635	-2.41775	0.485284	1	ENSG00000249007	1	202011370	202015657	+	987	lncRNA	- && sp|P78545|ELF3_HUMAN ETS-related transcription factor Elf-3 OS=Homo sapiens OX=9606 GN=ELF3 PE=1 SV=1 && -	-	0	0	0	0	4	0	0	0	0	0	0	0	0.0782794	0	0	0
ENSG00000184774	0	0	0	0	3.80254	0	0	0	0	0.950635	-2.41775	0.485284	1	MGAT4EP	1	202820266	202827225	+	2810	transcribed_unitary_pseudogene	- && sp|A6H684|MGT4E_MOUSE Alpha-1,3-mannosyl-glycoprotein 4-beta-N-acetylglucosaminyltransferase-like protein MGAT4E OS=Mus musculus OX=10090 GN=Mgat4e PE=2 SV=3 && PF04666:N-Acetylglucosaminyltransferase-IV (GnT-IV) conserved region	-	0	0	0	0	4	0	0	0	0	0	0	0	0.0274953	0	0	0
ENSG00000226819	0	0	0	0	3.80254	0	0	0	0	0.950635	-2.41775	0.485284	1	MEIS1-AS3	2	66426735	66433470	-	707	lncRNA	- && - && -	-	0	0	0	0	4	0	0	0	0	0	0	0	0.109281	0	0	0
ENSG00000279544	0	0	0	0	3.80254	0	0	0	0	0.950635	-2.41775	0.485284	1	ENSG00000279544	2	32563328	32566436	+	3109	TEC	- && sp|P08548|LIN1_NYCCO LINE-1 reverse transcriptase homolog OS=Nycticebus coucang OX=9470 PE=4 SV=1 && -	-	0	0	0	0	4	0	0	0	0	0	0	0	0.024851	0	0	0
ENSG00000237217	0	0	0	0	3.80254	0	0	0	0	0.950635	-2.41775	0.485284	1	ENSG00000237217	2	64450096	64450524	+	429	processed_pseudogene	- && - && -	-	0	0	0	0	4	0	0	0	0	0	0	0	0.180097	0	0	0
ENSG00000242321	0	0	0	0	3.80254	0	0	0	0	0.950635	-2.41775	0.485284	1	RPL23AP40	3	138796851	138797240	+	390	processed_pseudogene	- && sp|Q24JY1|RL23A_BOVIN 60S ribosomal protein L23a OS=Bos taurus OX=9913 GN=RPL23A PE=2 SV=1 && -	-	0	0	0	0	4	0	0	0	0	0	0	0	0.198107	0	0	0
ENSG00000249102	0	0	0	0	3.80254	0	0	0	0	0.950635	-2.41775	0.485284	1	ENSG00000249102	5	33008934	33026025	+	1814	lncRNA	- && sp|O00370|LORF2_HUMAN LINE-1 retrotransposable element ORF2 protein OS=Homo sapiens OX=9606 PE=1 SV=1 && -	-	0	0	0	0	4	0	0	0	0	0	0	0	0.042592	0	0	0
ENSG00000218976	0	0	0	0	3.80254	0	0	0	0	0.950635	-2.41775	0.485284	1	IMPDH1P9	6	18366736	18368644	-	1314	unprocessed_pseudogene	- && sp|P20839|IMDH1_HUMAN Inosine-5'-monophosphate dehydrogenase 1 OS=Homo sapiens OX=9606 GN=IMPDH1 PE=1 SV=2 && PF00478:IMP dehydrogenase / GMP reductase domain	-	0	0	0	0	4	0	0	0	0	0	0	0	0.0587989	0	0	0
ENSG00000287253	0	0	0	0	3.80254	0	0	0	0	0.950635	-2.41775	0.485284	1	ENSG00000287253	6	117262243	117264817	-	1184	lncRNA	- && - && -	-	0	0	0	0	4	0	0	0	0	0	0	0	0.0652549	0	0	0
ENSG00000205174	0	0	0	0	3.80254	0	0	0	0	0.950635	-2.41775	0.485284	1	LINC02903	7	108883975	108884587	-	435	lncRNA	- && - && -	-	0	0	0	0	4	0	0	0	0	0	0	0	0.177613	0	0	0
ENSG00000223872	0	0	0	0	3.80254	0	0	0	0	0.950635	-2.41775	0.485284	1	ENSG00000223872	7	157501322	157503908	+	1930	lncRNA	- && - && -	-	0	0	0	0	4	0	0	0	0	0	0	0	0.040032	0	0	0
ENSG00000235967	0	0	0	0	3.80254	0	0	0	0	0.950635	-2.41775	0.485284	1	COX5BP3	7	133727368	133727734	-	367	processed_pseudogene	- && sp|Q5S3G4|COX5B_PIG Cytochrome c oxidase subunit 5B, mitochondrial OS=Sus scrofa OX=9823 GN=COX5B PE=2 SV=1 && -	-	0	0	0	0	4	0	0	0	0	0	0	0	0.210523	0	0	0
ENSG00000251869	0	0	0	0	3.80254	0	0	0	0	0.950635	-2.41775	0.485284	1	SCARNA23	X	24744441	24744570	+	130	scaRNA	- && - && -	-	0	0	0	0	4	0	0	0	0	0	0	0	0.594322	0	0	0
ENSG00000158639	0	0	0	0	3.80254	0	0	0	0	0.950635	-2.41775	0.485284	1	PAGE5	X	55220346	55224108	+	752	protein_coding	- && sp|Q96GU1|PAGE5_HUMAN P antigen family member 5 OS=Homo sapiens OX=9606 GN=PAGE5 PE=1 SV=2 && PF05831:GAGE protein	-	0	0	0	0	4	0	0	0	0	0	0	0	0.102742	0	0	0
ENSG00000232446	0	0	0	0	3.80254	0	0	0	0	0.950635	-2.41775	0.485284	1	ENSG00000232446	X	26147774	26148281	+	508	unprocessed_pseudogene	- && sp|O15481|MAGB4_HUMAN Melanoma-associated antigen B4 OS=Homo sapiens OX=9606 GN=MAGEB4 PE=1 SV=1 && -	-	0	0	0	0	4	0	0	0	0	0	0	0	0.15209	0	0	0
ENSG00000253542	0	0	0	0	3.80254	0	0	0	0	0.950635	-2.41775	0.485284	1	SDR16C6P	8	56373064	56395365	-	1086	transcribed_unitary_pseudogene	- && sp|Q05A13|S16C6_MOUSE Short-chain dehydrogenase/reductase family 16C member 6 OS=Mus musculus OX=10090 GN=Sdr16c6 PE=2 SV=1 && PF00106:short chain dehydrogenase	-	0	0	0	0	4	0	0	0	0	0	0	0	0.0711435	0	0	0
ENSG00000242170	0	0	0	0	3.80254	0	0	0	0	0.950635	-2.41775	0.485284	1	RN7SL329P	8	125270604	125270902	+	299	misc_RNA	- && - && -	-	0	0	0	0	4	0	0	0	0	0	0	0	0.258401	0	0	0
ENSG00000253273	0	0	0	0	3.80254	0	0	0	0	0.950635	-2.41775	0.485284	1	ENSG00000253273	8	73831143	73831947	+	805	unprocessed_pseudogene	- && sp|O43665|RGS10_HUMAN Regulator of G-protein signaling 10 OS=Homo sapiens OX=9606 GN=RGS10 PE=1 SV=3 && -	-	0	0	0	0	4	0	0	0	0	0	0	0	0.0959774	0	0	0
ENSG00000281156	0	0	0	0	3.80254	0	0	0	0	0.950635	-2.41775	0.485284	1	MIR3651	9	92292458	92292547	-	90	miRNA	- && - && -	-	0	0	0	0	4	0	0	0	0	0	0	0	0.858465	0	0	0
ENSG00000254862	0	0	0	0	3.80254	0	0	0	0	0.950635	-2.41775	0.485284	1	LGR4-AS1	11	27471729	27482433	+	1576	lncRNA	- && - && -	-	0	0	0	0	4	0	0	0	0	0	0	0	0.049024	0	0	0
ENSG00000270874	0	0	0	0	3.80254	0	0	0	0	0.950635	-2.41775	0.485284	1	RPAP2P1	10	86854696	86856236	-	1168	processed_pseudogene	- && sp|Q8IXW5|RPAP2_HUMAN Putative RNA polymerase II subunit B1 CTD phosphatase RPAP2 OS=Homo sapiens OX=9606 GN=RPAP2 PE=1 SV=1 && -	-	0	0	0	0	4	0	0	0	0	0	0	0	0.0661488	0	0	0
ENSG00000257035	0	0	0	0	3.80254	0	0	0	0	0.950635	-2.41775	0.485284	1	ENSG00000257035	12	127624153	127626267	+	502	unprocessed_pseudogene	- && sp|Q14DG7|T132B_HUMAN Transmembrane protein 132B OS=Homo sapiens OX=9606 GN=TMEM132B PE=2 SV=2 && PF16070:Transmembrane protein family 132	-	0	0	0	0	4	0	0	0	0	0	0	0	0.153908	0	0	0
ENSG00000271370	0	0	0	0	3.80254	0	0	0	0	0.950635	-2.41775	0.485284	1	ENSG00000271370	12	12452103	12452481	-	379	processed_pseudogene	- && sp|Q2YDH6|AP3S1_BOVIN AP-3 complex subunit sigma-1 OS=Bos taurus OX=9913 GN=AP3S1 PE=2 SV=1 && -	-	0	0	0	0	4	0	0	0	0	0	0	0	0.203857	0	0	0
ENSG00000111536	0	0	0	0	3.80254	0	0	0	0	0.950635	-2.41775	0.485284	1	IL26	12	68201349	68225810	-	1066	protein_coding	- && sp|Q9NPH9|IL26_HUMAN Interleukin-26 OS=Homo sapiens OX=9606 GN=IL26 PE=1 SV=1 && PF00726:Interleukin 10	-	0	0	0	0	4	0	0	0	0	0	0	0	0.0724782	0	0	0
ENSG00000287863	0	0	0	0	3.80254	0	0	0	0	0.950635	-2.41775	0.485284	1	ENSG00000287863	13	46290300	46298110	+	1953	lncRNA	- && sp|Q96CB5|CH044_HUMAN Putative uncharacterized protein C8orf44 OS=Homo sapiens OX=9606 GN=C8orf44 PE=2 SV=2 && -	-	0	0	0	0	4	0	0	0	0	0	0	0	0.0395606	0	0	0
ENSG00000287663	0	0	0	0	3.80254	0	0	0	0	0.950635	-2.41775	0.485284	1	ENSG00000287663	14	90758599	90760061	+	1372	lncRNA	- && - && -	-	0	0	0	0	4	0	0	0	0	0	0	0	0.0563133	0	0	0
ENSG00000285727	0	0	0	0	3.80254	0	0	0	0	0.950635	-2.41775	0.485284	1	ENSG00000285727	14	23875938	23882428	-	809	lncRNA	- && - && -	-	0	0	0	0	4	0	0	0	0	0	0	0	0.0955029	0	0	0
ENSG00000280078	0	0	0	0	3.80254	0	0	0	0	0.950635	-2.41775	0.485284	1	ENSG00000280078	14	76279173	76283103	+	3931	TEC	- && sp|P08548|LIN1_NYCCO LINE-1 reverse transcriptase homolog OS=Nycticebus coucang OX=9470 PE=4 SV=1 && -	-	0	0	0	0	4	0	0	0	0	0	0	0	0.0196545	0	0	0
ENSG00000259106	0	0	0	0	3.80254	0	0	0	0	0.950635	-2.41775	0.485284	1	ENSG00000259106	14	79611418	79633311	-	551	lncRNA	- && sp|Q6B4Z3|UTY_PANTR Histone demethylase UTY OS=Pan troglodytes OX=9598 GN=UTY PE=2 SV=1 && -	-	0	0	0	0	4	0	0	0	0	0	0	0	0.140221	0	0	0
ENSG00000225798	0	0	0	0	3.80254	0	0	0	0	0.950635	-2.41775	0.485284	1	ENSG00000225798	15	58889967	58894082	+	383	lncRNA	- && - && -	-	0	0	0	0	4	0	0	0	0	0	0	0	0.201728	0	0	0
ENSG00000271749	0	0	0	0	3.80254	0	0	0	0	0.950635	-2.41775	0.485284	1	ENSG00000271749	17	63393355	63393586	+	232	unprocessed_pseudogene	- && sp|Q9T9W8|COX3_PANPA Cytochrome c oxidase subunit 3 OS=Pan paniscus OX=9597 GN=MT-CO3 PE=3 SV=1 && -	-	0	0	0	0	4	0	0	0	0	0	0	0	0.333025	0	0	0
ENSG00000172421	0	0	0	0	3.80254	0	0	0	0	0.950635	-2.41775	0.485284	1	EFCAB3	17	62343941	62416480	+	3077	protein_coding	- && sp|Q8N7B9|EFCB3_HUMAN EF-hand calcium-binding domain-containing protein 3 OS=Homo sapiens OX=9606 GN=EFCAB3 PE=1 SV=1 && PF13833:EF-hand domain pair	-	0	0	0	0	4	0	0	0	0	0	0	0	0.0251095	0	0	0
ENSG00000288923	0	0	0	0	3.80254	0	0	0	0	0.950635	-2.41775	0.485284	1	ENSG00000288923	17	28179873	28181585	+	1713	lncRNA	- && sp|E7EU14|PP5D1_HUMAN Protein PPP5D1 OS=Homo sapiens OX=9606 GN=PPP5D1 PE=2 SV=2 && -	-	0	0	0	0	4	0	0	0	0	0	0	0	0.0451032	0	0	0
ENSG00000186190	0	0	0	0	3.80254	0	0	0	0	0.950635	-2.41775	0.485284	1	BPIFB3	20	33053903	33073847	+	1738	protein_coding	- && sp|P59826|BPIB3_HUMAN BPI fold-containing family B member 3 OS=Homo sapiens OX=9606 GN=BPIFB3 PE=1 SV=2 && PF02886:LBP / BPI / CETP family, C-terminal domain|PF01273:LBP / BPI / CETP family, N-terminal domain	-	0	0	0	0	4	0	0	0	0	0	0	0	0.0444544	0	0	0
ENSG00000201035	0	0	0	0	3.80254	0	0	0	0	0.950635	-2.41775	0.485284	1	RNA5SP469	19	21113128	21113236	-	109	rRNA_pseudogene	- && - && -	-	0	0	0	0	4	0	0	0	0	0	0	0	0.708824	0	0	0
ENSG00000227880	0	0	0	0	3.80254	0	0	0	0	0.950635	-2.41775	0.485284	1	ENSG00000227880	22	27457247	27460060	-	770	lncRNA	- && - && -	-	0	0	0	0	4	0	0	0	0	0	0	0	0.10034	0	0	0
ENSG00000249751	2.07564	0	0	0.926845	1.90127	7.13916	2.36527	4.30586	0.750621	3.92789	-2.41687	0.095588	1	ECSCR	5	139448560	139462743	-	1031	protein_coding	- && sp|Q19T08|ECSCR_HUMAN Endothelial cell-specific chemotaxis regulator OS=Homo sapiens OX=9606 GN=ECSCR PE=1 SV=1 && PF15820:Endothelial cell-specific chemotaxis regulator	-	2	0	0	1	2	8	2	4	0.0408188	0	0	0.0183035	0.0374694	0.140686	0.0465521	0.0846912
ENSG00000188779	2.07564	0	0	0	7.60508	1.78479	0	1.07647	0.51891	2.61658	-2.40826	0.220642	1	SKOR1	15	67819704	67834582	+	4507	protein_coding	- && sp|P84550|SKOR1_HUMAN SKI family transcriptional corepressor 1 OS=Homo sapiens OX=9606 GN=SKOR1 PE=1 SV=1 && PF02437:SKI/SNO/DAC family|PF08782:c-SKI Smad4 binding domain	-	2	0	0	0	8	2	0	1	0.00933752	0	0	0	0.0342853	0.00804567	0	0.00484339
ENSG00000145757	0	2.037	0	0	7.60508	1.78479	0	1.07647	0.50925	2.61658	-2.40825	0.220688	1	SPATA9	5	95652181	95698711	-	2926	protein_coding	- && sp|Q9BWV2|SPAT9_HUMAN Spermatogenesis-associated protein 9 OS=Homo sapiens OX=9606 GN=SPATA9 PE=2 SV=2 && PF15824:Spermatogenesis-associated protein 9	-	0	2	0	0	8	2	0	1	0	0.014147	0	0	0.0528105	0.012393	0	0.00746041
ENSG00000234585	1.03782	0	0	0	0	0.892394	0	5.38233	0.259455	1.56868	-2.40438	0.33102	1	CCT6P3	7	65064999	65073848	+	1383	transcribed_unprocessed_pseudogene	- && sp|Q3MHL7|TCPZ_BOVIN T-complex protein 1 subunit zeta OS=Bos taurus OX=9913 GN=CCT6A PE=1 SV=3 && PF00118:TCP-1/cpn60 chaperonin family	-	1	0	0	0	0	1	0	5	0.0152148	0	0	0	0	0.0131099	0	0.0789196
ENSG00000257108	0	2.037	0	0	1.90127	1.78479	4.73054	2.15293	0.50925	2.64238	-2.40431	0.174724	1	NHLRC4	16	567005	569495	+	2096	protein_coding	- && sp|P0CG21|NHLC4_HUMAN NHL-repeat-containing protein 4 OS=Homo sapiens OX=9606 GN=NHLRC4 PE=1 SV=1 && -	-	0	2	0	0	2	2	4	2	0	0.0197492	0	0	0.0184308	0.0173005	0.0457969	0.0208293
ENSG00000229291	0	1.0185	0	0	0.950635	1.78479	3.5479	0	0.254625	1.57083	-2.40237	0.284347	1	LINC02768	1	235957879	235971825	-	190	lncRNA	- && - && -	-	0	1	0	0	1	2	3	0	0	0.108932	0	0	0.10166	0.190852	0.378909	0
ENSG00000237166	0	0	0	0	0	2.67718	0	1.07647	0	0.938412	-2.40087	0.473093	1	LINC01792	2	200711535	200735203	-	3946	lncRNA	- && - && -	-	0	0	0	0	0	3	0	1	0	0	0	0	0	0.0137843	0	0.00553197
ENSG00000152086	0	0	0	0	0	2.67718	0	1.07647	0	0.938412	-2.40087	0.473093	1	TUBA3E	2	130191745	130198439	-	1518	protein_coding	- && sp|Q6PEY2|TBA3E_HUMAN Tubulin alpha-3E chain OS=Homo sapiens OX=9606 GN=TUBA3E PE=1 SV=2 && PF00091:Tubulin/FtsZ family, GTPase domain|PF03953:Tubulin C-terminal domain	-	0	0	0	0	0	3	0	1	0	0	0	0	0	0.0358319	0	0.0143802
ENSG00000170835	0	0	0	0	0	2.67718	0	1.07647	0	0.938412	-2.40087	0.473093	1	CEL	9	133061981	133071861	+	2381	protein_coding	- && sp|P19835|CEL_HUMAN Bile salt-activated lipase OS=Homo sapiens OX=9606 GN=CEL PE=1 SV=3 && PF16058:Mucin-like|PF00135:Carboxylesterase family	-	0	0	0	0	0	3	0	1	0	0	0	0	0	0.0228445	0	0.00916806
ENSG00000200714	0	0	0	0	0	2.67718	0	1.07647	0	0.938412	-2.40087	0.473093	1	Y_RNA	8	65592731	65592820	+	90	misc_RNA	- && - && -	-	0	0	0	0	0	3	0	1	0	0	0	0	0	0.604364	0	0.242546
ENSG00000171357	0	0	0	0	2.85191	0.892394	0	0	0	0.936075	-2.39843	0.473941	1	LURAP1	1	46203334	46221256	+	1849	protein_coding	- && sp|Q96LR2|LURA1_HUMAN Leucine rich adaptor protein 1 OS=Homo sapiens OX=9606 GN=LURAP1 PE=1 SV=1 && PF14854:Leucine rich adaptor protein	-	0	0	0	0	3	1	0	0	0	0	0	0	0.0313393	0.0098058	0	0
ENSG00000241593	0	0	0	0	2.85191	0.892394	0	0	0	0.936075	-2.39843	0.473941	1	ENSG00000241593	3	81246579	81297345	-	1261	lncRNA	- && - && -	-	0	0	0	0	3	1	0	0	0	0	0	0	0.0459527	0.0143782	0	0
ENSG00000278998	0	0	4.59247	1.85369	24.7165	0	9.46107	0	1.61154	8.5444	-2.39833	0.312617	1	ENSG00000278998	7	155222903	155223851	+	949	TEC	- && - && -	-	0	0	5	2	26	0	8	0	0	0	0.0986527	0.0397701	0.52919	0	0.202298	0
ENSG00000103710	2.07564	2.037	0	0	7.60508	5.35437	5.91317	2.15293	1.02816	5.25639	-2.39672	0.0586266	1	RASL12	15	65053337	65076690	-	2681	protein_coding	- && sp|Q9NYN1|RASLC_HUMAN Ras-like protein family member 12 OS=Homo sapiens OX=9606 GN=RASL12 PE=1 SV=1 && -	-	2	2	0	0	8	6	5	2	0.0156972	0.0154398	0	0	0.0576366	0.0405765	0.0447549	0.0162843
ENSG00000291116	0	1.0185	0	0.926845	0.950635	2.67718	2.36527	4.30586	0.486336	2.57474	-2.39672	0.162711	1	PLAC9P1	2	129893985	129934340	-	1650	lncRNA	- && - && -	-	0	1	0	1	1	3	2	4	0	0.0125437	0	0.0114369	0.0117063	0.0329653	0.029088	0.0529192
ENSG00000151789	0	0	0	3.70738	0	10.7087	4.73054	4.30586	0.926845	4.93628	-2.39002	0.125632	1	ZNF385D	3	21412218	22373321	-	15214	protein_coding	- && sp|Q9H6B1|Z385D_HUMAN Zinc finger protein 385D OS=Homo sapiens OX=9606 GN=ZNF385D PE=2 SV=1 && PF12874:Zinc-finger of C2H2 type	-	0	0	0	4	0	12	4	4	0	0	0	0.00496146	0	0.0143007	0.00630934	0.00573923
ENSG00000165899	0	0	0	1.85369	0	5.35437	4.73054	0	0.463423	2.52123	-2.38694	0.262319	1	OTOGL	12	80099537	80380880	+	12279	protein_coding	- && sp|Q3ZCN5|OTOGL_HUMAN Otogelin-like protein OS=Homo sapiens OX=9606 GN=OTOGL PE=1 SV=5 && PF08742:C8 domain|PF01826:Trypsin Inhibitor like cysteine rich domain|PF00094:von Willebrand factor type D domain|PF05270:Alpha-L-arabinofuranosidase B (ABFB) domain	-	0	0	0	2	0	6	4	0	0	0	0	0.00307369	0	0.00885948	0.00781744	0
ENSG00000289961	0	0	0	6.48792	10.457	7.13916	9.46107	7.53526	1.62198	8.64812	-2.38537	0.0346092	1	ENSG00000289961	6	113345749	113376355	-	797	lncRNA	- && - && -	-	0	0	0	7	11	8	8	7	0	0	0	0.165742	0.266587	0.181992	0.240879	0.191724
ENSG00000178217	0	3.0555	1.83699	0.926845	3.80254	1.78479	16.5569	8.61173	1.45483	7.68898	-2.38308	0.0319838	1	SH2D4B	10	80537902	80646560	+	4584	protein_coding	- && sp|Q5SQS7|SH24B_HUMAN SH2 domain-containing protein 4B OS=Homo sapiens OX=9606 GN=SH2D4B PE=2 SV=1 && PF00017:SH2 domain	-	0	3	2	1	4	2	14	8	0	0.0135452	0.00816941	0.00411669	0.0168547	0.00791053	0.0732911	0.0380963
ENSG00000072315	0	0	0	0	1.90127	1.78479	0	0	0	0.921515	-2.37815	0.477825	1	TRPC5	X	111768011	112082776	-	12143	protein_coding	- && sp|Q9UL62|TRPC5_HUMAN Short transient receptor potential channel 5 OS=Homo sapiens OX=9606 GN=TRPC5 PE=1 SV=1 && PF00520:Ion transport protein|PF08344:Transient receptor ion channel II|PF12796:Ankyrin repeats (3 copies)	-	0	0	0	0	2	2	0	0	0	0	0	0	0.00318133	0.00298623	0	0
ENSG00000144834	0	0	0	0	1.90127	1.78479	0	0	0	0.921515	-2.37815	0.477825	1	TAGLN3	3	111998739	112013887	+	1716	protein_coding	- && sp|Q9UI15|TAGL3_HUMAN Transgelin-3 OS=Homo sapiens OX=9606 GN=TAGLN3 PE=1 SV=2 && PF00307:Calponin homology (CH) domain|PF00402:Calponin family repeat	-	0	0	0	0	2	2	0	0	0	0	0	0	0.0225122	0.0211316	0	0
ENSG00000111732	0	0	0	0	1.90127	1.78479	0	0	0	0.921515	-2.37815	0.477825	1	AICDA	12	8602155	8613242	-	3402	protein_coding	- && sp|Q9GZX7|AICDA_HUMAN Single-stranded DNA cytosine deaminase OS=Homo sapiens OX=9606 GN=AICDA PE=1 SV=1 && PF05240:APOBEC-like C-terminal domain	-	0	0	0	0	2	2	0	0	0	0	0	0	0.0113554	0.010659	0	0
ENSG00000229703	0	0	0	0	1.90127	1.78479	0	0	0	0.921515	-2.37815	0.477825	1	LYPD9P	1	248691760	248716755	+	923	transcribed_unitary_pseudogene	- && - && -	-	0	0	0	0	2	2	0	0	0	0	0	0	0.0418536	0.0392869	0	0
ENSG00000111199	0	0	0	0	1.90127	1.78479	0	0	0	0.921515	-2.37815	0.477825	1	TRPV4	12	109783087	109833406	-	3876	protein_coding	- && sp|Q9HBA0|TRPV4_HUMAN Transient receptor potential cation channel subfamily V member 4 OS=Homo sapiens OX=9606 GN=TRPV4 PE=1 SV=2 && PF00520:Ion transport protein	-	0	0	0	0	2	2	0	0	0	0	0	0	0.00996669	0.00935548	0	0
ENSG00000234698	0	0	0	0	1.90127	1.78479	0	0	0	0.921515	-2.37815	0.477825	1	ENSG00000234698	20	50166362	50171742	+	616	lncRNA	- && - && -	-	0	0	0	0	2	2	0	0	0	0	0	0	0.0627125	0.0588666	0	0
ENSG00000286492	0	0	0	0	1.90127	1.78479	0	0	0	0.921515	-2.37815	0.477825	1	ENSG00000286492	3	111835723	111860730	-	247	lncRNA	- && - && -	-	0	0	0	0	2	2	0	0	0	0	0	0	0.1564	0.146809	0	0
ENSG00000207475	0	0	0	0	1.90127	1.78479	0	0	0	0.921515	-2.37815	0.477825	1	SNORA80E	1	155919909	155920045	-	137	snoRNA	- && - && -	-	0	0	0	0	2	2	0	0	0	0	0	0	0.281977	0.264685	0	0
ENSG00000250751	0	0	0	0	1.90127	1.78479	0	0	0	0.921515	-2.37815	0.477825	1	ENSG00000250751	17	49708334	49720060	+	575	lncRNA	- && sp|Q9C073|F117A_HUMAN Protein FAM117A OS=Homo sapiens OX=9606 GN=FAM117A PE=1 SV=1 && -	-	0	0	0	0	2	2	0	0	0	0	0	0	0.0671842	0.0630641	0	0
ENSG00000265474	0	0	0	0	1.90127	1.78479	0	0	0	0.921515	-2.37815	0.477825	1	ENSG00000265474	17	28745569	28747652	-	521	lncRNA	- && - && -	-	0	0	0	0	2	2	0	0	0	0	0	0	0.0741476	0.0696005	0	0
ENSG00000287919	0	0	0	0	1.90127	1.78479	0	0	0	0.921515	-2.37815	0.477825	1	ENSG00000287919	1	95282233	95287702	+	2726	lncRNA	- && - && -	-	0	0	0	0	2	2	0	0	0	0	0	0	0.0141713	0.0133022	0	0
ENSG00000196228	0	0	0	0	1.90127	1.78479	0	0	0	0.921515	-2.37815	0.477825	1	SULT1C3	2	108239968	108265351	+	1538	protein_coding	- && sp|Q6IMI6|ST1C3_HUMAN Sulfotransferase 1C3 OS=Homo sapiens OX=9606 GN=SULT1C3 PE=1 SV=1 && PF00685:Sulfotransferase domain	-	0	0	0	0	2	2	0	0	0	0	0	0	0.0251176	0.0235773	0	0
ENSG00000241537	0	0	0	0	1.90127	1.78479	0	0	0	0.921515	-2.37815	0.477825	1	ENSG00000241537	3	72772539	72773471	+	933	processed_pseudogene	- && sp|O15042|SR140_HUMAN U2 snRNP-associated SURP motif-containing protein OS=Homo sapiens OX=9606 GN=U2SURP PE=1 SV=2 && -	-	0	0	0	0	2	2	0	0	0	0	0	0	0.041405	0.0388659	0	0
ENSG00000255345	0	0	0	0	1.90127	1.78479	0	0	0	0.921515	-2.37815	0.477825	1	ENSG00000255345	11	79092848	79098003	+	2399	lncRNA	- && - && -	-	0	0	0	0	2	2	0	0	0	0	0	0	0.0161029	0.0151154	0	0
ENSG00000167851	0	0	0	0	1.90127	1.78479	0	0	0	0.921515	-2.37815	0.477825	1	CD300A	17	74466399	74484794	+	2701	protein_coding	- && sp|Q9UGN4|CLM8_HUMAN CMRF35-like molecule 8 OS=Homo sapiens OX=9606 GN=CD300A PE=1 SV=2 && PF15330:SHP2-interacting transmembrane adaptor protein, SIT	-	0	0	0	0	2	2	0	0	0	0	0	0	0.0143024	0.0134253	0	0
ENSG00000243485	0	0	0	0	1.90127	1.78479	0	0	0	0.921515	-2.37815	0.477825	1	MIR1302-2HG	1	29554	31109	+	1021	lncRNA	- && - && -	-	0	0	0	0	2	2	0	0	0	0	0	0	0.0378363	0.035516	0	0
ENSG00000226658	0	0	0	0	1.90127	1.78479	0	0	0	0.921515	-2.37815	0.477825	1	RPL23AP30	2	201066691	201067191	+	501	processed_pseudogene	- && - && -	-	0	0	0	0	2	2	0	0	0	0	0	0	0.0771076	0.0723789	0	0
ENSG00000214288	0	0	0	0	1.90127	1.78479	0	0	0	0.921515	-2.37815	0.477825	1	HMGB3P13	3	134437605	134438211	+	607	processed_pseudogene	- && sp|O15347|HMGB3_HUMAN High mobility group protein B3 OS=Homo sapiens OX=9606 GN=HMGB3 PE=1 SV=4 && PF09011:HMG-box domain	HMG	0	0	0	0	2	2	0	0	0	0	0	0	0.0636423	0.0597395	0	0
ENSG00000231449	0	0	0	0	1.90127	1.78479	0	0	0	0.921515	-2.37815	0.477825	1	ENSG00000231449	3	37196204	37196666	+	463	processed_pseudogene	- && sp|Q3T0X6|RS16_BOVIN 40S ribosomal protein S16 OS=Bos taurus OX=9913 GN=RPS16 PE=2 SV=3 && -	-	0	0	0	0	2	2	0	0	0	0	0	0	0.0834361	0.0783193	0	0
ENSG00000133640	0	0	0	0	1.90127	1.78479	0	0	0	0.921515	-2.37815	0.477825	1	LRRIQ1	12	85036314	85264457	+	8793	protein_coding	- && sp|Q96JM4|LRIQ1_HUMAN Leucine-rich repeat and IQ domain-containing protein 1 OS=Homo sapiens OX=9606 GN=LRRIQ1 PE=2 SV=3 && -	-	0	0	0	0	2	2	0	0	0	0	0	0	0.00439337	0.00412394	0	0
ENSG00000179676	0	0	0	0	1.90127	1.78479	0	0	0	0.921515	-2.37815	0.477825	1	LINC00305	18	64079989	64149088	-	2873	lncRNA	- && sp|Q7Z4B0|CR020_HUMAN Putative uncharacterized protein encoded by LINC00305 OS=Homo sapiens OX=9606 GN=LINC00305 PE=5 SV=1 && -	-	0	0	0	0	2	2	0	0	0	0	0	0	0.0134462	0.0126216	0	0
ENSG00000290643	1.03782	0	0	0.926845	2.85191	1.78479	1.18263	4.30586	0.491166	2.5313	-2.37758	0.166757	1	ENSG00000290643	X	155348758	155349799	+	426	lncRNA	- && sp|Q9NVH6|TMLH_HUMAN Trimethyllysine dioxygenase, mitochondrial OS=Homo sapiens OX=9606 GN=TMLHE PE=1 SV=1 && -	-	1	0	0	1	3	2	1	4	0.0493946	0	0	0.0442979	0.136024	0.0851217	0.0563324	0.204969
ENSG00000136059	0	0	0	1.85369	7.60508	0	2.36527	0	0.463423	2.49259	-2.37399	0.271535	1	VILL	3	37988059	38007188	+	6416	protein_coding	- && sp|O15195|VILL_HUMAN Villin-like protein OS=Homo sapiens OX=9606 GN=VILL PE=1 SV=3 && -	-	0	0	0	2	8	0	2	0	0	0	0	0.00588245	0.0240841	0	0.00748055	0
ENSG00000104267	1.03782	0	5.51096	5.56107	15.2102	34.8034	0	12.9176	3.02746	15.7328	-2.36792	0.0170428	1	CA2	8	85463968	85481493	+	2007	protein_coding	- && sp|P00918|CAH2_HUMAN Carbonic anhydrase 2 OS=Homo sapiens OX=9606 GN=CA2 PE=1 SV=2 && PF00194:Eukaryotic-type carbonic anhydrase	-	1	0	6	6	16	39	0	12	0.0104844	0	0.055977	0.0564152	0.153985	0.35232	0	0.130518
ENSG00000263388	0	0	0	0.926845	0	1.78479	0	4.30586	0.231711	1.52266	-2.36641	0.338493	1	ENSG00000263388	17	10680734	10683988	+	171	lncRNA	- && - && -	-	0	0	0	1	0	2	0	4	0	0	0	0.110356	0	0.212058	0	0.510623
ENSG00000188001	0	2.037	0	0	0.950635	0	9.46107	0	0.50925	2.60293	-2.3619	0.27766	1	TPRG1	3	188947214	189325304	+	9538	protein_coding	- && sp|Q6ZUI0|TPRG1_HUMAN Tumor protein p63-regulated gene 1 protein OS=Homo sapiens OX=9606 GN=TPRG1 PE=1 SV=1 && PF12456:Inositol phosphatase	-	0	2	0	0	1	0	8	0	0	0.00433993	0	0	0.00202511	0	0.020128	0
ENSG00000271849	0	2.037	0.918493	0	8.55572	1.78479	4.73054	0	0.738874	3.76776	-2.36011	0.141149	1	MAN2A1-DT	5	109687802	109688329	-	528	lncRNA	- && - && -	-	0	2	1	0	9	2	4	0	0	0.0783982	0.0354627	0	0.329241	0.0686777	0.1818	0
ENSG00000261770	0	0	0	1.85369	5.70381	1.78479	2.36527	0	0.463423	2.46347	-2.35872	0.229361	1	ENSG00000261770	19	27757184	27760849	-	3666	lncRNA	- && - && -	-	0	0	0	2	6	2	2	0	0	0	0	0.0102951	0.0316129	0.00989139	0.013092	0
ENSG00000278996	0	0	0	0	0.950635	2.67718	0	0	0	0.906955	-2.35724	0.48651	1	ENSG00000278996	21	8197620	8227646	+	2498	lncRNA	- && sp|Q8N976|YG039_HUMAN Putative uncharacterized protein FLJ38264 OS=Homo sapiens OX=9606 PE=5 SV=1 && -	-	0	0	0	0	1	3	0	0	0	0	0	0	0.00773237	0.0217745	0	0
ENSG00000264672	2.07564	1.0185	0	0	6.65445	0	2.36527	6.45879	0.773535	3.86963	-2.35689	0.137144	1	SEPTIN4-AS1	17	58519837	58557799	+	2477	lncRNA	- && sp|A0A096LPI5|GVQW2_HUMAN Putative uncharacterized protein CCDC28A-AS1 OS=Homo sapiens OX=9606 GN=CCDC28A-AS1 PE=4 SV=1 && -	-	2	1	0	0	7	0	2	6	0.01699	0.00835572	0	0	0.0545855	0	0.0193763	0.0528764
ENSG00000230010	2.07564	0	0	0	0	8.92394	1.18263	0	0.51891	2.52664	-2.3539	0.279598	1	ENSG00000230010	20	18289343	18359300	-	3235	lncRNA	- && - && -	-	2	0	0	0	0	10	1	0	0.013009	0	0	0	0	0.0560461	0.00741811	0
ENSG00000273261	0	0	1.83699	0	0	5.35437	1.18263	3.2294	0.459247	2.4416	-2.35308	0.235862	1	ENSG00000273261	3	182921240	182921938	-	699	lncRNA	- && - && -	-	0	0	2	0	0	6	1	3	0	0	0.0535745	0	0	0.15563	0.0343313	0.0936874
ENSG00000254852	1.03782	0	1.83699	0.926845	0.950635	10.7087	3.5479	4.30586	0.950413	4.87828	-2.35216	0.0726228	1	NPIPA2	16	14742533	14765462	+	1827	protein_coding	- && sp|E9PIF3|NPIA2_HUMAN Nuclear pore complex-interacting protein family member A2 OS=Homo sapiens OX=9606 GN=NPIPA2 PE=3 SV=1 && -	-	1	0	2	1	1	12	3	4	0.0115173	0	0.0204973	0.0103289	0.0105722	0.119087	0.0394049	0.0477923
ENSG00000155761	0	0	0.918493	1.85369	0	8.92394	0	5.38233	0.693046	3.57657	-2.34885	0.185664	1	SPAG17	1	117953590	118185228	-	9828	protein_coding	- && sp|Q6Q759|SPG17_HUMAN Sperm-associated antigen 17 OS=Homo sapiens OX=9606 GN=SPAG17 PE=2 SV=1 && PF14874:Flagellar-associated PapD-like	-	0	0	1	2	0	10	0	5	0	0	0.0019052	0.00384023	0	0.0184482	0	0.0111056
ENSG00000287180	2.07564	2.037	0	0	5.70381	1.78479	0	12.9176	1.02816	5.10155	-2.34242	0.107394	1	ENSG00000287180	5	93621683	93675081	+	1989	lncRNA	- && - && -	-	2	2	0	0	6	2	0	12	0.0211585	0.0208116	0	0	0.0582668	0.0182312	0	0.131699
ENSG00000196337	0	0	0	1.85369	1.90127	0.892394	7.09581	0	0.463423	2.47237	-2.34191	0.242562	1	CGB7	19	49054274	49058860	-	3387	protein_coding	- && sp|P0DN87|CGB7_HUMAN Choriogonadotropin subunit beta 7 OS=Homo sapiens OX=9606 GN=CGB7 PE=2 SV=1 && -	-	0	0	0	2	2	1	6	0	0	0	0	0.0111431	0.0114056	0.00535309	0.0425112	0
ENSG00000289347	2.07564	0	0	1.85369	7.60508	4.46197	1.18263	6.45879	0.982332	4.92712	-2.34092	0.0755702	1	ENSG00000289347	14	77031562	77038743	-	1939	lncRNA	- && - && -	-	2	0	0	2	8	5	1	6	0.0217041	0	0	0.0194646	0.0796924	0.0467533	0.0123763	0.0675477
ENSG00000227436	0	0	1.83699	0	0	0.892394	3.5479	5.38233	0.459247	2.45566	-2.33997	0.240334	1	FCF1P1	7	23619333	23622826	+	571	processed_pseudogene	- && sp|Q32PD0|FCF1_BOVIN rRNA-processing protein FCF1 homolog OS=Bos taurus OX=9913 GN=FCF1 PE=2 SV=1 && PF04900:Fcf1	-	0	0	2	0	0	1	3	5	0	0	0.0655842	0	0	0.0317529	0.126082	0.191148
ENSG00000225217	0	3.0555	0	0	0	6.24676	3.5479	5.38233	0.763876	3.79425	-2.33867	0.162996	1	HSPA7	1	161606291	161608217	+	1927	unprocessed_pseudogene	- && sp|P48741|HSP77_HUMAN Putative heat shock 70 kDa protein 7 OS=Homo sapiens OX=9606 GN=HSPA7 PE=5 SV=2 && PF00012:Hsp70 protein	-	0	3	0	0	0	7	3	5	0	0.0322218	0	0	0	0.0658622	0.03736	0.0566403
ENSG00000205420	0	0	0	0	0	3.56958	0	0	0	0.892394	-2.3355	0.500837	1	KRT6A	12	52487176	52493257	-	2926	protein_coding	- && sp|P02538|K2C6A_HUMAN Keratin, type II cytoskeletal 6A OS=Homo sapiens OX=9606 GN=KRT6A PE=1 SV=3 && PF00038:Intermediate filament protein|PF16208:Keratin type II head	-	0	0	0	0	0	4	0	0	0	0	0	0	0	0.024786	0	0
ENSG00000236297	0	0	0	0	0	3.56958	0	0	0	0.892394	-2.3355	0.500837	1	EEF1A1P23	3	193578812	193593090	-	924	transcribed_processed_pseudogene	- && sp|P13549|EF1A0_XENLA Elongation factor 1-alpha, somatic form OS=Xenopus laevis OX=8355 GN=eef1as PE=2 SV=1 && -	-	0	0	0	0	0	4	0	0	0	0	0	0	0	0.0784888	0	0
ENSG00000278480	0	0	0	0	0	3.56958	0	0	0	0.892394	-2.3355	0.500837	1	ZBTB2P1	1	15226373	15227549	+	966	processed_pseudogene	- && sp|Q8N680|ZBTB2_HUMAN Zinc finger and BTB domain-containing protein 2 OS=Homo sapiens OX=9606 GN=ZBTB2 PE=1 SV=1 && -	-	0	0	0	0	0	4	0	0	0	0	0	0	0	0.0750763	0	0
ENSG00000228262	0	0	0	0	0	3.56958	0	0	0	0.892394	-2.3355	0.500837	1	LINC01320	2	33706886	34738231	+	10109	lncRNA	- && - && -	-	0	0	0	0	0	4	0	0	0	0	0	0	0	0.00717417	0	0
ENSG00000239040	0	0	0	0	0	3.56958	0	0	0	0.892394	-2.3355	0.500837	1	Y_RNA	4	55412636	55412738	+	103	misc_RNA	- && - && -	-	0	0	0	0	0	4	0	0	0	0	0	0	0	0.704114	0	0
ENSG00000286771	0	0	0	0	0	3.56958	0	0	0	0.892394	-2.3355	0.500837	1	ENSG00000286771	4	143351515	143355794	-	1325	lncRNA	- && - && -	-	0	0	0	0	0	4	0	0	0	0	0	0	0	0.0547349	0	0
ENSG00000234345	0	0	0	0	0	3.56958	0	0	0	0.892394	-2.3355	0.500837	1	ELF2P1	X	103910305	103911352	-	1048	processed_pseudogene	- && sp|Q15723|ELF2_HUMAN ETS-related transcription factor Elf-2 OS=Homo sapiens OX=9606 GN=ELF2 PE=1 SV=2 && -	-	0	0	0	0	0	4	0	0	0	0	0	0	0	0.069202	0	0
ENSG00000007174	0	0	0	0	0	3.56958	0	0	0	0.892394	-2.3355	0.500837	1	DNAH9	17	11598470	11969748	+	16941	protein_coding	- && sp|Q9NYC9|DYH9_HUMAN Dynein axonemal heavy chain 9 OS=Homo sapiens OX=9606 GN=DNAH9 PE=1 SV=3 && PF12780:P-loop containing dynein motor region D4|PF12777:Microtubule-binding stalk of dynein motor|PF12774:Hydrolytic ATP binding site of dynein motor region|PF08385:Dynein heavy chain, N-terminal region 1|PF17852:Dynein heavy chain AAA lid domain|PF17857:AAA+ lid domain|PF18199:Dynein heavy chai…	-	0	0	0	0	0	4	0	0	0	0	0	0	0	0.00428096	0	0
ENSG00000228986	0	0	0	0	0	3.56958	0	0	0	0.892394	-2.3355	0.500837	1	PHF10P1	X	155292169	155293432	+	973	processed_pseudogene	- && sp|Q8WUB8|PHF10_HUMAN PHD finger protein 10 OS=Homo sapiens OX=9606 GN=PHF10 PE=1 SV=3 && -	-	0	0	0	0	0	4	0	0	0	0	0	0	0	0.0745362	0	0
ENSG00000240106	0	0	0	0	0	3.56958	0	0	0	0.892394	-2.3355	0.500837	1	RN7SL146P	19	16539688	16539984	-	297	misc_RNA	- && - && -	-	0	0	0	0	0	4	0	0	0	0	0	0	0	0.244188	0	0
ENSG00000172000	0	0	0	0	0	3.56958	0	0	0	0.892394	-2.3355	0.500837	1	ZNF556	19	2867335	2883445	+	6574	protein_coding	- && sp|Q9HAH1|ZN556_HUMAN Zinc finger protein 556 OS=Homo sapiens OX=9606 GN=ZNF556 PE=2 SV=1 && PF01352:KRAB box|PF00096:Zinc finger, C2H2 type	zf-C2H2	0	0	0	0	0	4	0	0	0	0	0	0	0	0.0110319	0	0
ENSG00000242829	0	0	0	0	0	3.56958	0	0	0	0.892394	-2.3355	0.500837	1	RPS26P21	3	119298665	119299012	+	348	processed_pseudogene	- && sp|Q56JV1|RS26_BOVIN 40S ribosomal protein S26 OS=Bos taurus OX=9913 GN=RPS26 PE=3 SV=3 && -	-	0	0	0	0	0	4	0	0	0	0	0	0	0	0.208401	0	0
ENSG00000287467	0	0	0	0	0	3.56958	0	0	0	0.892394	-2.3355	0.500837	1	ENSG00000287467	8	22545560	22548837	+	1290	lncRNA	- && - && -	-	0	0	0	0	0	4	0	0	0	0	0	0	0	0.0562199	0	0
ENSG00000213529	0	0	0	0	0	3.56958	0	0	0	0.892394	-2.3355	0.500837	1	RPL32P22	9	112362714	112363116	+	403	processed_pseudogene	- && sp|P17932|RL32P_MOUSE Putative 60S ribosomal protein L32' OS=Mus musculus OX=10090 GN=Rpl32-ps PE=5 SV=2 && -	-	0	0	0	0	0	4	0	0	0	0	0	0	0	0.17996	0	0
ENSG00000214102	0	0	0	0	0	3.56958	0	0	0	0.892394	-2.3355	0.500837	1	WEE2	7	141708353	141731271	+	3061	protein_coding	- && sp|P0C1S8|WEE2_HUMAN Wee1-like protein kinase 2 OS=Homo sapiens OX=9606 GN=WEE2 PE=1 SV=2 && PF00069:Protein kinase domain	-	0	0	0	0	0	4	0	0	0	0	0	0	0	0.0236928	0	0
ENSG00000287975	0	0	0	0	0	3.56958	0	0	0	0.892394	-2.3355	0.500837	1	ENSG00000287975	8	60876969	60904644	+	2619	lncRNA	- && - && -	-	0	0	0	0	0	4	0	0	0	0	0	0	0	0.0276914	0	0
ENSG00000121075	0	0	0	0	0	3.56958	0	0	0	0.892394	-2.3355	0.500837	1	TBX4	17	61452404	61485110	+	3996	protein_coding	- && sp|P57082|TBX4_HUMAN T-box transcription factor TBX4 OS=Homo sapiens OX=9606 GN=TBX4 PE=1 SV=2 && PF00907:T-box	T-box	0	0	0	0	0	4	0	0	0	0	0	0	0	0.0181491	0	0
ENSG00000270813	0	0	0	0	0	3.56958	0	0	0	0.892394	-2.3355	0.500837	1	NANOGNBP3	X	101337725	101338289	-	565	processed_pseudogene	- && sp|Q7Z5D8|NANGN_HUMAN NANOG neighbor homeobox OS=Homo sapiens OX=9606 GN=NANOGNB PE=2 SV=1 && -	-	0	0	0	0	0	4	0	0	0	0	0	0	0	0.128361	0	0
ENSG00000280354	0	0	0	0	0	3.56958	0	0	0	0.892394	-2.3355	0.500837	1	ENSG00000280354	12	124542503	124542873	+	371	TEC	- && - && -	-	0	0	0	0	0	4	0	0	0	0	0	0	0	0.195482	0	0
ENSG00000171747	0	0	0	0	0	3.56958	0	0	0	0.892394	-2.3355	0.500837	1	LGALS4	19	38801671	38812945	-	2226	protein_coding	- && sp|P56470|LEG4_HUMAN Galectin-4 OS=Homo sapiens OX=9606 GN=LGALS4 PE=1 SV=1 && -	-	0	0	0	0	0	4	0	0	0	0	0	0	0	0.0325803	0	0
ENSG00000287095	0	0	0	0	0	3.56958	0	0	0	0.892394	-2.3355	0.500837	1	ENSG00000287095	8	132702812	132722283	+	2466	lncRNA	- && sp|Q8N9N2|ASCC1_HUMAN Activating signal cointegrator 1 complex subunit 1 OS=Homo sapiens OX=9606 GN=ASCC1 PE=1 SV=1 && -	-	0	0	0	0	0	4	0	0	0	0	0	0	0	0.0294094	0	0
ENSG00000255118	0	0	0	0	0	3.56958	0	0	0	0.892394	-2.3355	0.500837	1	ENSG00000255118	11	62336911	62338090	-	485	lncRNA	- && sp|Q7L266|ASGL1_HUMAN Isoaspartyl peptidase/L-asparaginase OS=Homo sapiens OX=9606 GN=ASRGL1 PE=1 SV=2 && -	-	0	0	0	0	0	4	0	0	0	0	0	0	0	0.149533	0	0
ENSG00000285681	0	0	0	0	0	3.56958	0	0	0	0.892394	-2.3355	0.500837	1	ENSG00000285681	18	60329190	60540205	+	2316	lncRNA	- && sp|P08548|LIN1_NYCCO LINE-1 reverse transcriptase homolog OS=Nycticebus coucang OX=9470 PE=4 SV=1 && -	-	0	0	0	0	0	4	0	0	0	0	0	0	0	0.0313142	0	0
ENSG00000230005	0	0	0	0	0	3.56958	0	0	0	0.892394	-2.3355	0.500837	1	SNAP47-AS1	1	227743831	227747191	-	1708	lncRNA	- && - && -	-	0	0	0	0	0	4	0	0	0	0	0	0	0	0.0424612	0	0
ENSG00000285651	0	0	0	0	0	3.56958	0	0	0	0.892394	-2.3355	0.500837	1	ENSG00000285651	1	151885251	151899333	+	2795	lncRNA	- && - && -	-	0	0	0	0	0	4	0	0	0	0	0	0	0	0.0259477	0	0
ENSG00000253653	0	0	0	0	0	3.56958	0	0	0	0.892394	-2.3355	0.500837	1	ENSG00000253653	5	157260122	157266625	-	911	lncRNA	- && - && -	-	0	0	0	0	0	4	0	0	0	0	0	0	0	0.0796089	0	0
ENSG00000226089	0	0	0	0	0	3.56958	0	0	0	0.892394	-2.3355	0.500837	1	ENSG00000226089	6	81527102	81534915	-	786	lncRNA	- && - && -	-	0	0	0	0	0	4	0	0	0	0	0	0	0	0.0922693	0	0
ENSG00000165125	0	0	0	0	0	3.56958	0	0	0	0.892394	-2.3355	0.500837	1	TRPV6	7	142871208	142885745	-	11903	protein_coding	- && sp|Q9H1D0|TRPV6_HUMAN Transient receptor potential cation channel subfamily V member 6 OS=Homo sapiens OX=9606 GN=TRPV6 PE=1 SV=3 && -	-	0	0	0	0	0	4	0	0	0	0	0	0	0	0.00609289	0	0
ENSG00000184659	0	0	0	0	0	3.56958	0	0	0	0.892394	-2.3355	0.500837	1	FOXD4L4	9	65737146	65738396	+	1251	protein_coding	- && sp|Q8WXT5|FX4L4_HUMAN Forkhead box protein D4-like 4 OS=Homo sapiens OX=9606 GN=FOXD4L4 PE=1 SV=2 && PF00250:Forkhead domain	Fork head	0	0	0	0	0	4	0	0	0	0	0	0	0	0.0579726	0	0
ENSG00000256084	0	0	0	0	0	3.56958	0	0	0	0.892394	-2.3355	0.500837	1	ENSG00000256084	12	14216590	14221297	+	640	lncRNA	- && - && -	-	0	0	0	0	0	4	0	0	0	0	0	0	0	0.113318	0	0
ENSG00000179520	0	0	0	0	0	3.56958	0	0	0	0.892394	-2.3355	0.500837	1	SLC17A8	12	100357074	100422055	+	4273	protein_coding	- && sp|Q8NDX2|VGLU3_HUMAN Vesicular glutamate transporter 3 OS=Homo sapiens OX=9606 GN=SLC17A8 PE=1 SV=1 && PF07690:Major Facilitator Superfamily	-	0	0	0	0	0	4	0	0	0	0	0	0	0	0.0169725	0	0
ENSG00000275645	0	0	0	0	0	3.56958	0	0	0	0.892394	-2.3355	0.500837	1	ENSG00000275645	15	75346744	75347161	-	418	lncRNA	- && - && -	-	0	0	0	0	0	4	0	0	0	0	0	0	0	0.173502	0	0
ENSG00000261393	0	0	0	0	0	3.56958	0	0	0	0.892394	-2.3355	0.500837	1	ENSG00000261393	16	50368580	50371480	+	478	lncRNA	- && - && -	-	0	0	0	0	0	4	0	0	0	0	0	0	0	0.151723	0	0
ENSG00000269097	0	0	0	0	0	3.56958	0	0	0	0.892394	-2.3355	0.500837	1	TPRG1LP1	19	57664280	57665039	+	760	processed_pseudogene	- && sp|Q9DBS2|TPRGL_MOUSE Tumor protein p63-regulated gene 1-like protein OS=Mus musculus OX=10090 GN=Tprg1l PE=1 SV=1 && -	-	0	0	0	0	0	4	0	0	0	0	0	0	0	0.0954259	0	0
ENSG00000268764	0	0	0	0	0	3.56958	0	0	0	0.892394	-2.3355	0.500837	1	ENSG00000268764	19	38108500	38109533	-	328	lncRNA	- && - && -	-	0	0	0	0	0	4	0	0	0	0	0	0	0	0.221109	0	0
ENSG00000204706	0	0	0	0	0	3.56958	0	0	0	0.892394	-2.3355	0.500837	1	MAMDC2-AS1	9	70033921	70175888	-	9862	lncRNA	- && - && -	-	0	0	0	0	0	4	0	0	0	0	0	0	0	0.00735385	0	0
ENSG00000235410	0	0	0	0	0	3.56958	0	0	0	0.892394	-2.3355	0.500837	1	ENSG00000235410	10	14074284	14087605	+	790	lncRNA	- && - && -	-	0	0	0	0	0	4	0	0	0	0	0	0	0	0.0918021	0	0
ENSG00000256720	0	0	0	0	0	3.56958	0	0	0	0.892394	-2.3355	0.500837	1	BTG1P1	12	9135084	9135591	+	508	processed_pseudogene	- && sp|P53348|BTG1_BOVIN Protein BTG1 OS=Bos taurus OX=9913 GN=BTG1 PE=2 SV=2 && -	-	0	0	0	0	0	4	0	0	0	0	0	0	0	0.142763	0	0
ENSG00000259513	0	0	0	0	0	3.56958	0	0	0	0.892394	-2.3355	0.500837	1	CYCSP38	15	60558080	60558401	+	322	transcribed_processed_pseudogene	- && sp|P00004|CYC_HORSE Cytochrome c OS=Equus caballus OX=9796 GN=CYCS PE=1 SV=2 && -	-	0	0	0	0	0	4	0	0	0	0	0	0	0	0.225229	0	0
ENSG00000259707	0	0	0	0	0	3.56958	0	0	0	0.892394	-2.3355	0.500837	1	ENSG00000259707	15	82691723	82692358	-	636	processed_pseudogene	- && sp|Q13242|SRSF9_HUMAN Serine/arginine-rich splicing factor 9 OS=Homo sapiens OX=9606 GN=SRSF9 PE=1 SV=1 && -	-	0	0	0	0	0	4	0	0	0	0	0	0	0	0.114031	0	0
ENSG00000261868	0	0	0	0	0	3.56958	0	0	0	0.892394	-2.3355	0.500837	1	MFSD1P1	17	4301372	4302698	+	1327	processed_pseudogene	- && sp|Q9H3U5|MFSD1_HUMAN Major facilitator superfamily domain-containing protein 1 OS=Homo sapiens OX=9606 GN=MFSD1 PE=2 SV=2 && -	-	0	0	0	0	0	4	0	0	0	0	0	0	0	0.0546524	0	0
ENSG00000236719	0	0	0	0	0	3.56958	0	0	0	0.892394	-2.3355	0.500837	1	OVAAL	1	180509380	180566523	+	2213	lncRNA	- && - && -	-	0	0	0	0	0	4	0	0	0	0	0	0	0	0.0327717	0	0
ENSG00000231586	0	0	0	0	0	3.56958	0	0	0	0.892394	-2.3355	0.500837	1	RPS23P9	1	161617992	161619585	-	438	unprocessed_pseudogene	- && sp|Q3T199|RS23_BOVIN 40S ribosomal protein S23 OS=Bos taurus OX=9913 GN=RPS23 PE=2 SV=1 && -	-	0	0	0	0	0	4	0	0	0	0	0	0	0	0.165579	0	0
ENSG00000233775	0	0	0	0	0	3.56958	0	0	0	0.892394	-2.3355	0.500837	1	ENSG00000233775	1	32349194	32350663	-	687	lncRNA	- && - && -	-	0	0	0	0	0	4	0	0	0	0	0	0	0	0.105566	0	0
ENSG00000235002	0	0	0	0	0	3.56958	0	0	0	0.892394	-2.3355	0.500837	1	ENSG00000235002	1	42412398	42412794	-	397	processed_pseudogene	- && sp|Q76I82|RS15A_BOVIN 40S ribosomal protein S15a OS=Bos taurus OX=9913 GN=RPS15A PE=2 SV=1 && -	-	0	0	0	0	0	4	0	0	0	0	0	0	0	0.182679	0	0
ENSG00000240286	0	0	0	0	0	3.56958	0	0	0	0.892394	-2.3355	0.500837	1	MEAF6P1	2	209178804	209182018	+	327	processed_pseudogene	- && sp|Q2VPQ9|EAF6_MOUSE Chromatin modification-related protein MEAF6 OS=Mus musculus OX=10090 GN=Meaf6 PE=1 SV=1 && -	-	0	0	0	0	0	4	0	0	0	0	0	0	0	0.221785	0	0
ENSG00000224153	0	0	0	0	0	3.56958	0	0	0	0.892394	-2.3355	0.500837	1	LINC02054	3	184399790	184457891	+	4058	lncRNA	- && sp|Q8WTZ3|YS049_HUMAN Zinc finger protein ENSP00000375192 OS=Homo sapiens OX=9606 PE=2 SV=1 && -	-	0	0	0	0	0	4	0	0	0	0	0	0	0	0.0178718	0	0
ENSG00000232873	0	0	0	0	0	3.56958	0	0	0	0.892394	-2.3355	0.500837	1	RPL23AP93	3	194562978	194564001	-	484	processed_pseudogene	- && sp|Q24JY1|RL23A_BOVIN 60S ribosomal protein L23a OS=Bos taurus OX=9913 GN=RPL23A PE=2 SV=1 && -	-	0	0	0	0	0	4	0	0	0	0	0	0	0	0.149842	0	0
ENSG00000242034	0	0	0	0	0	3.56958	0	0	0	0.892394	-2.3355	0.500837	1	ENSG00000242034	4	9553614	9553985	-	372	processed_pseudogene	- && sp|Q56JU9|RS24_BOVIN 40S ribosomal protein S24 OS=Bos taurus OX=9913 GN=RPS24 PE=2 SV=2 && -	-	0	0	0	0	0	4	0	0	0	0	0	0	0	0.194956	0	0
ENSG00000249500	0	0	0	0	0	3.56958	0	0	0	0.892394	-2.3355	0.500837	1	LINC01179	4	165684639	165762778	+	2163	lncRNA	- && sp|Q96CB5|CH044_HUMAN Putative uncharacterized protein C8orf44 OS=Homo sapiens OX=9606 GN=C8orf44 PE=2 SV=2 && -	-	0	0	0	0	0	4	0	0	0	0	0	0	0	0.0335292	0	0
ENSG00000138755	0	0	0	0	0	3.56958	0	0	0	0.892394	-2.3355	0.500837	1	CXCL9	4	76001275	76007509	-	2761	protein_coding	- && sp|Q07325|CXCL9_HUMAN C-X-C motif chemokine 9 OS=Homo sapiens OX=9606 GN=CXCL9 PE=1 SV=1 && -	-	0	0	0	0	0	4	0	0	0	0	0	0	0	0.0262672	0	0
ENSG00000271410	0	0	0	0	0	3.56958	0	0	0	0.892394	-2.3355	0.500837	1	ENSG00000271410	5	55356308	55357523	-	1216	processed_pseudogene	- && sp|Q0V7M1|KPSH1_BOVIN Serine/threonine-protein kinase H1 OS=Bos taurus OX=9913 GN=PSKH1 PE=2 SV=1 && -	-	0	0	0	0	0	4	0	0	0	0	0	0	0	0.0596412	0	0
ENSG00000277797	0	0	0	0	0	3.56958	0	0	0	0.892394	-2.3355	0.500837	1	ENSG00000277797	6	81551686	81554092	+	2407	lncRNA	- && - && -	-	0	0	0	0	0	4	0	0	0	0	0	0	0	0.0301303	0	0
ENSG00000258223	0	0	0	0	0	3.56958	0	0	0	0.892394	-2.3355	0.500837	1	PRSS58	7	142252143	142258058	-	1155	protein_coding	- && sp|Q8IYP2|PRS58_HUMAN Serine protease 58 OS=Homo sapiens OX=9606 GN=PRSS58 PE=2 SV=1 && PF00089:Trypsin	-	0	0	0	0	0	4	0	0	0	0	0	0	0	0.0627911	0	0
ENSG00000251798	0	0	0	0	0	3.56958	0	0	0	0.892394	-2.3355	0.500837	1	RNU6-863P	7	76087444	76087547	+	104	snRNA	- && - && -	-	0	0	0	0	0	4	0	0	0	0	0	0	0	0.697343	0	0
ENSG00000229365	0	0	0	0	0	3.56958	0	0	0	0.892394	-2.3355	0.500837	1	ENSG00000229365	7	157087955	157088543	-	589	processed_pseudogene	- && sp|P0DMN7|DCAM1_MOUSE S-adenosylmethionine decarboxylase proenzyme 1 OS=Mus musculus OX=10090 GN=Amd1 PE=1 SV=1 && -	-	0	0	0	0	0	4	0	0	0	0	0	0	0	0.12313	0	0
ENSG00000253832	0	0	0	0	0	3.56958	0	0	0	0.892394	-2.3355	0.500837	1	ENSG00000253832	8	24992002	25009777	+	603	lncRNA	- && - && -	-	0	0	0	0	0	4	0	0	0	0	0	0	0	0.120271	0	0
ENSG00000231799	0	0	0	0	0	3.56958	0	0	0	0.892394	-2.3355	0.500837	1	PA2G4P6	9	89449558	89450754	+	1197	processed_pseudogene	- && sp|Q9UQ80|PA2G4_HUMAN Proliferation-associated protein 2G4 OS=Homo sapiens OX=9606 GN=PA2G4 PE=1 SV=3 && -	-	0	0	0	0	0	4	0	0	0	0	0	0	0	0.0605879	0	0
ENSG00000271166	0	0	0	0	0	3.56958	0	0	0	0.892394	-2.3355	0.500837	1	ENSG00000271166	9	71804283	71804826	+	544	processed_pseudogene	- && sp|Q9CRC9|GNPI2_MOUSE Glucosamine-6-phosphate isomerase 2 OS=Mus musculus OX=10090 GN=Gnpda2 PE=1 SV=1 && -	-	0	0	0	0	0	4	0	0	0	0	0	0	0	0.133316	0	0
ENSG00000260390	0	0	0	0	0	3.56958	0	0	0	0.892394	-2.3355	0.500837	1	ENSG00000260390	9	27829276	27844481	+	2084	lncRNA	- && - && -	-	0	0	0	0	0	4	0	0	0	0	0	0	0	0.0348002	0	0
ENSG00000230225	0	0	0	0	0	3.56958	0	0	0	0.892394	-2.3355	0.500837	1	MTND5P14	9	5109496	5110762	+	1267	unprocessed_pseudogene	- && sp|O03205|NU5M_CERSI NADH-ubiquinone oxidoreductase chain 5 OS=Ceratotherium simum OX=9807 GN=MT-ND5 PE=3 SV=1 && -	-	0	0	0	0	0	4	0	0	0	0	0	0	0	0.0572405	0	0
ENSG00000255860	0	0	0	0	0	3.56958	0	0	0	0.892394	-2.3355	0.500837	1	ENSG00000255860	11	72172455	72177954	+	718	unprocessed_pseudogene	- && sp|P41439|FOLR3_HUMAN Folate receptor gamma OS=Homo sapiens OX=9606 GN=FOLR3 PE=1 SV=2 && -	-	0	0	0	0	0	4	0	0	0	0	0	0	0	0.101008	0	0
ENSG00000110680	0	0	0	0	0	3.56958	0	0	0	0.892394	-2.3355	0.500837	1	CALCA	11	14966622	14972354	-	2174	protein_coding	- && sp|P01258|CALC_HUMAN Calcitonin OS=Homo sapiens OX=9606 GN=CALCA PE=1 SV=3 && -	-	0	0	0	0	0	4	0	0	0	0	0	0	0	0.0333596	0	0
ENSG00000223428	0	0	0	0	0	3.56958	0	0	0	0.892394	-2.3355	0.500837	1	ENSG00000223428	10	75288333	75288682	-	350	transcribed_processed_pseudogene	- && - && -	-	0	0	0	0	0	4	0	0	0	0	0	0	0	0.207211	0	0
ENSG00000206660	0	0	0	0	0	3.56958	0	0	0	0.892394	-2.3355	0.500837	1	Y_RNA	10	32056746	32056839	+	94	misc_RNA	- && - && -	-	0	0	0	0	0	4	0	0	0	0	0	0	0	0.771529	0	0
ENSG00000229609	0	0	0	0	0	3.56958	0	0	0	0.892394	-2.3355	0.500837	1	LINC01079	13	27373348	27374366	+	580	lncRNA	- && - && -	-	0	0	0	0	0	4	0	0	0	0	0	0	0	0.125041	0	0
ENSG00000232587	0	0	0	0	0	3.56958	0	0	0	0.892394	-2.3355	0.500837	1	EEF1A1P3	13	28214513	28215897	+	1385	processed_pseudogene	- && sp|P62629|EF1A1_CRIGR Elongation factor 1-alpha 1 OS=Cricetulus griseus OX=10029 GN=EEF1A1 PE=2 SV=1 && PF00009:Elongation factor Tu GTP binding domain	-	0	0	0	0	0	4	0	0	0	0	0	0	0	0.0523637	0	0
ENSG00000258927	0	0	0	0	0	3.56958	0	0	0	0.892394	-2.3355	0.500837	1	ENSG00000258927	14	95620914	95643285	+	1924	lncRNA	- && - && -	-	0	0	0	0	0	4	0	0	0	0	0	0	0	0.0376942	0	0
ENSG00000277763	0	0	0	0	0	3.56958	0	0	0	0.892394	-2.3355	0.500837	1	ENSG00000277763	14	56117316	56117990	-	675	lncRNA	- && - && -	-	0	0	0	0	0	4	0	0	0	0	0	0	0	0.107443	0	0
ENSG00000259104	0	0	0	0	0	3.56958	0	0	0	0.892394	-2.3355	0.500837	1	PTCSC3	14	36130677	36217284	-	2546	lncRNA	- && - && -	-	0	0	0	0	0	4	0	0	0	0	0	0	0	0.0284853	0	0
ENSG00000259694	0	0	0	0	0	3.56958	0	0	0	0.892394	-2.3355	0.500837	1	ENSG00000259694	15	84171178	84173194	-	546	lncRNA	- && sp|Q6ZS02|DMP46_HUMAN Putative GED domain-containing protein DNM1P46 OS=Homo sapiens OX=9606 GN=DNM1P46 PE=5 SV=1 && -	-	0	0	0	0	0	4	0	0	0	0	0	0	0	0.132827	0	0
ENSG00000286598	0	0	0	0	0	3.56958	0	0	0	0.892394	-2.3355	0.500837	1	ENSG00000286598	15	23403848	23407335	+	637	lncRNA	- && - && -	-	0	0	0	0	0	4	0	0	0	0	0	0	0	0.113852	0	0
ENSG00000259479	0	0	0	0	0	3.56958	0	0	0	0.892394	-2.3355	0.500837	1	SORD2P	15	44827060	44861850	-	1069	transcribed_unprocessed_pseudogene	- && sp|Q00796|DHSO_HUMAN Sorbitol dehydrogenase OS=Homo sapiens OX=9606 GN=SORD PE=1 SV=4 && PF00107:Zinc-binding dehydrogenase|PF08240:Alcohol dehydrogenase GroES-like domain	-	0	0	0	0	0	4	0	0	0	0	0	0	0	0.0678426	0	0
ENSG00000166589	0	0	0	0	0	3.56958	0	0	0	0.892394	-2.3355	0.500837	1	CDH16	16	66908122	66918917	-	3589	protein_coding	- && sp|O75309|CAD16_HUMAN Cadherin-16 OS=Homo sapiens OX=9606 GN=CDH16 PE=1 SV=1 && -	-	0	0	0	0	0	4	0	0	0	0	0	0	0	0.0202072	0	0
ENSG00000273553	0	0	0	0	0	3.56958	0	0	0	0.892394	-2.3355	0.500837	1	ENSG00000273553	16	27687182	27687522	+	341	lncRNA	- && - && -	-	0	0	0	0	0	4	0	0	0	0	0	0	0	0.212679	0	0
ENSG00000280183	0	0	0	0	0	3.56958	0	0	0	0.892394	-2.3355	0.500837	1	ENSG00000280183	17	42598643	42599177	+	535	TEC	- && - && -	-	0	0	0	0	0	4	0	0	0	0	0	0	0	0.135558	0	0
ENSG00000241229	0	0	0	0	0	3.56958	0	0	0	0.892394	-2.3355	0.500837	1	RN7SL443P	20	44007248	44007537	+	290	misc_RNA	- && - && -	-	0	0	0	0	0	4	0	0	0	0	0	0	0	0.250082	0	0
ENSG00000291000	0	0	0	0	0	3.56958	0	0	0	0.892394	-2.3355	0.500837	1	ENSG00000291000	20	45137706	45138976	-	514	lncRNA	- && - && -	-	0	0	0	0	0	4	0	0	0	0	0	0	0	0.141097	0	0
ENSG00000177191	0	0	0	0	0	3.56958	0	0	0	0.892394	-2.3355	0.500837	1	B3GNT8	19	41425359	41428730	-	1874	protein_coding	- && sp|Q7Z7M8|B3GN8_HUMAN UDP-GlcNAc:betaGal beta-1,3-N-acetylglucosaminyltransferase 8 OS=Homo sapiens OX=9606 GN=B3GNT8 PE=1 SV=1 && PF01762:Galactosyltransferase	-	0	0	0	0	0	4	0	0	0	0	0	0	0	0.0386999	0	0
ENSG00000276071	0	0	0	0	0	3.56958	0	0	0	0.892394	-2.3355	0.500837	1	ENSG00000276071	19	36668102	36669404	+	1303	lncRNA	- && - && -	-	0	0	0	0	0	4	0	0	0	0	0	0	0	0.055659	0	0
ENSG00000175329	0	0	0	0	0	3.56958	0	0	0	0.892394	-2.3355	0.500837	1	ISX	22	35066136	35087387	+	3384	protein_coding	- && sp|Q2M1V0|ISX_HUMAN Intestine-specific homeobox OS=Homo sapiens OX=9606 GN=ISX PE=1 SV=2 && PF00046:Homeodomain	Homeobox	0	0	0	0	0	4	0	0	0	0	0	0	0	0.0214314	0	0
ENSG00000212136	0	0	0	0	0	3.56958	0	0	0	0.892394	-2.3355	0.500837	1	RNU6-696P	21	37045530	37045636	+	107	snRNA	- && - && -	-	0	0	0	0	0	4	0	0	0	0	0	0	0	0.677792	0	0
ENSG00000150281	0	0	0.918493	0.926845	1.90127	5.35437	2.36527	0	0.461335	2.40523	-2.332	0.210802	1	CTF1	16	30896614	30903547	+	1644	protein_coding	- && sp|Q16619|CTF1_HUMAN Cardiotrophin-1 OS=Homo sapiens OX=9606 GN=CTF1 PE=1 SV=1 && -	-	0	0	1	1	2	6	2	0	0	0	0.0113895	0.0114786	0.0234981	0.0661713	0.0291941	0
ENSG00000237595	0	0	0.918493	2.78054	1.90127	2.67718	7.09581	7.53526	0.924757	4.80238	-2.32895	0.0819724	1	LINC01275	20	50162633	50166233	-	1524	lncRNA	- && sp|Q6B4Z3|UTY_PANTR Histone demethylase UTY OS=Pan troglodytes OX=9598 GN=UTY PE=2 SV=1 && -	-	0	0	1	3	2	3	6	7	0	0	0.0122863	0.0371474	0.0253484	0.0356908	0.0944787	0.100265
ENSG00000231684	1.03782	0	0	0	2.85191	0.892394	0	2.15293	0.259455	1.47431	-2.32772	0.305635	1	EIF1P3	1	182336001	182336334	+	334	processed_pseudogene	- && sp|Q5E938|EIF1_BOVIN Eukaryotic translation initiation factor 1 OS=Bos taurus OX=9913 GN=EIF1 PE=3 SV=1 && PF01253:Translation initiation factor SUI1	-	1	0	0	0	3	1	0	2	0.0630003	0	0	0	0.173492	0.0542842	0	0.130713
ENSG00000181101	0	1.0185	0	0	2.85191	0.892394	0	2.15293	0.254625	1.47431	-2.3277	0.306048	1	ENTR1P2	1	175044626	175045648	-	1023	processed_pseudogene	- && sp|Q96C92|ENTR1_HUMAN Endosome-associated-trafficking regulator 1 OS=Homo sapiens OX=9606 GN=ENTR1 PE=1 SV=3 && -	-	0	1	0	0	3	1	0	2	0	0.0202318	0	0	0.0566436	0.0177233	0	0.0426767
ENSG00000246877	0	0	3.67397	0	7.60508	1.78479	9.46107	0	0.918493	4.71274	-2.3234	0.145104	1	DNM1P35	15	75727670	75738629	-	3714	lncRNA	- && sp|E7EU14|PP5D1_HUMAN Protein PPP5D1 OS=Homo sapiens OX=9606 GN=PPP5D1 PE=2 SV=2 && -	-	0	0	4	0	8	2	8	0	0	0	0.0201662	0	0.0416057	0.00976356	0.0516911	0
ENSG00000283415	0	0	0	3.70738	0	3.56958	3.5479	11.8411	0.926845	4.73965	-2.32308	0.144416	1	ENSG00000283415	11	6821942	6926878	-	4823	lncRNA	- && sp|P08548|LIN1_NYCCO LINE-1 reverse transcriptase homolog OS=Nycticebus coucang OX=9470 PE=4 SV=1 && -	-	0	0	0	4	0	4	3	11	0	0	0	0.0156508	0	0.0150371	0.014927	0.0497866
ENSG00000291056	1.03782	0	0	1.85369	3.80254	7.13916	2.36527	1.07647	0.722877	3.59586	-2.32165	0.12316	1	SEPTIN7P9	10	38383023	38402916	-	2272	lncRNA	- && - && -	-	1	0	0	2	4	8	2	1	0.00926149	0	0	0.0166117	0.0340061	0.0638413	0.0211246	0.0096079
ENSG00000243696	2.07564	0	0	0	1.90127	4.46197	3.5479	0	0.51891	2.47779	-2.32122	0.230969	1	ENSG00000243696	3	52813282	52835729	-	6334	protein_coding	- && sp|Q14624|ITIH4_HUMAN Inter-alpha-trypsin inhibitor heavy chain H4 OS=Homo sapiens OX=9606 GN=ITIH4 PE=1 SV=4 && PF06668:Inter-alpha-trypsin inhibitor heavy chain C-terminus	-	2	0	0	0	2	5	3	0	0.00664417	0	0	0	0.00609897	0.0143124	0.0113661	0
ENSG00000275894	0	0	1.83699	0	9.50635	0	0	0	0.459247	2.37659	-2.3192	0.336502	1	ENSG00000275894	20	45345115	45345823	-	709	lncRNA	- && - && -	-	0	0	2	0	10	0	0	0	0	0	0.0528189	0	0.272432	0	0	0
ENSG00000232850	1.03782	0	1.83699	0	1.90127	1.78479	0	10.7647	0.718701	3.61268	-2.31826	0.160282	1	PTGES2-AS1	9	128128529	128130628	+	2100	lncRNA	- && sp|Q8N1Y9|YI025_HUMAN Putative uncharacterized protein FLJ37218 OS=Homo sapiens OX=9606 PE=5 SV=2 && -	-	1	0	2	0	2	2	0	10	0.01002	0	0.0178327	0	0.0183957	0.0172675	0	0.103948
ENSG00000267184	0	3.0555	0	0.926845	0	3.56958	13.009	3.2294	0.995587	4.95199	-2.31246	0.118367	1	ENSG00000267184	17	69707193	69707373	-	181	processed_pseudogene	- && sp|Q96LU5|IMP1L_HUMAN Mitochondrial inner membrane protease subunit 1 OS=Homo sapiens OX=9606 GN=IMMP1L PE=2 SV=1 && -	-	0	3	0	1	0	4	11	3	0	0.343046	0	0.104259	0	0.400683	1.45842	0.361809
ENSG00000174898	2.07564	0	0.918493	0	0.950635	0	11.8263	2.15293	0.748533	3.73248	-2.31071	0.169621	1	CATSPERD	19	5720637	5778734	+	2781	protein_coding	- && sp|Q86XM0|CTSRD_HUMAN Cation channel sperm-associated protein subunit delta OS=Homo sapiens OX=9606 GN=CATSPERD PE=1 SV=3 && PF15020:Cation channel sperm-associated protein subunit delta	-	2	0	1	0	1	0	10	2	0.0151328	0	0.00673293	0	0.00694551	0	0.0862912	0.0156988
ENSG00000215268	0	0	0.918493	0	2.85191	1.78479	1.18263	0	0.229623	1.45483	-2.31045	0.313163	1	ENSG00000215268	22	15562017	15564276	-	2260	processed_pseudogene	- && sp|Q14694|UBP10_HUMAN Ubiquitin carboxyl-terminal hydrolase 10 OS=Homo sapiens OX=9606 GN=USP10 PE=1 SV=2 && -	-	0	0	1	0	3	2	1	0	0	0	0.00828508	0	0.02564	0.0160451	0.0106184	0
ENSG00000238018	1.03782	1.0185	1.83699	0.926845	5.70381	4.46197	11.8263	2.15293	1.20504	6.03626	-2.30771	0.0406087	1	SPTBN1-AS2	2	54661011	54680045	-	1236	lncRNA	- && sp|Q01082|SPTB2_HUMAN Spectrin beta chain, non-erythrocytic 1 OS=Homo sapiens OX=9606 GN=SPTBN1 PE=1 SV=2 && -	-	1	1	2	1	6	5	10	2	0.0170244	0.0167452	0.0302982	0.0152677	0.0937643	0.0733452	0.194155	0.0353223
ENSG00000157343	0	2.037	0	0	1.90127	3.56958	0	4.30586	0.50925	2.44418	-2.30595	0.234055	1	ARMC12	6	35737032	35749079	+	1418	protein_coding	- && sp|Q5T9G4|ARM12_HUMAN Armadillo repeat-containing protein 12 OS=Homo sapiens OX=9606 GN=ARMC12 PE=1 SV=1 && PF04826:Armadillo-like	-	0	2	0	0	2	4	0	4	0	0.029192	0	0	0.0272432	0.0511451	0	0.0615773
ENSG00000261634	0	0	0	1.85369	1.90127	5.35437	0	2.15293	0.463423	2.35214	-2.30214	0.244155	1	PAQR5-DT	15	69278328	69298795	-	4852	lncRNA	- && - && -	-	0	0	0	2	2	6	0	2	0	0	0	0.00777861	0.00796185	0.0224208	0	0.008998
ENSG00000230424	2.07564	1.0185	0	0	0	0	13.009	2.15293	0.773535	3.79048	-2.30149	0.201321	1	EMC1-AS1	1	19210348	19240709	+	763	lncRNA	- && sp|Q8N766|EMC1_HUMAN ER membrane protein complex subunit 1 OS=Homo sapiens OX=9606 GN=EMC1 PE=1 SV=1 && -	-	2	1	0	0	0	0	11	2	0.0551562	0.027126	0	0	0	0	0.345968	0.0572193
ENSG00000280016	1.03782	0	0	0	3.80254	0.892394	0	1.07647	0.259455	1.44285	-2.30143	0.319022	1	ENSG00000280016	5	10082571	10082772	+	202	TEC	- && - && -	-	1	0	0	0	4	1	0	1	0.104169	0	0	0	0.382484	0.0897571	0	0.108065
ENSG00000262213	0	0	2.75548	0	2.85191	5.35437	3.5479	2.15293	0.68887	3.47678	-2.30013	0.141641	1	ENSG00000262213	17	1241939	1254000	-	340	lncRNA	- && - && -	-	0	0	3	0	3	6	3	2	0	0	0.165214	0	0.17043	0.319957	0.211743	0.128407
ENSG00000225889	0	2.037	0	0	3.80254	3.56958	2.36527	0	0.50925	2.43435	-2.30013	0.235493	1	ENSG00000225889	2	64143239	64257610	+	9255	lncRNA	- && sp|Q96MD7|CI085_HUMAN Uncharacterized protein C9orf85 OS=Homo sapiens OX=9606 GN=C9orf85 PE=1 SV=1 && -	-	0	2	0	0	4	4	2	0	0	0.00447263	0	0	0.00834812	0.00783616	0.00518586	0
ENSG00000235959	0	1.0185	0	0	0	0	5.91317	0	0.254625	1.47829	-2.30006	0.405478	1	ENSG00000235959	2	95640181	95640604	-	424	processed_pseudogene	- && sp|Q4KMG0|CDON_HUMAN Cell adhesion molecule-related/down-regulated by oncogenes OS=Homo sapiens OX=9606 GN=CDON PE=1 SV=2 && -	-	0	1	0	0	0	0	5	0	0	0.0488139	0	0	0	0	0.28299	0
ENSG00000245468	0	3.0555	0.918493	0.926845	10.457	5.35437	7.09581	1.07647	1.22521	5.99591	-2.29918	0.0545081	1	LINC02447	4	7093776	7103394	-	4567	lncRNA	- && sp|Q8WTZ3|YS049_HUMAN Zinc finger protein ENSP00000375192 OS=Homo sapiens OX=9606 PE=2 SV=1 && -	-	0	3	1	1	11	6	6	1	0	0.0135957	0.00409991	0.00413201	0.0465229	0.0238199	0.0315274	0.00477976
ENSG00000205085	0	0	1.83699	0.926845	0	12.4935	1.18263	0	0.690958	3.41904	-2.29476	0.218496	1	GARIN1A	7	128671693	128687877	+	6920	protein_coding	- && sp|Q6NXP2|F71F2_HUMAN Protein FAM71F2 OS=Homo sapiens OX=9606 GN=FAM71F2 PE=1 SV=3 && -	-	0	0	2	1	0	14	1	0	0	0	0.00541164	0.00272701	0	0.0366811	0.00346786	0
ENSG00000280378	0	0	0.918493	0	0.950635	3.56958	1.18263	0	0.229623	1.42571	-2.28505	0.326287	1	ENSG00000280378	1	54033126	54034880	-	1755	TEC	- && sp|Q96MD7|CI085_HUMAN Uncharacterized protein C9orf85 OS=Homo sapiens OX=9606 GN=C9orf85 PE=1 SV=1 && -	-	0	0	1	0	1	4	1	0	0	0	0.0106691	0	0.011006	0.041324	0.0136738	0
ENSG00000200742	0	0	0	0	0	0	3.5479	0	0	0.886976	-2.28444	0.510616	1	Y_RNA	14	55651534	55651634	+	101	misc_RNA	- && - && -	-	0	0	0	0	0	0	3	0	0	0	0	0	0	0	0.7128	0
ENSG00000205882	0	0	0	0	0	0	3.5479	0	0	0.886976	-2.28444	0.510616	1	DEFB134	8	11993174	12000752	-	1117	protein_coding	- && sp|Q4QY38|DB134_HUMAN Beta-defensin 134 OS=Homo sapiens OX=9606 GN=DEFB134 PE=3 SV=1 && -	-	0	0	0	0	0	0	3	0	0	0	0	0	0	0	0.0644519	0
ENSG00000266995	0	0	0	0	0	0	3.5479	0	0	0.886976	-2.28444	0.510616	1	ENSG00000266995	18	12040101	12040300	-	200	processed_pseudogene	- && sp|O55036|TERF1_CRIGR Telomeric repeat-binding factor 1 (Fragment) OS=Cricetulus griseus OX=10029 GN=TERF1 PE=2 SV=1 && -	-	0	0	0	0	0	0	3	0	0	0	0	0	0	0	0.359964	0
ENSG00000234070	0	0	0	0	0	0	3.5479	0	0	0.886976	-2.28444	0.510616	1	SPATA17-AS1	1	217781198	217785120	-	420	lncRNA	- && sp|Q96L03|SPT17_HUMAN Spermatogenesis-associated protein 17 OS=Homo sapiens OX=9606 GN=SPATA17 PE=1 SV=1 && -	-	0	0	0	0	0	0	3	0	0	0	0	0	0	0	0.171411	0
ENSG00000160868	0	0	0	0	0	0	3.5479	0	0	0.886976	-2.28444	0.510616	1	CYP3A4	7	99756960	99784248	-	3322	protein_coding	- && sp|P08684|CP3A4_HUMAN Cytochrome P450 3A4 OS=Homo sapiens OX=9606 GN=CYP3A4 PE=1 SV=4 && PF00067:Cytochrome P450	-	0	0	0	0	0	0	3	0	0	0	0	0	0	0	0.0216715	0
ENSG00000289913	0	0	0	0	0	0	3.5479	0	0	0.886976	-2.28444	0.510616	1	ENSG00000289913	17	81392305	81393364	+	1060	lncRNA	- && - && -	-	0	0	0	0	0	0	3	0	0	0	0	0	0	0	0.0679177	0
ENSG00000272832	0	0	0	0	0	0	3.5479	0	0	0.886976	-2.28444	0.510616	1	ENSG00000272832	3	133543064	133543466	-	403	lncRNA	- && - && -	-	0	0	0	0	0	0	3	0	0	0	0	0	0	0	0.178642	0
ENSG00000276188	0	0	0	0	0	0	3.5479	0	0	0.886976	-2.28444	0.510616	1	ENSG00000276188	12	120709112	120709523	+	412	lncRNA	- && - && -	-	0	0	0	0	0	0	3	0	0	0	0	0	0	0	0.17474	0
ENSG00000237992	0	0	0	0	0	0	3.5479	0	0	0.886976	-2.28444	0.510616	1	LINC01808	2	19468997	19520095	+	3059	lncRNA	- && - && -	-	0	0	0	0	0	0	3	0	0	0	0	0	0	0	0.0235347	0
ENSG00000199934	0	0	0	0	0	0	3.5479	0	0	0.886976	-2.28444	0.510616	1	SNORD81	1	85592280	85592356	+	77	snoRNA	- && - && -	-	0	0	0	0	0	0	3	0	0	0	0	0	0	0	0.934971	0
ENSG00000287012	0	0	0	0	0	0	3.5479	0	0	0.886976	-2.28444	0.510616	1	ENSG00000287012	3	172711151	172725038	+	1356	lncRNA	- && - && -	-	0	0	0	0	0	0	3	0	0	0	0	0	0	0	0.053092	0
ENSG00000226652	0	0	0	0	0	0	3.5479	0	0	0.886976	-2.28444	0.510616	1	PSMD10P2	3	186760693	186762050	+	1087	transcribed_processed_pseudogene	- && sp|O75832|PSD10_HUMAN 26S proteasome non-ATPase regulatory subunit 10 OS=Homo sapiens OX=9606 GN=PSMD10 PE=1 SV=1 && -	-	0	0	0	0	0	0	3	0	0	0	0	0	0	0	0.0662307	0
ENSG00000265894	0	0	0	0	0	0	3.5479	0	0	0.886976	-2.28444	0.510616	1	RN7SL357P	4	56805834	56806131	+	298	misc_RNA	- && - && -	-	0	0	0	0	0	0	3	0	0	0	0	0	0	0	0.241586	0
ENSG00000260515	0	0	0	0	0	0	3.5479	0	0	0.886976	-2.28444	0.510616	1	ENSG00000260515	5	10195121	10197628	-	2508	lncRNA	- && sp|Q6W349|CD011_HUMAN Putative uncharacterized protein encoded by LINC00575 OS=Homo sapiens OX=9606 GN=LINC00575 PE=5 SV=1 && -	-	0	0	0	0	0	0	3	0	0	0	0	0	0	0	0.0287053	0
ENSG00000224384	0	0	0	0	0	0	3.5479	0	0	0.886976	-2.28444	0.510616	1	ENSG00000224384	6	96785137	96795821	+	481	lncRNA	- && - && -	-	0	0	0	0	0	0	3	0	0	0	0	0	0	0	0.149673	0
ENSG00000243243	0	0	0	0	0	0	3.5479	0	0	0.886976	-2.28444	0.510616	1	ENSG00000243243	7	116237929	116327896	-	917	lncRNA	- && - && -	-	0	0	0	0	0	0	3	0	0	0	0	0	0	0	0.078509	0
ENSG00000266318	0	0	0	0	0	0	3.5479	0	0	0.886976	-2.28444	0.510616	1	MIR5692A1	7	97963658	97963726	+	69	miRNA	- && - && -	-	0	0	0	0	0	0	3	0	0	0	0	0	0	0	1.04337	0
ENSG00000233219	0	0	0	0	0	0	3.5479	0	0	0.886976	-2.28444	0.510616	1	ENSG00000233219	7	33868501	33874231	-	380	lncRNA	- && - && -	-	0	0	0	0	0	0	3	0	0	0	0	0	0	0	0.189455	0
ENSG00000257890	0	0	0	0	0	0	3.5479	0	0	0.886976	-2.28444	0.510616	1	ENSG00000257890	12	106050961	106058254	-	632	lncRNA	- && - && -	-	0	0	0	0	0	0	3	0	0	0	0	0	0	0	0.113913	0
ENSG00000258260	0	0	0	0	0	0	3.5479	0	0	0.886976	-2.28444	0.510616	1	ENSG00000258260	12	56267793	56270104	-	542	lncRNA	- && sp|Q96MF6|CQ10A_HUMAN Coenzyme Q-binding protein COQ10 homolog A, mitochondrial OS=Homo sapiens OX=9606 GN=COQ10A PE=2 SV=2 && -	-	0	0	0	0	0	0	3	0	0	0	0	0	0	0	0.132828	0
ENSG00000249388	0	0	0	0	0	0	3.5479	0	0	0.886976	-2.28444	0.510616	1	ENSG00000249388	12	54081736	54102699	+	1659	lncRNA	- && - && -	-	0	0	0	0	0	0	3	0	0	0	0	0	0	0	0.0433953	0
ENSG00000257120	0	0	0	0	0	0	3.5479	0	0	0.886976	-2.28444	0.510616	1	ENSG00000257120	14	29652809	29657916	+	551	lncRNA	- && sp|A0A096LPI5|GVQW2_HUMAN Putative uncharacterized protein CCDC28A-AS1 OS=Homo sapiens OX=9606 GN=CCDC28A-AS1 PE=4 SV=1 && -	-	0	0	0	0	0	0	3	0	0	0	0	0	0	0	0.130658	0
ENSG00000233293	0	0	0	0	0	0	3.5479	0	0	0.886976	-2.28444	0.510616	1	ENSG00000233293	20	32561093	32573888	+	469	lncRNA	- && - && -	-	0	0	0	0	0	0	3	0	0	0	0	0	0	0	0.153503	0
ENSG00000268533	0	0	0	0	0	0	3.5479	0	0	0.886976	-2.28444	0.510616	1	ENSG00000268533	19	57394183	57438457	+	521	protein_coding	- && sp|A6NIU2|CU037_HUMAN Putative uncharacterized protein encoded by LINC01549 OS=Homo sapiens OX=9606 GN=LINC01549 PE=5 SV=1 && -	-	0	0	0	0	0	0	3	0	0	0	0	0	0	0	0.138182	0
ENSG00000133454	0	0	1.83699	0	0	0	9.46107	0	0.459247	2.36527	-2.28322	0.346235	1	MYO18B	22	25742144	26031045	+	9710	protein_coding	- && sp|Q8IUG5|MY18B_HUMAN Unconventional myosin-XVIIIb OS=Homo sapiens OX=9606 GN=MYO18B PE=1 SV=2 && PF00063:Myosin head (motor domain)	-	0	0	2	0	0	0	8	0	0	0	0.0038567	0	0	0	0.0197714	0
ENSG00000259612	0	0	0.918493	2.78054	2.85191	3.56958	2.36527	9.68819	0.924757	4.61874	-2.2829	0.0916038	1	EEF1A1P22	15	52937139	52938518	-	1380	processed_pseudogene	- && sp|P62629|EF1A1_CRIGR Elongation factor 1-alpha 1 OS=Cricetulus griseus OX=10029 GN=EEF1A1 PE=2 SV=1 && PF03143:Elongation factor Tu C-terminal domain	-	0	0	1	3	3	4	2	9	0	0	0.0135683	0.0410237	0.0419901	0.0525534	0.0347791	0.142364
ENSG00000156920	0	0	0	1.85369	5.70381	3.56958	0	0	0.463423	2.31835	-2.28231	0.291181	1	ADGRG4	X	136300963	136416890	+	10076	protein_coding	- && sp|Q8IZF6|AGRG4_HUMAN Adhesion G-protein coupled receptor G4 OS=Homo sapiens OX=9606 GN=ADGRG4 PE=2 SV=2 && PF00002:7 transmembrane receptor (Secretin family)|PF01825:GPCR proteolysis site, GPS, motif|PF00354:Pentaxin family	-	0	0	0	2	6	4	0	0	0	0	0	0.00374571	0.0115019	0.00719767	0	0
ENSG00000233009	1.03782	0	0	0	5.70381	0	0	0	0.259455	1.42595	-2.28225	0.411719	1	NALCN-AS1	13	100708325	101059286	+	2846	lncRNA	- && sp|Q8IZF0|NALCN_HUMAN Sodium leak channel non-selective protein OS=Homo sapiens OX=9606 GN=NALCN PE=1 SV=1 && -	-	1	0	0	0	6	0	0	0	0.00739357	0	0	0	0.0407213	0	0	0
ENSG00000275226	0	1.0185	0	0	5.70381	0	0	0	0.254625	1.42595	-2.28223	0.412179	1	LINC00547	13	37534940	37551536	+	3314	lncRNA	- && - && -	-	0	1	0	0	6	0	0	0	0	0.00624536	0	0	0.0349706	0	0	0
ENSG00000276136	0	0	0.918493	0	5.70381	0	0	0	0.229623	1.42595	-2.28211	0.414579	1	ENSG00000276136	12	32000375	32001222	+	848	lncRNA	- && sp|E7EU14|PP5D1_HUMAN Protein PPP5D1 OS=Homo sapiens OX=9606 GN=PPP5D1 PE=2 SV=2 && -	-	0	0	1	0	6	0	0	0	0	0	0.0220805	0	0.136666	0	0	0
ENSG00000204136	0	1.0185	1.83699	0	1.90127	6.24676	4.73054	1.07647	0.713872	3.48876	-2.27688	0.133678	1	GGTA1	9	121444991	121499844	-	4318	protein_coding	- && sp|Q8SPR2|GGTA1_SAPAP N-acetyllactosaminide alpha-1,3-galactosyltransferase OS=Sapajus apella OX=9515 GN=GGTA1 PE=2 SV=1 && -	-	0	1	2	0	2	7	4	1	0	0.00479322	0.00867267	0	0.00894648	0.0293924	0.0222303	0.00505539
ENSG00000289043	0	2.037	0.918493	0	1.90127	5.35437	5.91317	1.07647	0.738874	3.56132	-2.27596	0.13119	1	ENSG00000289043	3	48301449	48302246	+	798	lncRNA	- && - && -	-	0	2	1	0	2	6	5	1	0	0.0518725	0.023464	0	0.0484097	0.136323	0.150361	0.0273548
ENSG00000249084	0	0	0.918493	0.926845	0	3.56958	4.73054	1.07647	0.461335	2.34415	-2.27569	0.229287	1	ENSG00000249084	4	177343004	177357032	-	753	lncRNA	- && - && -	-	0	0	1	1	0	4	4	1	0	0	0.0248663	0.025061	0	0.096313	0.127477	0.0289896
ENSG00000279164	0	4.074	0	0	0	12.4935	7.09581	0	1.0185	4.89733	-2.27318	0.453971	1	ENSG00000279164	20	23148086	23149939	+	1854	TEC	- && - && -	-	0	4	0	0	0	14	6	0	0	0.044654	0	0	0	0.136911	0.0776621	0
ENSG00000286559	0	0	1.83699	0	3.80254	5.35437	0	0	0.459247	2.28923	-2.2723	0.294683	1	ENSG00000286559	18	39655645	39665494	+	2805	lncRNA	- && - && -	-	0	0	2	0	4	6	0	0	0	0	0.0133507	0	0.0275443	0.0387827	0	0
ENSG00000272660	0	1.0185	0	0	0	0	4.73054	1.07647	0.254625	1.45175	-2.27192	0.369081	1	ENSG00000272660	3	179584271	179584410	-	140	lncRNA	- && - && -	-	0	1	0	0	0	0	4	1	0	0.147837	0	0	0	0	0.685645	0.155923
ENSG00000255549	0	1.0185	0	0	0	0	4.73054	1.07647	0.254625	1.45175	-2.27192	0.369081	1	ENPP7P6	8	12448013	12511278	-	929	transcribed_unprocessed_pseudogene	- && sp|Q5EZ72|ENPP7_RAT Ectonucleotide pyrophosphatase/phosphodiesterase family member 7 OS=Rattus norvegicus OX=10116 GN=Enpp7 PE=1 SV=1 && -	-	0	1	0	0	0	0	4	1	0	0.0222789	0	0	0	0	0.103327	0.0234975
ENSG00000170236	2.07564	0	0	0.926845	0.950635	0	7.09581	6.45879	0.750621	3.62631	-2.27156	0.168626	1	USP50	15	50494018	50546708	-	3967	protein_coding	- && sp|P40818|UBP8_HUMAN Ubiquitin carboxyl-terminal hydrolase 8 OS=Homo sapiens OX=9606 GN=USP8 PE=1 SV=1 && -	-	2	0	0	1	1	0	6	6	0.0106086	0	0	0.00475697	0.00486903	0	0.0362958	0.0330161
ENSG00000159625	0	2.037	0	0	0	7.13916	2.36527	0	0.50925	2.37611	-2.2606	0.297233	1	DRC7	16	57694793	57731805	+	5151	protein_coding	- && sp|Q8IY82|DRC7_HUMAN Dynein regulatory complex subunit 7 OS=Homo sapiens OX=9606 GN=DRC7 PE=1 SV=3 && -	-	0	2	0	0	0	8	2	0	0	0.00803615	0	0	0	0.0281591	0.00931764	0
ENSG00000257376	0	1.0185	0	0.926845	4.75318	0	3.5479	1.07647	0.486336	2.34439	-2.25916	0.232457	1	ENSG00000257376	12	42431665	42433357	-	775	processed_pseudogene	- && sp|Q2TBT7|FXR1_BOVIN Fragile X mental retardation syndrome-related protein 1 OS=Bos taurus OX=9913 GN=FXR1 PE=2 SV=1 && -	-	0	1	0	1	5	0	3	1	0	0.026706	0	0.0243495	0.124616	0	0.0928939	0.0281667
ENSG00000255122	0	0	0.918493	0	3.80254	1.78479	0	0	0.229623	1.39683	-2.25876	0.37097	1	ENSG00000255122	8	12580287	12581063	+	186	processed_pseudogene	- && sp|O42387|RS24_TAKRU 40S ribosomal protein S24 OS=Takifugu rubripes OX=31033 GN=rps24 PE=3 SV=1 && -	-	0	0	1	0	4	2	0	0	0	0	0.100668	0	0.415386	0.194956	0	0
ENSG00000248780	0	2.037	0	0	0	6.24676	0	3.2294	0.50925	2.36904	-2.25829	0.294302	1	ARL4AP2	4	40786110	40786710	+	601	processed_pseudogene	- && sp|P40617|ARL4A_HUMAN ADP-ribosylation factor-like protein 4A OS=Homo sapiens OX=9606 GN=ARL4A PE=1 SV=2 && PF00025:ADP-ribosylation factor family	-	0	2	0	0	0	7	0	3	0	0.0688756	0	0	0	0.211175	0	0.108964
ENSG00000269289	0	0	2.75548	0	0	4.46197	4.73054	4.30586	0.68887	3.37459	-2.25348	0.191533	1	ENSG00000269289	19	23919081	23958035	-	2342	lncRNA	- && sp|A6NNF4|ZN726_HUMAN Zinc finger protein 726 OS=Homo sapiens OX=9606 GN=ZNF726 PE=1 SV=4 && -	-	0	0	3	0	0	5	4	4	0	0	0.023985	0	0	0.0387082	0.0409865	0.0372829
ENSG00000272459	0	0	0.918493	1.85369	3.80254	0	0	9.68819	0.693046	3.37268	-2.25195	0.212615	1	FAM193B-DT	5	177554824	177555364	+	541	lncRNA	- && - && -	-	0	0	1	2	4	0	0	9	0	0	0.0346105	0.069763	0.142813	0	0	0.363147
ENSG00000270457	0	2.037	0	0	0	1.78479	2.36527	5.38233	0.50925	2.3831	-2.25144	0.254096	1	ENSG00000270457	1	59289303	59289640	-	338	lncRNA	- && - && -	-	0	2	0	0	0	2	2	5	0	0.122468	0	0	0	0.107284	0.141998	0.322916
ENSG00000143318	2.07564	1.0185	1.83699	0	3.80254	5.35437	1.18263	12.9176	1.23278	5.81428	-2.24855	0.0621139	1	CASQ1	1	160190575	160201886	+	2157	protein_coding	- && sp|P31415|CASQ1_HUMAN Calsequestrin-1 OS=Homo sapiens OX=9606 GN=CASQ1 PE=1 SV=3 && -	-	2	1	2	0	4	6	1	12	0.0195105	0.00959532	0.0173614	0	0.0358191	0.0504337	0.0111254	0.121442
ENSG00000259462	0	0	0	0	0	0	2.36527	1.07647	0	0.860434	-2.24498	0.517657	1	CPEB1-AS1	15	82647770	82692820	+	5014	lncRNA	- && sp|Q96MD7|CI085_HUMAN Uncharacterized protein C9orf85 OS=Homo sapiens OX=9606 GN=C9orf85 PE=1 SV=1 && -	-	0	0	0	0	0	0	2	1	0	0	0	0	0	0	0.00957223	0.00435364
ENSG00000290164	0	0	0	0	0	0	2.36527	1.07647	0	0.860434	-2.24498	0.517657	1	ENSG00000290164	X	119822906	119823043	-	138	unprocessed_pseudogene	- && sp|Q9BZI7|REN3B_HUMAN Regulator of nonsense transcripts 3B OS=Homo sapiens OX=9606 GN=UPF3B PE=1 SV=1 && -	-	0	0	0	0	0	0	2	1	0	0	0	0	0	0	0.347791	0.158182
ENSG00000227911	0	0	0	0	0	0	2.36527	1.07647	0	0.860434	-2.24498	0.517657	1	LINC02344	13	33333679	33335277	-	644	lncRNA	- && - && -	-	0	0	0	0	0	0	2	1	0	0	0	0	0	0	0.0745267	0.0338962
ENSG00000204816	0	0	0	0	0	0	2.36527	1.07647	0	0.860434	-2.24498	0.517657	1	FGF7P5	9	42625436	42626813	+	291	unprocessed_pseudogene	- && sp|P21781|FGF7_HUMAN Fibroblast growth factor 7 OS=Homo sapiens OX=9606 GN=FGF7 PE=1 SV=1 && -	-	0	0	0	0	0	0	2	1	0	0	0	0	0	0	0.164932	0.0750143
ENSG00000288043	0	0	0	0	0	0	2.36527	1.07647	0	0.860434	-2.24498	0.517657	1	ENSG00000288043	12	7954216	7972759	+	1088	lncRNA	- && - && -	-	0	0	0	0	0	0	2	1	0	0	0	0	0	0	0.0441132	0.0200636
ENSG00000229962	0	0	0	0	0	0	2.36527	1.07647	0	0.860434	-2.24498	0.517657	1	ENSG00000229962	21	25515349	25518865	-	1431	lncRNA	- && - && -	-	0	0	0	0	0	0	2	1	0	0	0	0	0	0	0.0335396	0.0152545
ENSG00000289585	0	2.037	0	0	0	0.892394	0	8.61173	0.50925	2.37603	-2.24439	0.309835	1	ENSG00000289585	10	13348400	13349327	+	928	lncRNA	- && - && -	-	0	2	0	0	0	1	0	8	0	0.0446058	0	0	0	0.0195376	0	0.188182
ENSG00000279384	0	0	0.918493	1.85369	4.75318	0.892394	3.5479	4.30586	0.693046	3.37483	-2.24068	0.140131	1	ENSG00000279384	4	168843988	168844735	+	748	TEC	- && - && -	-	0	0	1	2	5	1	3	4	0	0	0.0250325	0.050457	0.129114	0.0242392	0.096247	0.116733
ENSG00000145423	0	0	0.918493	1.85369	1.90127	1.78479	0	9.68819	0.693046	3.34356	-2.23645	0.181313	1	SFRP2	4	153780591	153789083	-	1996	protein_coding	- && sp|Q96HF1|SFRP2_HUMAN Secreted frizzled-related protein 2 OS=Homo sapiens OX=9606 GN=SFRP2 PE=1 SV=2 && PF01759:UNC-6/NTR/C345C module|PF01392:Fz domain	-	0	0	1	2	2	2	0	9	0	0	0.00938091	0.0189087	0.0193542	0.0181673	0	0.098428
ENSG00000290803	0	0	0	1.85369	1.90127	1.78479	0	5.38233	0.463423	2.2671	-2.23539	0.263165	1	ENSG00000290803	4	6200733	6239937	+	5524	lncRNA	- && sp|Q96CB5|CH044_HUMAN Putative uncharacterized protein C8orf44 OS=Homo sapiens OX=9606 GN=C8orf44 PE=2 SV=2 && PF00505:HMG (high mobility group) box	HMG	0	0	0	2	2	2	0	5	0	0	0	0.00683233	0.00699329	0.00656442	0	0.0197585
ENSG00000253228	0	0	0	1.85369	4.75318	0	0	4.30586	0.463423	2.26476	-2.23509	0.305377	1	NRBF2P4	8	107983116	107983965	+	850	processed_pseudogene	- && sp|Q5R4C9|NRBF2_PONAB Nuclear receptor-binding factor 2 OS=Pongo abelii OX=9601 GN=NRBF2 PE=2 SV=1 && PF08961:Nuclear receptor-binding factor 2, autophagy regulator|PF17169:MIT domain of nuclear receptor-binding factor 2	-	0	0	0	2	5	0	0	4	0	0	0	0.0444021	0.11362	0	0	0.102725
ENSG00000256482	0	2.037	0	0	3.80254	0	2.36527	3.2294	0.50925	2.3493	-2.23419	0.255846	1	ENSG00000256482	12	24830421	24836558	+	451	lncRNA	- && - && -	-	0	2	0	0	4	0	2	3	0	0.0917832	0	0	0.171312	0	0.106419	0.145205
ENSG00000249279	0	0	0	0.926845	1.90127	3.56958	0	0	0.231711	1.36771	-2.23216	0.378845	1	LINC02057	5	61201304	61304811	-	1489	lncRNA	- && - && -	-	0	0	0	1	2	4	0	0	0	0	0	0.0126735	0.0259442	0.0487063	0	0
ENSG00000270124	0	0	0.918493	0	1.90127	3.56958	0	0	0.229623	1.36771	-2.23214	0.379054	1	ENSG00000270124	16	85580009	85583571	-	601	lncRNA	- && - && -	-	0	0	1	0	2	4	0	0	0	0	0.0311552	0	0.0642777	0.120672	0	0
ENSG00000173838	0	0	0.918493	0	1.90127	3.56958	0	0	0.229623	1.36771	-2.23214	0.379054	1	MARCHF10	17	62701314	62808344	-	4920	protein_coding	- && sp|Q8NA82|MARHA_HUMAN Probable E3 ubiquitin-protein ligase MARCHF10 OS=Homo sapiens OX=9606 GN=MARCHF10 PE=1 SV=3 && PF12906:RING-variant domain	-	0	0	1	0	2	4	0	0	0	0	0.00380575	0	0.00785181	0.0147406	0	0
ENSG00000269970	0	0	0	1.85369	0	8.92394	0	0	0.463423	2.23099	-2.22924	0.361401	1	ENSG00000269970	9	122372605	122372825	+	221	lncRNA	- && - && -	-	0	0	0	2	0	10	0	0	0	0	0	0.170777	0	0.820404	0	0
ENSG00000260927	2.07564	1.0185	0.918493	1.85369	13.3089	8.03155	5.91317	0	1.46658	6.8134	-2.22796	0.0528057	1	ENSG00000260927	16	58129519	58163246	+	4793	lncRNA	- && - && -	-	2	1	1	2	14	9	5	0	0.00878035	0.0043182	0.00390659	0.00787436	0.056419	0.0340451	0.025034	0
ENSG00000286288	0	0	1.83699	0	0	4.46197	2.36527	2.15293	0.459247	2.24504	-2.22756	0.265789	1	ENSG00000286288	20	1729038	1817765	-	8896	lncRNA	- && sp|Q1W209|ESRG_HUMAN Embryonic stem cell-related gene protein OS=Homo sapiens OX=9606 GN=ESRG PE=2 SV=2 && -	-	0	0	2	0	0	5	2	2	0	0	0.0042096	0	0	0.0101905	0.00539514	0.00490763
ENSG00000166535	0	0	0	0.926845	0	0	2.36527	3.2294	0.231711	1.39867	-2.22529	0.380311	1	A2ML1	12	8822621	8887001	+	7156	protein_coding	- && sp|A8K2U0|A2ML1_HUMAN Alpha-2-macroglobulin-like protein 1 OS=Homo sapiens OX=9606 GN=A2ML1 PE=1 SV=3 && PF17789:Macroglobulin domain MG4|PF07703:Alpha-2-macroglobulin bait region domain|PF17791:Macroglobulin domain MG3|PF07677:A-macroglobulin receptor binding domain|PF00207:Alpha-2-macroglobulin family|PF07678:A-macroglobulin TED domain	-	0	0	0	1	0	0	2	3	0	0	0	0.00263707	0	0	0.00670698	0.00915141
ENSG00000287061	0	1.0185	0	0	0	0	2.36527	3.2294	0.254625	1.39867	-2.2251	0.378185	1	ENSG00000287061	15	90811528	90815544	-	1794	lncRNA	- && sp|P54132|BLM_HUMAN Bloom syndrome protein OS=Homo sapiens OX=9606 GN=BLM PE=1 SV=1 && -	-	0	1	0	0	0	0	2	3	0	0.0115369	0	0	0	0	0.0267532	0.0365036
ENSG00000280916	3.11346	4.074	0	0.926845	1.90127	10.7087	11.8263	12.9176	2.02858	9.33848	-2.22325	0.0254359	1	FOXCUT	6	1601654	1607354	+	2712	lncRNA	- && - && -	-	3	4	0	1	2	12	10	12	0.0232767	0.0305267	0	0.0069583	0.0142444	0.0802253	0.0884867	0.0965892
ENSG00000248132	2.07564	0	0	0	1.90127	2.67718	4.73054	0	0.51891	2.32725	-2.22089	0.259259	1	LINC02101	5	58107631	58122375	-	2544	lncRNA	- && - && -	-	2	0	0	0	2	3	4	0	0.0165425	0	0	0	0.0151851	0.0213808	0.0377321	0
ENSG00000214915	0	2.037	0	1.85369	5.70381	3.56958	2.36527	6.45879	0.972673	4.52436	-2.22019	0.0908176	1	ENSG00000214915	X	151515551	151516245	+	482	lncRNA	- && - && -	-	0	2	0	2	6	4	2	6	0	0.0858801	0	0.0783025	0.240441	0.150464	0.0995751	0.271732
ENSG00000162069	1.03782	2.037	0	0	0	1.78479	5.91317	6.45879	0.768705	3.53919	-2.22007	0.170484	1	BICDL2	16	3027682	3036944	-	4708	protein_coding	- && sp|A1A5D9|BICL2_HUMAN BICD family-like cargo adapter 2 OS=Homo sapiens OX=9606 GN=BICDL2 PE=1 SV=2 && -	-	1	2	0	0	0	2	5	6	0.00446944	0.00879232	0	0	0	0.00770218	0.025486	0.0278197
ENSG00000262769	2.07564	0	0	0	0	0	9.46107	0	0.51891	2.36527	-2.21862	0.357622	1	ENSG00000262769	17	19560111	19597922	-	730	lncRNA	- && sp|Q96FL8|S47A1_HUMAN Multidrug and toxin extrusion protein 1 OS=Homo sapiens OX=9606 GN=SLC47A1 PE=1 SV=1 && -	-	2	0	0	0	0	0	8	0	0.0576496	0	0	0	0	0	0.262987	0
ENSG00000271525	0	1.0185	0	0	0.950635	4.46197	0	0	0.254625	1.35315	-2.21832	0.386449	1	ARF4P1	9	134078904	134079444	+	541	processed_pseudogene	- && sp|P18085|ARF4_HUMAN ADP-ribosylation factor 4 OS=Homo sapiens OX=9606 GN=ARF4 PE=1 SV=3 && PF00025:ADP-ribosylation factor family	-	0	1	0	0	1	5	0	0	0	0.0382571	0	0	0.0357032	0.167569	0	0
ENSG00000287961	1.03782	0	0	0	0.950635	0	3.5479	1.07647	0.259455	1.39375	-2.21636	0.343613	1	ENSG00000287961	19	16197080	16197738	-	659	lncRNA	- && - && -	-	1	0	0	0	1	0	3	1	0.0319303	0	0	0	0.0293102	0	0.109245	0.0331247
ENSG00000254620	1.03782	0	0	0.926845	5.70381	0	1.18263	2.15293	0.491166	2.25984	-2.21558	0.247347	1	ENSG00000254620	20	58594417	58603973	+	507	lncRNA	- && - && -	-	1	0	0	1	6	0	1	2	0.0415032	0	0	0.0372207	0.228585	0	0.0473325	0.0861111
ENSG00000257954	3.11346	2.037	0	1.85369	5.70381	9.81634	3.5479	12.9176	1.75104	7.99641	-2.21442	0.027045	1	ENSG00000257954	12	49389516	49390162	+	647	processed_pseudogene	- && sp|Q5R561|FGOP2_PONAB FGFR1 oncogene partner 2 homolog OS=Pongo abelii OX=9601 GN=FGFR1OP2 PE=2 SV=1 && PF05769:SIKE family	-	3	2	0	2	6	11	3	12	0.0975677	0.0639787	0	0.0583335	0.179123	0.308254	0.111272	0.404868
ENSG00000103522	0	0	1.83699	0	1.90127	0	7.09581	0	0.459247	2.24927	-2.21158	0.317721	1	IL21R	16	27402174	27452042	+	5457	protein_coding	- && sp|Q9HBE5|IL21R_HUMAN Interleukin-21 receptor OS=Homo sapiens OX=9606 GN=IL21R PE=1 SV=1 && -	-	0	0	2	0	2	0	6	0	0	0	0.00686249	0	0.00707915	0	0.0263855	0
ENSG00000143520	2.07564	0	0	0	0.950635	1.78479	0	6.45879	0.51891	2.29855	-2.20629	0.2744	1	FLG2	1	152348735	152360006	-	9124	protein_coding	- && sp|Q5D862|FILA2_HUMAN Filaggrin-2 OS=Homo sapiens OX=9606 GN=FLG2 PE=1 SV=1 && -	-	2	0	0	0	1	2	0	6	0.00461247	0	0	0	0.00211699	0.00397434	0	0.014355
ENSG00000286032	0	0	0	0	0	0	1.18263	2.15293	0	0.833891	-2.20479	0.526061	1	ENSG00000286032	21	8465254	8465586	+	333	TEC	- && - && -	-	0	0	0	0	0	0	1	2	0	0	0	0	0	0	0.0720648	0.131106
ENSG00000267669	0	0	0	0	0	0	1.18263	2.15293	0	0.833891	-2.20479	0.526061	1	RPLP0P12	18	59821040	59825261	+	1114	transcribed_processed_pseudogene	- && sp|P47826|RLA0_CHICK 60S acidic ribosomal protein P0 OS=Gallus gallus OX=9031 GN=RPLP0 PE=2 SV=1 && -	-	0	0	0	0	0	0	1	2	0	0	0	0	0	0	0.0215418	0.0391906
ENSG00000231845	0	0	0	0	0	0	1.18263	2.15293	0	0.833891	-2.20479	0.526061	1	HMGB3P14	3	134170487	134171085	+	599	processed_pseudogene	- && sp|O54879|HMGB3_MOUSE High mobility group protein B3 OS=Mus musculus OX=10090 GN=Hmgb3 PE=1 SV=3 && -	-	0	0	0	0	0	0	1	2	0	0	0	0	0	0	0.0400628	0.0728853
ENSG00000290525	0	0	0	0	0	0	1.18263	2.15293	0	0.833891	-2.20479	0.526061	1	GBP1P1	1	89407679	89424934	+	1234	lncRNA	- && sp|P32455|GBP1_HUMAN Guanylate-binding protein 1 OS=Homo sapiens OX=9606 GN=GBP1 PE=1 SV=2 && -	-	0	0	0	0	0	0	1	2	0	0	0	0	0	0	0.019447	0.0353795
ENSG00000249068	0	0	0	0	0	0	1.18263	2.15293	0	0.833891	-2.20479	0.526061	1	ENSG00000249068	5	109840128	109840692	-	565	processed_pseudogene	- && sp|P0DMU9|CT45A_HUMAN Cancer/testis antigen family 45 member A10 OS=Homo sapiens OX=9606 GN=CT45A10 PE=1 SV=1 && PF15300:INTS6/SAGE1/DDX26B/CT45 C-terminus	-	0	0	0	0	0	0	1	2	0	0	0	0	0	0	0.0424736	0.0772713
ENSG00000202512	0	0	0	0	0	0	1.18263	2.15293	0	0.833891	-2.20479	0.526061	1	RN7SKP230	5	109699500	109699834	-	335	misc_RNA	- && - && -	-	0	0	0	0	0	0	1	2	0	0	0	0	0	0	0.0716346	0.130323
ENSG00000186543	0	0	0	0	0	0	1.18263	2.15293	0	0.833891	-2.20479	0.526061	1	CROCCP5	1	21434318	21437558	+	830	unprocessed_pseudogene	- && sp|Q8CJ40|CROCC_MOUSE Rootletin OS=Mus musculus OX=10090 GN=Crocc PE=1 SV=2 && -	-	0	0	0	0	0	0	1	2	0	0	0	0	0	0	0.0289128	0.0526004
ENSG00000282742	0	0	0	0	0	0	1.18263	2.15293	0	0.833891	-2.20479	0.526061	1	ENSG00000282742	4	6697861	6698809	-	949	TEC	- && sp|Q8N7M2|ZN283_HUMAN Zinc finger protein 283 OS=Homo sapiens OX=9606 GN=ZNF283 PE=1 SV=4 && -	-	0	0	0	0	0	0	1	2	0	0	0	0	0	0	0.0252872	0.0460045
ENSG00000150244	0	0	0	0	0	0	1.18263	2.15293	0	0.833891	-2.20479	0.526061	1	TRIM48	11	55262155	55271114	+	1467	protein_coding	- && sp|C9J1S8|TR49D_HUMAN Tripartite motif-containing protein 49D OS=Homo sapiens OX=9606 GN=TRIM49D1 PE=2 SV=1 && PF00643:B-box zinc finger|PF15227:zinc finger of C3HC4-type, RING	-	0	0	0	0	0	0	1	2	0	0	0	0	0	0	0.0163583	0.0297603
ENSG00000285752	0	1.0185	1.83699	0	2.85191	1.78479	0	8.61173	0.713872	3.31211	-2.20055	0.183066	1	CDC42-AS1	1	22028317	22052927	-	2574	lncRNA	- && sp|Q32PG5|SCND1_BOVIN SCAN domain-containing protein 1 OS=Bos taurus OX=9913 GN=SCAND1 PE=2 SV=1 && -	-	0	1	2	0	3	2	0	8	0	0.00804084	0.0145488	0	0.0225122	0.0140877	0	0.0678451
ENSG00000238280	0	2.037	0	0	0	4.46197	4.73054	0	0.50925	2.29813	-2.20023	0.309593	1	ENSG00000238280	10	62682652	62805887	-	1252	lncRNA	- && sp|Q96SZ5|AEDO_HUMAN 2-aminoethanethiol dioxygenase OS=Homo sapiens OX=9606 GN=ADO PE=1 SV=2 && -	-	0	2	0	0	0	5	4	0	0	0.0330625	0	0	0	0.0724078	0.0766696	0
ENSG00000217653	0	0	0.918493	0	0	5.35437	0	0	0.229623	1.33859	-2.19985	0.439081	1	PIMREGP3	6	89814709	89815463	+	755	processed_pseudogene	- && sp|Q9BSJ6|PIMRE_HUMAN Protein PIMREG OS=Homo sapiens OX=9606 GN=PIMREG PE=1 SV=1 && -	-	0	0	1	0	0	6	0	0	0	0	0.0248004	0	0	0.144087	0	0
ENSG00000215199	0	0	0.918493	0	0	5.35437	0	0	0.229623	1.33859	-2.19985	0.439081	1	YWHAZP6	9	34922184	34922921	-	738	processed_pseudogene	- && sp|P63103|1433Z_BOVIN 14-3-3 protein zeta/delta OS=Bos taurus OX=9913 GN=YWHAZ PE=1 SV=1 && PF00244:14-3-3 protein	-	0	0	1	0	0	6	0	0	0	0	0.0253717	0	0	0.147406	0	0
ENSG00000206995	0	0	0.918493	0	0	5.35437	0	0	0.229623	1.33859	-2.19985	0.439081	1	Y_RNA	15	52162751	52162852	+	102	misc_RNA	- && - && -	-	0	0	1	0	0	6	0	0	0	0	0.183571	0	0	1.06652	0	0
ENSG00000251179	0	0	0	2.78054	1.90127	4.46197	2.36527	4.30586	0.695134	3.25859	-2.19883	0.167999	1	TMEM92-AS1	17	50281577	50287855	-	750	lncRNA	- && - && -	-	0	0	0	3	2	5	2	4	0	0	0	0.0754836	0.0515079	0.120873	0.0639936	0.116422
ENSG00000124743	0	0	1.83699	0	5.70381	0.892394	0	2.15293	0.459247	2.18728	-2.19741	0.282474	1	KLHL31	6	53647916	53665756	-	5776	protein_coding	- && sp|Q9H511|KLH31_HUMAN Kelch-like protein 31 OS=Homo sapiens OX=9606 GN=KLHL31 PE=2 SV=1 && PF07707:BTB And C-terminal Kelch|PF00651:BTB/POZ domain|PF01344:Kelch motif|PF13964:Kelch motif	ZBTB	0	0	2	0	6	1	0	2	0	0	0.00648348	0	0.0200645	0.00313901	0	0.00755857
ENSG00000204993	0	0	0	0	0.950635	0	2.36527	0	0	0.828976	-2.19601	0.527776	1	CRTC1P1	2	52570648	52572522	+	1875	processed_pseudogene	- && sp|Q157S1|CRTC1_RAT CREB-regulated transcription coactivator 1 OS=Rattus norvegicus OX=10116 GN=Crtc1 PE=1 SV=1 && PF12884:Transducer of regulated CREB activity, N terminus	-	0	0	0	0	1	0	2	0	0	0	0	0	0.0103016	0	0.0255974	0
ENSG00000272646	0	0	0	0	0.950635	0	2.36527	0	0	0.828976	-2.19601	0.527776	1	ENSG00000272646	4	182881777	182882203	-	427	lncRNA	- && - && -	-	0	0	0	0	1	0	2	0	0	0	0	0	0.0452353	0	0.112401	0
ENSG00000177464	0	0	0	0	0.950635	0	2.36527	0	0	0.828976	-2.19601	0.527776	1	GPR4	19	45589764	45602212	-	3149	protein_coding	- && sp|P46093|GPR4_HUMAN G-protein coupled receptor 4 OS=Homo sapiens OX=9606 GN=GPR4 PE=1 SV=2 && PF00001:7 transmembrane receptor (rhodopsin family)	-	0	0	0	0	1	0	2	0	0	0	0	0	0.00613384	0	0.0152414	0
ENSG00000276291	0	0	0	0	0.950635	0	2.36527	0	0	0.828976	-2.19601	0.527776	1	FRG1HP	9	40992426	41218410	+	757	transcribed_unprocessed_pseudogene	- && sp|Q14331|FRG1_HUMAN Protein FRG1 OS=Homo sapiens OX=9606 GN=FRG1 PE=1 SV=1 && -	-	0	0	0	0	1	0	2	0	0	0	0	0	0.0255158	0	0.0634018	0
ENSG00000149798	0	0	0	0	0.950635	0	2.36527	0	0	0.828976	-2.19601	0.527776	1	CDC42EP2	11	65314866	65322417	+	2164	protein_coding	- && sp|O14613|BORG1_HUMAN Cdc42 effector protein 2 OS=Homo sapiens OX=9606 GN=CDC42EP2 PE=1 SV=1 && PF00786:P21-Rho-binding domain|PF14957:Cdc42 effector	-	0	0	0	0	1	0	2	0	0	0	0	0	0.00892581	0	0.0221789	0
ENSG00000289568	0	0	0	0	0.950635	0	2.36527	0	0	0.828976	-2.19601	0.527776	1	COX8BP	11	253416	269461	-	782	transcribed_unitary_pseudogene	- && - && -	-	0	0	0	0	1	0	2	0	0	0	0	0	0.0247001	0	0.0613749	0
ENSG00000253677	0	0	0	0	0.950635	0	2.36527	0	0	0.828976	-2.19601	0.527776	1	UBE2HP1	8	81254870	81255229	+	360	processed_pseudogene	- && sp|Q32LN1|UBE2H_BOVIN Ubiquitin-conjugating enzyme E2 H OS=Bos taurus OX=9913 GN=UBE2H PE=2 SV=1 && PF00179:Ubiquitin-conjugating enzyme	-	0	0	0	0	1	0	2	0	0	0	0	0	0.053654	0	0.13332	0
ENSG00000266498	0	1.0185	0	0	1.90127	0	3.5479	0	0.254625	1.36229	-2.1909	0.388477	1	ENSG00000266498	17	17235433	17236118	-	686	lncRNA	- && - && -	-	0	1	0	0	2	0	3	0	0	0.0301707	0	0	0.0563133	0	0.104946	0
ENSG00000229618	0	0	1.83699	0	4.75318	1.78479	0	2.15293	0.459247	2.17272	-2.18916	0.276728	1	ENSG00000229618	7	12726152	13751920	+	13329	lncRNA	- && - && -	-	0	0	2	0	5	2	0	2	0	0	0.00280956	0	0.00724565	0.00272052	0	0.00327544
ENSG00000197816	2.07564	0	0	1.85369	1.90127	4.46197	8.27844	3.2294	0.982332	4.46777	-2.18244	0.102355	1	CCDC180	9	97307304	97378751	+	14382	protein_coding	- && sp|Q9P1Z9|CC180_HUMAN Coiled-coil domain-containing protein 180 OS=Homo sapiens OX=9606 GN=CCDC180 PE=2 SV=3 && -	-	2	0	0	2	2	5	7	3	0.00292617	0	0	0.00262424	0.00268606	0.00630334	0.0116801	0.00455343
ENSG00000288172	0	0	0	1.85369	0	0	2.36527	6.45879	0.463423	2.20602	-2.18175	0.325759	1	ENSG00000288172	10	117579854	117593896	+	1438	lncRNA	- && - && -	-	0	0	0	2	0	0	2	6	0	0	0	0.026246	0	0	0.0333763	0.0910813
ENSG00000232917	0	1.0185	1.83699	0	6.65445	1.78479	3.5479	1.07647	0.713872	3.2659	-2.18107	0.158042	1	HSPE1P6	1	203903723	203904013	-	291	processed_pseudogene	- && sp|P61603|CH10_BOVIN 10 kDa heat shock protein, mitochondrial OS=Bos taurus OX=9913 GN=HSPE1 PE=3 SV=2 && -	-	0	1	2	0	7	2	3	1	0	0.0711241	0.128689	0	0.464633	0.124611	0.247398	0.0750143
ENSG00000287496	0	0	0	0.926845	0	0	0	5.38233	0.231711	1.34558	-2.17977	0.443585	1	ENSG00000287496	19	37728596	37730733	+	1230	lncRNA	- && - && -	-	0	0	0	1	0	0	0	5	0	0	0	0.0153422	0	0	0	0.0887364
ENSG00000207606	0	1.0185	0	0	0	0	0	5.38233	0.254625	1.34558	-2.17969	0.441355	1	MIR554	1	151545796	151545891	+	96	miRNA	- && - && -	-	0	1	0	0	0	0	0	5	0	0.215595	0	0	0	0	0	1.13694
ENSG00000172425	0	0	0	2.78054	2.85191	0.892394	7.09581	2.15293	0.695134	3.24826	-2.17862	0.186332	1	TTC36	11	118527472	118531197	+	1009	protein_coding	- && sp|A6NLP5|TTC36_HUMAN Tetratricopeptide repeat protein 36 OS=Homo sapiens OX=9606 GN=TTC36 PE=1 SV=1 && PF13424:Tetratricopeptide repeat	-	0	0	0	3	3	1	6	2	0	0	0	0.0561077	0.0574295	0.0179692	0.142701	0.0432689
ENSG00000182557	3.11346	0	1.83699	0	0	3.56958	4.73054	13.9941	1.23761	5.57354	-2.1733	0.118163	1	SPNS3	17	4433940	4488208	+	2432	protein_coding	- && sp|Q6ZMD2|SPNS3_HUMAN Protein spinster homolog 3 OS=Homo sapiens OX=9606 GN=SPNS3 PE=1 SV=2 && PF07690:Major Facilitator Superfamily	-	3	0	2	0	0	4	4	13	0.0259565	0	0.0153983	0	0	0.0298206	0.0394697	0.116685
ENSG00000250131	0	3.0555	0	0	3.80254	0	1.18263	8.61173	0.763876	3.39923	-2.17325	0.221439	1	AGA-DT	4	177442519	177681381	+	6016	lncRNA	- && - && -	-	0	3	0	0	4	0	1	8	0	0.010321	0	0	0.0128427	0	0.00398896	0.0290281
ENSG00000291143	0	0	0	0	0	0.892394	2.36527	0	0	0.814416	-2.17238	0.532409	1	ENSG00000291143	11	6713536	6746496	-	8943	lncRNA	- && sp|Q7Z2Y8|GVIN1_HUMAN Interferon-induced very large GTPase 1 OS=Homo sapiens OX=9606 GN=GVINP1 PE=2 SV=2 && -	-	0	0	0	0	0	1	2	0	0	0	0	0	0	0.00202739	0.00536679	0
ENSG00000236953	0	0	0	0	0	0.892394	2.36527	0	0	0.814416	-2.17238	0.532409	1	ZDHHC20-IT1	13	21376977	21377874	-	440	lncRNA	- && - && -	-	0	0	0	0	0	1	2	0	0	0	0	0	0	0.0412066	0.10908	0
ENSG00000274024	0	0	0	0	0	0.892394	2.36527	0	0	0.814416	-2.17238	0.532409	1	ENSG00000274024	X	135297046	135298585	+	1136	processed_pseudogene	- && sp|Q6NT04|TIGD7_HUMAN Tigger transposable element-derived protein 7 OS=Homo sapiens OX=9606 GN=TIGD7 PE=1 SV=1 && -	-	0	0	0	0	0	1	2	0	0	0	0	0	0	0.0159603	0.0422493	0
ENSG00000259665	0	0	0	0	0	0.892394	2.36527	0	0	0.814416	-2.17238	0.532409	1	ENSG00000259665	15	35081144	35081513	+	370	processed_pseudogene	- && sp|Q4R6N0|TPTE2_MACFA Phosphatidylinositol 3,4,5-trisphosphate 3-phosphatase TPTE2 OS=Macaca fascicularis OX=9541 GN=TPTE2 PE=2 SV=1 && -	-	0	0	0	0	0	1	2	0	0	0	0	0	0	0.0490025	0.129717	0
ENSG00000241635	0	0	0	0	0	0.892394	2.36527	0	0	0.814416	-2.17238	0.532409	1	UGT1A1	2	233760270	233773300	+	4446	protein_coding	- && sp|P22309|UD11_HUMAN UDP-glucuronosyltransferase 1A1 OS=Homo sapiens OX=9606 GN=UGT1A1 PE=1 SV=1 && PF00201:UDP-glucoronosyl and UDP-glucosyl transferase	-	0	0	0	0	0	1	2	0	0	0	0	0	0	0.00407803	0.0107951	0
ENSG00000231466	3.11346	1.0185	1.83699	0	7.60508	8.92394	2.36527	7.53526	1.49224	6.60739	-2.1716	0.0451469	1	ENSG00000231466	22	25349543	25350322	-	780	processed_pseudogene	- && sp|Q2T9V9|PHF10_BOVIN PHD finger protein 10 OS=Bos taurus OX=9913 GN=PHF10 PE=2 SV=1 && -	-	3	1	2	0	8	10	2	7	0.0809312	0.0265348	0.048011	0	0.198107	0.232448	0.0615323	0.195903
ENSG00000261404	2.07564	0	0	0	0	8.92394	0	0	0.51891	2.23099	-2.17114	0.371721	1	PSMD7-DT	16	73943078	74296762	-	7473	lncRNA	- && - && -	-	2	0	0	0	0	10	0	0	0.0056315	0	0	0	0	0.0242619	0	0
ENSG00000248830	2.07564	0	0	0	0	8.92394	0	0	0.51891	2.23099	-2.17114	0.371721	1	ZNF807P	19	34542462	34545395	-	1707	unprocessed_pseudogene	- && sp|Q2M3W8|ZN181_HUMAN Zinc finger protein 181 OS=Homo sapiens OX=9606 GN=ZNF181 PE=1 SV=1 && -	zf-C2H2	2	0	0	0	0	10	0	0	0.0246539	0	0	0	0	0.106215	0	0
ENSG00000285520	0	1.0185	0	0	0.950635	0	1.18263	3.2294	0.254625	1.34067	-2.17023	0.358151	1	ENSG00000285520	10	12877459	12965275	+	1946	lncRNA	- && sp|Q9D6Y1|CCDC3_MOUSE Coiled-coil domain-containing protein 3 OS=Mus musculus OX=10090 GN=Ccdc3 PE=1 SV=1 && -	-	0	1	0	0	1	0	1	3	0	0.0106357	0	0	0.00992572	0	0.0123318	0.0336523
ENSG00000281691	1.03782	0	0	0	0.950635	0	1.18263	3.2294	0.259455	1.34067	-2.1702	0.357718	1	RBM5-AS1	3	50099603	50100988	-	1386	lncRNA	- && sp|Q1RMU5|RBM5_BOVIN RNA-binding protein 5 OS=Bos taurus OX=9913 GN=RBM5 PE=2 SV=1 && -	-	1	0	0	0	1	0	1	3	0.0151819	0	0	0	0.0139361	0	0.0173143	0.0472493
ENSG00000236229	1.03782	2.037	0.918493	0	2.85191	7.13916	1.18263	6.45879	0.998328	4.40812	-2.17018	0.0973929	1	VEZF1P1	3	193155456	193157208	-	1541	processed_pseudogene	- && sp|Q14119|VEZF1_HUMAN Vascular endothelial zinc finger 1 OS=Homo sapiens OX=9606 GN=VEZF1 PE=1 SV=2 && -	zf-C2H2	1	2	1	0	3	8	1	6	0.0136548	0.0268619	0.0121507	0	0.0376031	0.0941255	0.0155727	0.0849935
ENSG00000266648	0	3.0555	0.918493	0	6.65445	1.78479	8.27844	1.07647	0.993499	4.44854	-2.16844	0.121934	1	SETP3	17	58476138	58476950	-	813	processed_pseudogene	- && sp|Q01105|SET_HUMAN Protein SET OS=Homo sapiens OX=9606 GN=SET PE=1 SV=3 && -	-	0	3	1	0	7	2	7	1	0	0.0763731	0.0230311	0	0.166308	0.0446025	0.206621	0.0268501
ENSG00000213612	0	0	1.83699	1.85369	12.3583	0	2.36527	2.15293	0.922669	4.21911	-2.16807	0.161631	1	FAM220CP	9	97121659	97122489	+	831	processed_pseudogene	- && sp|B1ANY3|F220P_HUMAN Putative protein FAM220BP OS=Homo sapiens OX=9606 GN=FAM220BP PE=5 SV=1 && PF15487:FAM220 family	-	0	0	2	2	13	0	2	2	0	0	0.0450645	0.0454173	0.302167	0	0.0577559	0.0525371
ENSG00000220875	1.03782	2.037	0	0	0.950635	0	10.6437	2.15293	0.768705	3.43682	-2.16669	0.202593	1	H3C9P	6	26321876	26322292	-	417	processed_pseudogene	- && sp|Q10453|H331_CAEEL Histone H3.3 type 1 OS=Caenorhabditis elegans OX=6239 GN=his-71 PE=1 SV=2 && -	-	1	2	0	0	1	0	9	2	0.0504607	0.0992667	0	0	0.04632	0	0.517934	0.104696
ENSG00000226944	0	0	1.83699	1.85369	10.457	6.24676	0	0	0.922669	4.17594	-2.16639	0.189419	1	RNF207-AS1	1	6204840	6205780	-	378	lncRNA	- && - && -	-	0	0	2	2	11	7	0	0	0	0	0.0990703	0.099846	0.56209	0.335758	0	0
ENSG00000278275	0	0	0	0.926845	1.90127	0	2.36527	1.07647	0.231711	1.33575	-2.16474	0.357911	1	ENSG00000278275	8	128009551	128011938	-	1349	transcribed_processed_pseudogene	- && sp|Q93096|TP4A1_HUMAN Protein tyrosine phosphatase type IVA 1 OS=Homo sapiens OX=9606 GN=PTP4A1 PE=1 SV=2 && -	-	0	0	0	1	2	0	2	1	0	0	0	0.0139888	0.0286367	0	0.0355783	0.0161817
ENSG00000197054	0	0	0	0	0	0	0	3.2294	0	0.807349	-2.16367	0.534122	1	ZNF763	19	11965037	11980617	+	3081	protein_coding	- && sp|Q9UC07|ZNF69_HUMAN Zinc finger protein 69 OS=Homo sapiens OX=9606 GN=ZNF69 PE=1 SV=2 && PF01352:KRAB box|PF00096:Zinc finger, C2H2 type	zf-C2H2	0	0	0	0	0	0	0	3	0	0	0	0	0	0	0	0.0212553
ENSG00000286542	0	0	0	0	0	0	0	3.2294	0	0.807349	-2.16367	0.534122	1	ENSG00000286542	8	18104797	18127346	+	722	lncRNA	- && - && -	-	0	0	0	0	0	0	0	3	0	0	0	0	0	0	0	0.0907029
ENSG00000283303	0	0	0	0	0	0	0	3.2294	0	0.807349	-2.16367	0.534122	1	ENSG00000283303	2	131363364	131364881	+	465	lncRNA	- && sp|Q53S08|RAB6D_HUMAN Ras-related protein Rab-6D OS=Homo sapiens OX=9606 GN=RAB6D PE=2 SV=1 && -	-	0	0	0	0	0	0	0	3	0	0	0	0	0	0	0	0.140833
ENSG00000235354	0	0	0	0	0	0	0	3.2294	0	0.807349	-2.16367	0.534122	1	RPS29P16	7	103348601	103348771	+	171	processed_pseudogene	- && sp|P62276|RS29_BOVIN 40S ribosomal protein S29 OS=Bos taurus OX=9913 GN=RPS29 PE=3 SV=2 && -	-	0	0	0	0	0	0	0	3	0	0	0	0	0	0	0	0.382968
ENSG00000239466	0	0	0	0	0	0	0	3.2294	0	0.807349	-2.16367	0.534122	1	RN7SL552P	4	84687725	84688000	-	276	misc_RNA	- && - && -	-	0	0	0	0	0	0	0	3	0	0	0	0	0	0	0	0.237273
ENSG00000243642	0	0	0	0	0	0	0	3.2294	0	0.807349	-2.16367	0.534122	1	RN7SL526P	19	58069970	58070288	+	319	misc_RNA	- && sp|O00592|PODXL_HUMAN Podocalyxin OS=Homo sapiens OX=9606 GN=PODXL PE=1 SV=2 && -	-	0	0	0	0	0	0	0	3	0	0	0	0	0	0	0	0.20529
ENSG00000238326	0	0	0	0	0	0	0	3.2294	0	0.807349	-2.16367	0.534122	1	ENSG00000238326	5	56000518	56000621	-	104	snoRNA	- && - && -	-	0	0	0	0	0	0	0	3	0	0	0	0	0	0	0	0.629687
ENSG00000163209	0	0	0	0	0	0	0	3.2294	0	0.807349	-2.16367	0.534122	1	SPRR3	1	153001747	153003856	+	1441	protein_coding	- && - && PF02389:Cornifin (SPRR) family	-	0	0	0	0	0	0	0	3	0	0	0	0	0	0	0	0.0454458
ENSG00000239503	0	0	0	0	0	0	0	3.2294	0	0.807349	-2.16367	0.534122	1	MARK2P8	3	128748538	128749489	-	952	processed_pseudogene	- && sp|Q7KZI7|MARK2_HUMAN Serine/threonine-protein kinase MARK2 OS=Homo sapiens OX=9606 GN=MARK2 PE=1 SV=2 && PF00069:Protein kinase domain	-	0	0	0	0	0	0	0	3	0	0	0	0	0	0	0	0.0687894
ENSG00000114124	0	0	0	0	0	0	0	3.2294	0	0.807349	-2.16367	0.534122	1	GRK7	3	141763408	141819352	+	6533	protein_coding	- && sp|Q8WTQ7|GRK7_HUMAN Rhodopsin kinase GRK7 OS=Homo sapiens OX=9606 GN=GRK7 PE=1 SV=1 && PF00069:Protein kinase domain|PF00615:Regulator of G protein signaling domain	-	0	0	0	0	0	0	0	3	0	0	0	0	0	0	0	0.0100241
ENSG00000213312	0	0	0	0	0	0	0	3.2294	0	0.807349	-2.16367	0.534122	1	RPL7AP34	6	63548708	63549508	-	801	processed_pseudogene	- && sp|P62424|RL7A_HUMAN 60S ribosomal protein L7a OS=Homo sapiens OX=9606 GN=RPL7A PE=1 SV=2 && -	-	0	0	0	0	0	0	0	3	0	0	0	0	0	0	0	0.0817571
ENSG00000237271	0	0	0	0	0	0	0	3.2294	0	0.807349	-2.16367	0.534122	1	ENSG00000237271	2	204219984	204234985	-	1069	lncRNA	- && - && -	-	0	0	0	0	0	0	0	3	0	0	0	0	0	0	0	0.0612605
ENSG00000272359	0	0	0	0	0	0	0	3.2294	0	0.807349	-2.16367	0.534122	1	RNU4-89P	3	196747192	196747324	-	133	snRNA	- && - && -	-	0	0	0	0	0	0	0	3	0	0	0	0	0	0	0	0.492387
ENSG00000202217	0	0	0	0	0	0	0	3.2294	0	0.807349	-2.16367	0.534122	1	RN7SKP47	9	74799895	74800222	+	328	misc_RNA	- && - && -	-	0	0	0	0	0	0	0	3	0	0	0	0	0	0	0	0.199657
ENSG00000213216	0	0	0	0	0	0	0	3.2294	0	0.807349	-2.16367	0.534122	1	ENSG00000213216	9	123029373	123029753	-	381	processed_pseudogene	- && sp|Q56JX5|RS25_BOVIN 40S ribosomal protein S25 OS=Bos taurus OX=9913 GN=RPS25 PE=2 SV=1 && -	-	0	0	0	0	0	0	0	3	0	0	0	0	0	0	0	0.171883
ENSG00000271018	0	0	0	0	0	0	0	3.2294	0	0.807349	-2.16367	0.534122	1	ENSG00000271018	12	50756892	50757433	+	193	processed_pseudogene	- && sp|Q5TGZ0|MIC10_HUMAN MICOS complex subunit MIC10 OS=Homo sapiens OX=9606 GN=MICOS10 PE=1 SV=1 && -	-	0	0	0	0	0	0	0	3	0	0	0	0	0	0	0	0.339313
ENSG00000259773	0	0	0	0	0	0	0	3.2294	0	0.807349	-2.16367	0.534122	1	ENSG00000259773	15	50746709	50749829	+	304	lncRNA	- && sp|Q8TCT8|SPP2A_HUMAN Signal peptide peptidase-like 2A OS=Homo sapiens OX=9606 GN=SPPL2A PE=1 SV=2 && -	-	0	0	0	0	0	0	0	3	0	0	0	0	0	0	0	0.215419
ENSG00000215148	0	0	0	0	0	0	0	3.2294	0	0.807349	-2.16367	0.534122	1	PRSS41	16	2798470	2805304	+	1192	protein_coding	- && sp|Q7RTY9|PRS41_HUMAN Serine protease 41 OS=Homo sapiens OX=9606 GN=PRSS41 PE=2 SV=1 && PF00089:Trypsin	-	0	0	0	0	0	0	0	3	0	0	0	0	0	0	0	0.0549391
ENSG00000232202	0	1.0185	0	0	0	1.78479	3.5479	0	0.254625	1.33317	-2.16289	0.396963	1	CHORDC1P1	2	42826322	42827617	-	980	processed_pseudogene	- && sp|Q4R7U2|CHRD1_MACFA Cysteine and histidine-rich domain-containing protein 1 OS=Macaca fascicularis OX=9541 GN=CHORDC1 PE=2 SV=1 && PF04968:CHORD	-	0	1	0	0	0	2	3	0	0	0.0211195	0	0	0	0.0370019	0.073462	0
ENSG00000214269	0	1.0185	0	0	0	1.78479	3.5479	0	0.254625	1.33317	-2.16289	0.396963	1	LGMNP1	13	64958097	64959396	-	1300	processed_pseudogene	- && sp|Q4R4T8|LGMN_MACFA Legumain OS=Macaca fascicularis OX=9541 GN=LGMN PE=2 SV=1 && -	-	0	1	0	0	0	2	3	0	0	0.0159209	0	0	0	0.0278937	0.0553791	0
ENSG00000139574	0	0	1.83699	0	0	0	0	8.61173	0.459247	2.15293	-2.1608	0.381715	1	NPFF	12	53506688	53507484	-	670	protein_coding	- && sp|O15130|NPFF_HUMAN Pro-FMRFamide-related neuropeptide FF OS=Homo sapiens OX=9606 GN=NPFF PE=1 SV=1 && PF15085:Neuropeptide FF	-	0	0	2	0	0	0	0	8	0	0	0.0558934	0	0	0	0	0.260647
ENSG00000264207	0	2.037	0	0	0	0	4.73054	4.30586	0.50925	2.2591	-2.15968	0.322647	1	ENSG00000264207	1	149861271	149862504	+	1234	lncRNA	- && - && -	-	0	2	0	0	0	0	4	4	0	0.0335448	0	0	0	0	0.077788	0.070759
ENSG00000239280	0	0	0	3.70738	0	0.892394	11.8263	4.30586	0.926845	4.25615	-2.15873	0.20036	1	ENSG00000239280	3	113740823	113741254	-	432	processed_pseudogene	- && sp|P11182|ODB2_HUMAN Lipoamide acyltransferase component of branched-chain alpha-keto acid dehydrogenase complex, mitochondrial OS=Homo sapiens OX=9606 GN=DBT PE=1 SV=3 && -	-	0	0	0	4	0	1	10	4	0	0	0	0.174731	0	0.0419697	0.5555	0.202122
ENSG00000237970	0	1.0185	0	0	0	0.892394	1.18263	3.2294	0.254625	1.32611	-2.15645	0.362324	1	TMEM161BP1	10	37337415	37338871	+	1457	processed_pseudogene	- && sp|Q8NDZ6|T161B_HUMAN Transmembrane protein 161B OS=Homo sapiens OX=9606 GN=TMEM161B PE=2 SV=1 && PF10268:Predicted transmembrane protein 161AB	-	0	1	0	0	0	1	1	3	0	0.0142053	0	0	0	0.012444	0.0164705	0.0449468
ENSG00000276573	0	0	0	1.85369	0	0	0	8.61173	0.463423	2.15293	-2.15407	0.382926	1	ENSG00000276573	13	97435946	97436168	+	223	lncRNA	- && - && -	-	0	0	0	2	0	0	0	8	0	0	0	0.169246	0	0	0	0.783109
ENSG00000224141	0	2.037	0	0	1.90127	0	7.09581	0	0.50925	2.24927	-2.15309	0.328333	1	MIR548XHG	21	18561265	18760320	-	2739	lncRNA	- && - && -	-	0	2	0	0	2	0	6	0	0	0.0151129	0	0	0.014104	0	0.0525687	0
ENSG00000250506	2.07564	0	0	0	2.85191	3.56958	2.36527	0	0.51891	2.19669	-2.15025	0.27902	1	CDK3	17	76000855	76005999	+	1854	protein_coding	- && sp|Q00526|CDK3_HUMAN Cyclin-dependent kinase 3 OS=Homo sapiens OX=9606 GN=CDK3 PE=1 SV=1 && PF00069:Protein kinase domain	-	2	0	0	0	3	4	2	0	0.0226991	0	0	0	0.0312548	0.0391174	0.0258874	0
ENSG00000137673	0	2.037	0	1.85369	3.80254	1.78479	11.8263	0	0.972673	4.35342	-2.1479	0.155269	1	MMP7	11	102520508	102530750	-	2320	protein_coding	- && sp|P09237|MMP7_HUMAN Matrilysin OS=Homo sapiens OX=9606 GN=MMP7 PE=1 SV=1 && PF00413:Matrixin|PF01471:Putative peptidoglycan binding domain	-	0	2	0	2	4	2	10	0	0	0.0178423	0	0.016268	0.0333025	0.0156301	0.103438	0
ENSG00000237766	0	2.037	1.83699	1.85369	3.80254	6.24676	5.91317	9.68819	1.43192	6.41267	-2.14602	0.0434055	1	GGTA2P	12	67265842	67266966	-	1125	processed_pseudogene	- && sp|Q8HYB2|GGTA1_LEMCA N-acetyllactosaminide alpha-1,3-galactosyltransferase OS=Lemur catta OX=9447 GN=GGTA1 PE=2 SV=2 && -	-	0	2	2	2	4	7	5	9	0	0.0367949	0.0332876	0.0335483	0.0686772	0.112815	0.106656	0.174633
ENSG00000204363	0	0	0	1.85369	6.65445	1.78479	0	0	0.463423	2.10981	-2.14516	0.33648	1	SPANXN5	X	52796144	52797427	-	642	protein_coding	- && sp|Q6SJ82|SPXN2_PONPY Sperm protein associated with the nucleus on the X chromosome N2 OS=Pongo pygmaeus OX=9600 GN=SPANXN2 PE=3 SV=1 && -	-	0	0	0	2	7	2	0	0	0	0	0	0.0587879	0.210605	0.0564826	0	0
ENSG00000285894	0	4.074	0	1.85369	3.80254	4.46197	7.09581	10.7647	1.48192	6.53124	-2.14284	0.0604224	1	ENSG00000285894	1	188013642	188144768	+	1406	lncRNA	- && - && -	-	0	4	0	2	4	5	6	10	0	0.0588823	0	0.0268434	0.0549515	0.064477	0.102408	0.155257
ENSG00000019102	2.07564	3.0555	1.83699	0.926845	7.60508	5.35437	16.5569	5.38233	1.97374	8.72466	-2.14261	0.0206946	1	VSIG2	11	124747474	124752255	-	1447	protein_coding	- && sp|Q96IQ7|VSIG2_HUMAN V-set and immunoglobulin domain-containing protein 2 OS=Homo sapiens OX=9606 GN=VSIG2 PE=1 SV=1 && PF07686:Immunoglobulin V-set domain|PF13927:Immunoglobulin domain	-	2	3	2	1	8	6	14	5	0.0290838	0.0429104	0.0258802	0.0130414	0.106789	0.0751801	0.232181	0.075429
ENSG00000286853	0	1.0185	0.918493	0	7.60508	0.892394	0	0	0.484248	2.12437	-2.14184	0.311665	1	ENSG00000286853	5	58114598	58145996	+	789	lncRNA	- && - && -	-	0	1	1	0	8	1	0	0	0	0.0262321	0.0237317	0	0.195847	0.0229796	0	0
ENSG00000259000	0	0	0	1.85369	1.90127	0	2.36527	4.30586	0.463423	2.1431	-2.14101	0.291003	1	DOCK11P1	14	44860316	44866247	-	5932	processed_pseudogene	- && sp|Q5JSL3|DOC11_HUMAN Dedicator of cytokinesis protein 11 OS=Homo sapiens OX=9606 GN=DOCK11 PE=1 SV=2 && -	-	0	0	0	2	2	0	2	4	0	0	0	0.00636241	0.00651229	0	0.00809089	0.0147196
ENSG00000073146	2.07564	1.0185	1.83699	0	3.80254	6.24676	9.46107	2.15293	1.23278	5.41583	-2.13966	0.0694771	1	MOV10L1	22	50089879	50161690	+	6872	protein_coding	- && sp|Q9BXT6|M10L1_HUMAN RNA helicase Mov10l1 OS=Homo sapiens OX=9606 GN=MOV10L1 PE=2 SV=1 && PF13086:AAA domain|PF13087:AAA domain	-	2	1	2	0	4	7	8	2	0.00612401	0.0030118	0.00544944	0	0.011243	0.0184686	0.0279367	0.00635307
ENSG00000239620	0	0	0	3.70738	9.50635	2.67718	0	4.30586	0.926845	4.12235	-2.13619	0.18751	1	PRR20G	3	127283783	127288046	-	1085	protein_coding	- && sp|P0DPQ3|PR20G_HUMAN Proline-rich protein 20G OS=Homo sapiens OX=9606 GN=PRR20G PE=3 SV=1 && PF15708:Proline-rich protein family 20	-	0	0	0	4	10	3	0	4	0	0	0	0.0695701	0.178023	0.0501316	0	0.0804761
ENSG00000267060	0	1.0185	0	1.85369	7.60508	1.78479	0	3.2294	0.718048	3.15482	-2.13606	0.198467	1	PTGES3L	17	42968088	42980433	-	2856	protein_coding	- && sp|E9PB15|PTG3L_HUMAN Putative protein PTGES3L OS=Homo sapiens OX=9606 GN=PTGES3L PE=3 SV=1 && -	-	0	1	0	2	8	2	0	3	0	0.00724689	0	0.0132149	0.0541049	0.0126967	0	0.0229298
ENSG00000282787	4.15128	2.037	0	0	8.55572	0.892394	13.009	4.30586	1.54707	6.69074	-2.13452	0.080038	1	ENSG00000282787	10	125162379	125162971	+	593	lncRNA	- && - && -	-	4	2	0	0	9	1	11	4	0.141937	0.0698048	0	0	0.293152	0.0305749	0.445149	0.147246
ENSG00000230039	1.03782	0	0	0	0	0.892394	0	4.30586	0.259455	1.29956	-2.13355	0.410566	1	CCNYL5	X	65821255	65822249	-	995	processed_pseudogene	- && sp|Q8N7R7|CCYL1_HUMAN Cyclin-Y-like protein 1 OS=Homo sapiens OX=9606 GN=CCNYL1 PE=1 SV=2 && -	-	1	0	0	0	0	1	0	4	0.0211478	0	0	0	0	0.018222	0	0.0877554
ENSG00000256006	0	0	0	0	0	0.892394	1.18263	1.07647	0	0.787874	-2.1295	0.510725	1	ENSG00000256006	11	18405609	18406731	+	270	lncRNA	- && - && -	-	0	0	0	0	0	1	1	1	0	0	0	0	0	0.0671516	0.08888	0.0808487
ENSG00000279459	2.07564	0	0	0	0	0	2.36527	6.45879	0.51891	2.20602	-2.12938	0.335236	1	ENSG00000279459	11	70603304	70604859	+	1556	TEC	- && - && -	-	2	0	0	0	0	0	2	6	0.0270464	0	0	0	0	0	0.0308452	0.0841741
ENSG00000233695	2.07564	0	0	0	0	0	2.36527	6.45879	0.51891	2.20602	-2.12938	0.335236	1	GAS6-AS1	13	113815630	113845744	+	7169	lncRNA	- && sp|Q14393|GAS6_HUMAN Growth arrest-specific protein 6 OS=Homo sapiens OX=9606 GN=GAS6 PE=1 SV=3 && -	-	2	0	0	0	0	0	2	6	0.0058703	0	0	0	0	0	0.00669482	0.0182696
ENSG00000275393	0	4.074	0	0	3.80254	8.92394	4.73054	0	1.0185	4.36426	-2.12863	0.179714	1	ENSG00000275393	16	85697335	85697868	-	534	lncRNA	- && - && -	-	0	4	0	0	4	10	4	0	0	0.155035	0	0	0.144685	0.33953	0.179757	0
ENSG00000242159	0	0	0	1.85369	0	2.67718	4.73054	1.07647	0.463423	2.12105	-2.12679	0.299552	1	ABCF2P1	3	88317156	88319022	+	1867	processed_pseudogene	- && sp|Q9UG63|ABCF2_HUMAN ATP-binding cassette sub-family F member 2 OS=Homo sapiens OX=9606 GN=ABCF2 PE=1 SV=2 && PF00005:ABC transporter	-	0	0	0	2	0	3	4	1	0	0	0	0.0202152	0	0.0291338	0.0514142	0.0116921
ENSG00000228169	0	0	0	0.926845	0.950635	0.892394	1.18263	2.15293	0.231711	1.29465	-2.1263	0.336513	1	PPIAP19	10	114690143	114690634	-	492	processed_pseudogene	- && sp|P62938|PPIA_CHLAE Peptidyl-prolyl cis-trans isomerase A OS=Chlorocebus aethiops OX=9534 GN=PPIA PE=1 SV=2 && PF00160:Cyclophilin type peptidyl-prolyl cis-trans isomerase/CLD	-	0	0	0	1	1	1	1	2	0	0	0	0.0383555	0.0392591	0.0368515	0.0487756	0.0887364
ENSG00000215319	1.03782	1.0185	0	0.926845	1.90127	4.46197	0	6.45879	0.745791	3.20551	-2.12594	0.173912	1	EIF5P1	X	9818239	9819469	-	1231	processed_pseudogene	- && sp|P59325|IF5_MOUSE Eukaryotic translation initiation factor 5 OS=Mus musculus OX=10090 GN=Eif5 PE=1 SV=1 && PF01873:Domain found in IF2B/IF5	-	1	1	0	1	2	5	0	6	0.0170935	0.0168133	0	0.0153297	0.0313817	0.0736431	0	0.106397
ENSG00000260239	0	0	1.83699	0	1.90127	0	0	6.45879	0.459247	2.09002	-2.11956	0.344903	1	LINC02533	6	4488798	4495769	+	2982	lncRNA	- && - && -	-	0	0	2	0	2	0	0	6	0	0	0.0125582	0	0.0129547	0	0	0.0439218
ENSG00000288023	0	0	0.918493	0	1.90127	0	0	3.2294	0.229623	1.28267	-2.11748	0.413806	1	ENSG00000288023	9	94725871	94726575	-	705	lncRNA	- && - && -	-	0	0	1	0	2	0	0	3	0	0	0.0265593	0	0.0547956	0	0	0.09289
ENSG00000261780	0	1.0185	0	0	1.90127	0	0	3.2294	0.254625	1.28267	-2.11747	0.411273	1	LINC02582	18	73324941	73349879	+	2493	lncRNA	- && - && -	-	0	1	0	0	2	0	0	3	0	0.00830209	0	0	0.0154958	0	0	0.0262685
ENSG00000169508	2.07564	0	0	0	3.80254	3.56958	1.18263	0	0.51891	2.13869	-2.11685	0.295206	1	GPR183	13	99294539	99307399	-	1685	protein_coding	- && sp|P32249|GP183_HUMAN G-protein coupled receptor 183 OS=Homo sapiens OX=9606 GN=GPR183 PE=1 SV=3 && PF00001:7 transmembrane receptor (rhodopsin family)	-	2	0	0	0	4	4	1	0	0.0249758	0	0	0	0.0458527	0.0430408	0.0142419	0
ENSG00000234917	0	1.0185	0.918493	0	0.950635	0.892394	2.36527	4.30586	0.484248	2.12854	-2.11621	0.244625	1	ENSG00000234917	1	42678735	42681659	+	601	lncRNA	- && - && -	-	0	1	1	0	1	1	2	4	0	0.0344378	0.0311552	0	0.0321389	0.0301679	0.0798589	0.145286
ENSG00000263033	0	0	0	0	0.950635	0	0	2.15293	0	0.775892	-2.11244	0.544245	1	ENSG00000263033	16	11196177	11224969	+	1055	lncRNA	- && - && -	-	0	0	0	0	1	0	0	2	0	0	0	0	0.0183085	0	0	0.0413823
ENSG00000207493	0	0	0	0	0.950635	0	0	2.15293	0	0.775892	-2.11244	0.544245	1	SNORA46	16	58548499	58548633	-	135	snoRNA	- && - && -	-	0	0	0	0	1	0	0	2	0	0	0	0	0.143077	0	0	0.323395
ENSG00000232927	0	0	0	0	0.950635	0	0	2.15293	0	0.775892	-2.11244	0.544245	1	USP12PY	Y	3682805	3683868	+	1064	processed_pseudogene	- && sp|O75317|UBP12_HUMAN Ubiquitin carboxyl-terminal hydrolase 12 OS=Homo sapiens OX=9606 GN=USP12 PE=1 SV=2 && -	-	0	0	0	0	1	0	0	2	0	0	0	0	0.0181536	0	0	0.0410322
ENSG00000267905	0	0	0	0	0.950635	0	0	2.15293	0	0.775892	-2.11244	0.544245	1	VSIG10L-AS1	19	51340695	51344117	+	438	lncRNA	- && sp|Q86VR7|VS10L_HUMAN V-set and immunoglobulin domain-containing protein 10-like OS=Homo sapiens OX=9606 GN=VSIG10L PE=2 SV=2 && -	-	0	0	0	0	1	0	0	2	0	0	0	0	0.0440992	0	0	0.0996765
ENSG00000278774	0	0	0	0	0.950635	0	0	2.15293	0	0.775892	-2.11244	0.544245	1	U2	17	43273101	43273292	-	192	snRNA	- && - && -	-	0	0	0	0	1	0	0	2	0	0	0	0	0.100601	0	0	0.227387
ENSG00000232454	2.07564	1.0185	0	1.85369	1.90127	4.46197	11.8263	3.2294	1.23696	5.35475	-2.11102	0.0806387	1	ENSG00000232454	9	37836044	37836394	+	351	processed_pseudogene	- && sp|P82664|RT10_HUMAN 28S ribosomal protein S10, mitochondrial OS=Homo sapiens OX=9606 GN=MRPS10 PE=1 SV=2 && PF00338:Ribosomal protein S10p/S20e	-	2	1	0	2	2	5	10	3	0.119898	0.0589661	0	0.107526	0.11006	0.258275	0.683692	0.186574
ENSG00000259527	0	0	1.83699	0	3.80254	0	2.36527	2.15293	0.459247	2.08019	-2.11	0.300684	1	LINC00052	15	87576929	87579866	+	1966	lncRNA	- && sp|Q96N35|TMM83_HUMAN Putative uncharacterized protein encoded by LINC00052 OS=Homo sapiens OX=9606 GN=LINC00052 PE=5 SV=1 && -	-	0	0	2	0	4	0	2	2	0	0	0.0190481	0	0.039299	0	0.0244126	0.0222067
ENSG00000237073	0	0	0	1.85369	2.85191	5.35437	0	0	0.463423	2.05157	-2.10962	0.343566	1	ENSG00000237073	9	113570190	113590019	-	395	lncRNA	- && - && -	-	0	0	0	2	3	6	0	0	0	0	0	0.0955489	0.1467	0.275406	0	0
ENSG00000289126	0	0	0	0.926845	0.950635	1.78479	2.36527	0	0.231711	1.27517	-2.10743	0.375669	1	ENSG00000289126	10	119080929	119081653	+	725	lncRNA	- && - && -	-	0	0	0	1	1	2	2	0	0	0	0	0.0260288	0.026642	0.0500163	0.0662002	0
ENSG00000227877	0	1.0185	0	0	0.950635	1.78479	2.36527	0	0.254625	1.27517	-2.10741	0.37345	1	MRLN	10	59736692	59756041	-	2951	protein_coding	- && sp|A0A096LPI5|GVQW2_HUMAN Putative uncharacterized protein CCDC28A-AS1 OS=Homo sapiens OX=9606 GN=CCDC28A-AS1 PE=4 SV=1 && -	-	0	1	0	0	1	2	2	0	0	0.00701359	0	0	0.00654539	0.012288	0.016264	0
ENSG00000258811	2.07564	0	0	0	0	1.78479	4.73054	2.15293	0.51891	2.16706	-2.10719	0.295593	1	ENSG00000258811	14	104842663	104845916	+	3254	lncRNA	- && - && -	-	2	0	0	0	0	2	4	2	0.0129331	0	0	0	0	0.0111438	0.0294992	0.0134168
ENSG00000245526	0	0	3.67397	0	3.80254	9.81634	2.36527	0	0.918493	3.99604	-2.10461	0.20181	1	LINC00461	5	88507546	88691057	-	19764	lncRNA	- && sp|Q9P1C3|YN010_HUMAN Putative uncharacterized protein PRO2829 OS=Homo sapiens OX=9606 GN=PRO2829 PE=5 SV=1 && -	-	0	0	4	0	4	11	2	0	0	0	0.00378958	0	0.00390922	0.0100911	0.00242841	0
ENSG00000225215	0	0	0	0	1.90127	0	1.18263	0	0	0.770976	-2.10315	0.54609	1	SMARCE1P1	11	107403404	107404589	-	1186	processed_pseudogene	- && sp|Q969G3|SMCE1_HUMAN SWI/SNF-related matrix-associated actin-dependent regulator of chromatin subfamily E member 1 OS=Homo sapiens OX=9606 GN=SMARCE1 PE=1 SV=2 && -	-	0	0	0	0	2	0	1	0	0	0	0	0	0.0325724	0	0.0202341	0
ENSG00000128709	0	0	0	0	1.90127	0	1.18263	0	0	0.770976	-2.10315	0.54609	1	HOXD9	2	176122719	176124937	+	1871	protein_coding	- && sp|P28356|HXD9_HUMAN Homeobox protein Hox-D9 OS=Homo sapiens OX=9606 GN=HOXD9 PE=1 SV=5 && PF04617:Hox9 activation region|PF00046:Homeodomain	Homeobox	0	0	0	0	2	0	1	0	0	0	0	0	0.0206472	0	0.0128261	0
ENSG00000184560	0	0	0	0	1.90127	0	1.18263	0	0	0.770976	-2.10315	0.54609	1	SPEM2	17	7425616	7427568	+	1650	protein_coding	- && sp|Q0P670|SPEM2_HUMAN Uncharacterized protein SPEM2 OS=Homo sapiens OX=9606 GN=SPEM2 PE=2 SV=2 && PF15670:Spermatid maturation protein 1	-	0	0	0	0	2	0	1	0	0	0	0	0	0.0234127	0	0.014544	0
ENSG00000278831	0	0	0	0	1.90127	0	1.18263	0	0	0.770976	-2.10315	0.54609	1	ENSG00000278831	10	124623353	124624079	+	727	lncRNA	- && sp|Q14153|FA53B_HUMAN Protein FAM53B OS=Homo sapiens OX=9606 GN=FAM53B PE=1 SV=2 && -	-	0	0	0	0	2	0	1	0	0	0	0	0	0.0531374	0	0.0330091	0
ENSG00000289319	0	0	0	0	1.90127	0	1.18263	0	0	0.770976	-2.10315	0.54609	1	ENSG00000289319	12	65168736	65169462	-	727	lncRNA	- && - && -	-	0	0	0	0	2	0	1	0	0	0	0	0	0.0531374	0	0.0330091	0
ENSG00000287532	0	0	0	0	1.90127	0	1.18263	0	0	0.770976	-2.10315	0.54609	1	ENSG00000287532	1	227123895	227132394	+	1352	lncRNA	- && - && -	-	0	0	0	0	2	0	1	0	0	0	0	0	0.0285732	0	0.0177497	0
ENSG00000213942	0	0	0	0	1.90127	0	1.18263	0	0	0.770976	-2.10315	0.54609	1	ENSG00000213942	12	6409637	6410013	-	377	processed_pseudogene	- && sp|Q56JX3|RL31_BOVIN 60S ribosomal protein L31 OS=Bos taurus OX=9913 GN=RPL31 PE=2 SV=1 && PF01198:Ribosomal protein L31e	-	0	0	0	0	2	0	1	0	0	0	0	0	0.102469	0	0.0636541	0
ENSG00000230001	0	0	0	0	1.90127	0	1.18263	0	0	0.770976	-2.10315	0.54609	1	ENSG00000230001	9	4070906	4071884	-	635	lncRNA	- && - && -	-	0	0	0	0	2	0	1	0	0	0	0	0	0.0608361	0	0.0377915	0
ENSG00000254519	0	0	0	0	1.90127	0	1.18263	0	0	0.770976	-2.10315	0.54609	1	ENSG00000254519	11	45722279	45748029	+	7844	lncRNA	- && sp|Q8IV13|CCNJL_HUMAN Cyclin-J-like protein OS=Homo sapiens OX=9606 GN=CCNJL PE=1 SV=3 && -	-	0	0	0	0	2	0	1	0	0	0	0	0	0.0049249	0	0.00305936	0
ENSG00000260475	0	0	0	1.85369	1.90127	6.24676	0	0	0.463423	2.03701	-2.10031	0.34981	1	SLC25A28-DT	10	99620857	99621931	+	1075	lncRNA	- && - && -	-	0	0	0	2	2	7	0	0	0	0	0	0.0351087	0.0359357	0.118062	0	0
ENSG00000276445	2.07564	0	0	0	7.60508	0.892394	0	0	0.51891	2.12437	-2.10026	0.351264	1	ENSG00000276445	19	39812972	39813555	-	584	lncRNA	- && - && -	-	2	0	0	0	8	1	0	0	0.072062	0	0	0	0.264595	0.0310461	0	0
ENSG00000254739	2.07564	0	0	0	1.90127	0	2.36527	4.30586	0.51891	2.1431	-2.09475	0.299355	1	ENSG00000254739	11	528907	529659	+	547	lncRNA	- && - && -	-	2	0	0	0	2	0	2	4	0.0769364	0	0	0	0.0706232	0	0.0877426	0.159628
ENSG00000157335	0	0	0.918493	0	0	2.67718	2.36527	0	0.229623	1.26061	-2.09315	0.421078	1	CLEC18C	16	70173322	70187361	+	4926	protein_coding	- && sp|Q8NCF0|CL18C_HUMAN C-type lectin domain family 18 member C OS=Homo sapiens OX=9606 GN=CLEC18C PE=2 SV=2 && -	-	0	0	1	0	0	3	2	0	0	0	0.00380111	0	0	0.011042	0.00974324	0
ENSG00000197406	2.07564	2.037	0	1.85369	4.75318	3.56958	9.46107	7.53526	1.49158	6.32977	-2.08983	0.0510122	1	DIO3	14	101560139	101563452	+	2095	protein_coding	- && sp|P55073|IOD3_HUMAN Thyroxine 5-deiodinase OS=Homo sapiens OX=9606 GN=DIO3 PE=1 SV=4 && PF00837:Iodothyronine deiodinase	-	2	2	0	2	5	4	8	7	0.0200879	0.0197586	0	0.0180152	0.0460989	0.0346175	0.0916376	0.0729375
ENSG00000233397	2.07564	2.037	0	0	0	1.78479	4.73054	10.7647	1.02816	4.32	-2.08954	0.166347	1	ENSG00000233397	2	162092232	162095032	+	1155	lncRNA	- && - && -	-	2	2	0	0	0	2	4	10	0.0364365	0.0358392	0	0	0	0.0313955	0.0831085	0.188997
ENSG00000254718	0	1.0185	1.83699	0	1.90127	0	9.46107	1.07647	0.713872	3.1097	-2.08824	0.22778	1	ENSG00000254718	14	60240121	60248765	-	3154	lncRNA	- && - && -	-	0	1	2	0	2	0	8	1	0	0.00656218	0.0118734	0	0.0122482	0	0.060869	0.0069211
ENSG00000268521	1.03782	0	0	0	0	1.78479	0	3.2294	0.259455	1.25355	-2.08815	0.419825	1	VN1R83P	19	21289554	21289998	-	445	unprocessed_pseudogene	- && - && -	-	1	0	0	0	0	2	0	3	0.0472856	0	0	0	0	0.0814873	0	0.147163
ENSG00000267247	0	0	0	0	0	0.892394	0	2.15293	0	0.761331	-2.08771	0.549163	1	ENSG00000267247	18	12230411	12231573	-	485	lncRNA	- && - && -	-	0	0	0	0	0	1	0	2	0	0	0	0	0	0.0373833	0	0.0900171
ENSG00000250569	0	0	0	0	0	0.892394	0	2.15293	0	0.761331	-2.08771	0.549163	1	NTAN1P2	8	86481754	86483002	-	940	processed_pseudogene	- && sp|Q96AB6|NTAN1_HUMAN Protein N-terminal asparagine amidohydrolase OS=Homo sapiens OX=9606 GN=NTAN1 PE=1 SV=3 && PF14736:Protein N-terminal asparagine amidohydrolase	-	0	0	0	0	0	1	0	2	0	0	0	0	0	0.0192882	0	0.046445
ENSG00000259023	0	0	0	0	0	0.892394	0	2.15293	0	0.761331	-2.08771	0.549163	1	LINC00524	14	101405984	101408258	-	760	lncRNA	- && - && -	-	0	0	0	0	0	1	0	2	0	0	0	0	0	0.0238565	0	0.0574451
ENSG00000273125	0	0	0	0	0	0.892394	0	2.15293	0	0.761331	-2.08771	0.549163	1	LINC01990	3	107430892	107463912	+	1867	lncRNA	- && sp|Q09FC8|ZN415_HUMAN Zinc finger protein 415 OS=Homo sapiens OX=9606 GN=ZNF415 PE=1 SV=2 && -	-	0	0	0	0	0	1	0	2	0	0	0	0	0	0.00971126	0	0.0233842
ENSG00000281809	0	0	0	0	0	0.892394	0	2.15293	0	0.761331	-2.08771	0.549163	1	LINC01394	6	1321698	1324022	-	413	lncRNA	- && - && -	-	0	0	0	0	0	1	0	2	0	0	0	0	0	0.0439005	0	0.10571
ENSG00000227183	0	0	0	0	0	0.892394	0	2.15293	0	0.761331	-2.08771	0.549163	1	HDGFP1	X	131646639	131646890	+	252	processed_pseudogene	- && sp|Q9XSK7|HDGF_BOVIN Hepatoma-derived growth factor OS=Bos taurus OX=9913 GN=HDGF PE=2 SV=1 && -	-	0	0	0	0	0	1	0	2	0	0	0	0	0	0.0719481	0	0.173247
ENSG00000233090	0	0	0	0	0	0.892394	0	2.15293	0	0.761331	-2.08771	0.549163	1	ENSG00000233090	17	15792862	15793045	+	184	unprocessed_pseudogene	- && sp|Q8N9U0|TAC2N_HUMAN Tandem C2 domains nuclear protein OS=Homo sapiens OX=9606 GN=TC2N PE=1 SV=2 && -	-	0	0	0	0	0	1	0	2	0	0	0	0	0	0.0985376	0	0.237273
ENSG00000168314	0	0	0	0	0	0.892394	0	2.15293	0	0.761331	-2.08771	0.549163	1	MOBP	3	39467198	39529479	+	9237	protein_coding	- && sp|Q13875|MOBP_HUMAN Myelin-associated oligodendrocyte basic protein OS=Homo sapiens OX=9606 GN=MOBP PE=1 SV=2 && -	-	0	0	0	0	0	1	0	2	0	0	0	0	0	0.00196286	0	0.00472646
ENSG00000241735	0	0	0	0	0	0.892394	0	2.15293	0	0.761331	-2.08771	0.549163	1	FABP5P3	7	152435695	152443176	+	1637	transcribed_processed_pseudogene	- && sp|Q01469|FABP5_HUMAN Fatty acid-binding protein 5 OS=Homo sapiens OX=9606 GN=FABP5 PE=1 SV=3 && -	-	0	0	0	0	0	1	0	2	0	0	0	0	0	0.0110757	0	0.0266697
ENSG00000227172	2.07564	0	0	0.926845	3.80254	1.78479	7.09581	0	0.750621	3.17078	-2.08627	0.207151	1	YAE1-DT	7	39545646	39566239	-	414	lncRNA	- && - && -	-	2	0	0	1	4	2	6	0	0.101653	0	0	0.0455819	0.186623	0.087589	0.347791	0
ENSG00000225655	2.07564	1.0185	0	1.85369	7.60508	5.35437	2.36527	5.38233	1.23696	5.17676	-2.08568	0.0753918	1	ENSG00000225655	9	41073662	41076421	+	758	lncRNA	- && - && -	-	2	1	0	2	8	6	2	5	0.0555201	0.0273049	0	0.0497913	0.203857	0.143517	0.0633182	0.143992
ENSG00000279513	0	2.037	0	0	3.80254	0	4.73054	0	0.50925	2.13327	-2.08529	0.344495	1	ENSG00000279513	1	117493515	117495006	+	1492	TEC	- && sp|Q96MD7|CI085_HUMAN Uncharacterized protein C9orf85 OS=Homo sapiens OX=9606 GN=C9orf85 PE=1 SV=1 && -	-	0	2	0	0	4	0	4	0	0	0.0277441	0	0	0.0517841	0	0.0643367	0
ENSG00000220891	0	0	3.67397	0	7.60508	1.78479	0	6.45879	0.918493	3.96217	-2.08465	0.204474	1	LL22NC03-63E9.3	22	22559343	22566602	+	3111	lncRNA	- && sp|Q96MD7|CI085_HUMAN Uncharacterized protein C9orf85 OS=Homo sapiens OX=9606 GN=C9orf85 PE=1 SV=1 && -	-	0	0	4	0	8	2	0	6	0	0	0.0240749	0	0.0496701	0.011656	0	0.0421006
ENSG00000256312	0	0	0	0.926845	3.80254	0	1.18263	0	0.231711	1.24629	-2.08074	0.429606	1	ENSG00000256312	12	132190213	132190997	+	391	lncRNA	- && - && -	-	0	0	0	1	4	0	1	0	0	0	0	0.0482632	0.197601	0	0.0613749	0
ENSG00000289473	0	0	1.83699	0	3.80254	0	0	4.30586	0.459247	2.0271	-2.0806	0.352683	1	ENSG00000289473	8	2023105	2031342	+	1963	lncRNA	- && - && -	-	0	0	2	0	4	0	0	4	0	0	0.0190772	0	0.039359	0	0	0.0444812
ENSG00000271200	0	0	0	0	0.950635	0.892394	1.18263	0	0	0.756416	-2.07834	0.526825	1	PATJ-DT	1	61741998	61742424	-	427	lncRNA	- && - && -	-	0	0	0	0	1	1	1	0	0	0	0	0	0.0452353	0.0424612	0.0562004	0
ENSG00000248973	0	0	0	0	0.950635	0.892394	1.18263	0	0	0.756416	-2.07834	0.526825	1	ENSG00000248973	5	4451930	4866311	-	4490	lncRNA	- && - && -	-	0	0	0	0	1	1	1	0	0	0	0	0	0.00430188	0.00403807	0.00534467	0
ENSG00000275239	0	0	0	0	0.950635	0.892394	1.18263	0	0	0.756416	-2.07834	0.526825	1	FAM242F	9	41657708	41699072	-	1123	lncRNA	- && - && -	-	0	0	0	0	1	1	1	0	0	0	0	0	0.0171999	0.0161451	0.0213692	0
ENSG00000235062	1.03782	0	0	0.926845	0.950635	7.13916	0	0	0.491166	2.02245	-2.07611	0.330283	1	BCRP5	22	20697962	20698934	-	253	unprocessed_pseudogene	- && sp|P11274|BCR_HUMAN Breakpoint cluster region protein OS=Homo sapiens OX=9606 GN=BCR PE=1 SV=2 && -	-	1	0	0	1	1	8	0	0	0.0831704	0	0	0.0745885	0.0763457	0.57331	0	0
ENSG00000268536	0	0	0	1.85369	3.80254	0	0	4.30586	0.463423	2.0271	-2.07428	0.353852	1	ENSG00000268536	19	4785022	4791318	-	627	lncRNA	- && - && -	-	0	0	0	2	4	0	0	4	0	0	0	0.0601943	0.123225	0	0	0.139261
ENSG00000238231	0	0	1.83699	0	5.70381	0	2.36527	0	0.459247	2.01727	-2.07364	0.358595	1	ENSG00000238231	1	27990158	27990524	-	367	processed_pseudogene	- && sp|P13164|IFM1_HUMAN Interferon-induced transmembrane protein 1 OS=Homo sapiens OX=9606 GN=IFITM1 PE=1 SV=3 && -	-	0	0	2	0	6	0	2	0	0	0	0.10204	0	0.315784	0	0.130777	0
ENSG00000214510	0	3.0555	0.918493	0	1.90127	1.78479	0	12.9176	0.993499	4.15091	-2.07059	0.186748	1	SPINK13	5	148268180	148286255	+	1175	protein_coding	- && sp|Q1W4C9|ISK13_HUMAN Serine protease inhibitor Kazal-type 13 OS=Homo sapiens OX=9606 GN=SPINK13 PE=1 SV=1 && -	-	0	3	1	0	2	2	0	12	0	0.0528437	0.0159356	0	0.0328774	0.0308611	0	0.222936
ENSG00000233436	2.07564	0	0.918493	1.85369	1.90127	3.56958	13.009	2.15293	1.21196	5.15819	-2.07014	0.0965857	1	BTBD18	11	57743514	57752675	-	3332	protein_coding	- && sp|B2RXH4|BTBDI_HUMAN BTB/POZ domain-containing protein 18 OS=Homo sapiens OX=9606 GN=BTBD18 PE=1 SV=1 && PF00651:BTB/POZ domain	ZBTB	2	0	1	2	2	4	11	2	0.0126303	0	0.00561954	0.0113271	0.0115939	0.0217658	0.0792237	0.0131027
ENSG00000091106	4.15128	2.037	4.59247	0	15.2102	5.35437	9.46107	15.0705	2.69519	11.274	-2.0674	0.015864	1	NLRC4	2	32224453	32265732	-	3788	protein_coding	- && sp|Q9NPP4|NLRC4_HUMAN NLR family CARD domain-containing protein 4 OS=Homo sapiens OX=9606 GN=NLRC4 PE=1 SV=2 && -	-	4	2	5	0	16	6	8	14	0.0222197	0.0109277	0.0247153	0	0.0815859	0.0287185	0.0506813	0.080678
ENSG00000125571	0	2.037	0	0	3.80254	4.46197	0	0	0.50925	2.06613	-2.0667	0.349109	1	IL37	2	112911165	112918882	+	931	protein_coding	- && sp|Q9NZH6|IL37_HUMAN Interleukin-37 OS=Homo sapiens OX=9606 GN=IL37 PE=1 SV=1 && PF00340:Interleukin-1 / 18	-	0	2	0	0	4	5	0	0	0	0.0444621	0	0	0.082988	0.0973734	0	0
ENSG00000251893	0	0	1.83699	0	4.75318	0.892394	2.36527	0	0.459247	2.00271	-2.06341	0.321842	1	SNORA70	12	75689152	75689304	-	153	snoRNA	- && - && -	-	0	0	2	0	5	1	2	0	0	0	0.244762	0	0.631224	0.118503	0.313694	0
ENSG00000286303	0	2.037	1.83699	0.926845	2.85191	2.67718	9.46107	5.38233	1.20021	5.09312	-2.06071	0.0849712	1	ENSG00000286303	12	16420653	16447217	+	343	lncRNA	- && - && -	-	0	2	2	1	3	3	8	5	0	0.120683	0.10918	0.0550172	0.16894	0.15858	0.559711	0.318209
ENSG00000289171	0	2.037	0	0	1.90127	0	0	6.45879	0.50925	2.09002	-2.06035	0.355955	1	ENSG00000289171	16	24550351	24550660	+	310	lncRNA	- && - && -	-	0	2	0	0	2	0	0	6	0	0.13353	0	0	0.124616	0	0	0.4225
ENSG00000107807	0	0	0	0	1.90127	0	0	1.07647	0	0.744434	-2.05976	0.554746	1	TLX1	10	101131300	101137789	+	2626	protein_coding	- && sp|P31314|TLX1_HUMAN T-cell leukemia homeobox protein 1 OS=Homo sapiens OX=9606 GN=TLX1 PE=1 SV=1 && PF00046:Homeodomain	Homeobox	0	0	0	0	2	0	0	1	0	0	0	0	0.0147109	0	0	0.0083127
ENSG00000289257	0	0	0	0	1.90127	0	0	1.07647	0	0.744434	-2.05976	0.554746	1	ENSG00000289257	6	13328574	13329881	+	482	lncRNA	- && - && -	-	0	0	0	0	2	0	0	1	0	0	0	0	0.0801471	0	0	0.0452887
ENSG00000233030	0	0	0	0	1.90127	0	0	1.07647	0	0.744434	-2.05976	0.554746	1	ENSG00000233030	1	149785659	149793020	-	3543	lncRNA	- && - && -	-	0	0	0	0	2	0	0	1	0	0	0	0	0.0109034	0	0	0.00616121
ENSG00000262898	0	0	0	0	1.90127	0	0	1.07647	0	0.744434	-2.05976	0.554746	1	ENSG00000262898	17	83135734	83221442	+	4181	lncRNA	- && - && -	-	0	0	0	0	2	0	0	1	0	0	0	0	0.00923963	0	0	0.00522104
ENSG00000199570	0	0	0	0	1.90127	0	0	1.07647	0	0.744434	-2.05976	0.554746	1	RNU6-228P	20	14352320	14352425	+	106	snRNA	- && - && -	-	0	0	0	0	2	0	0	1	0	0	0	0	0.364443	0	0	0.205935
ENSG00000289616	0	0	0	0	1.90127	0	0	1.07647	0	0.744434	-2.05976	0.554746	1	ENSG00000289616	10	29947145	29951699	+	789	lncRNA	- && - && -	-	0	0	0	0	2	0	0	1	0	0	0	0	0.0489619	0	0	0.0276669
ENSG00000253737	0	0	0	0	1.90127	0	0	1.07647	0	0.744434	-2.05976	0.554746	1	ENSG00000253737	8	101139665	101140929	+	473	lncRNA	- && - && -	-	0	0	0	0	2	0	0	1	0	0	0	0	0.0816721	0	0	0.0461504
ENSG00000141977	0	0	0	0	1.90127	0	0	1.07647	0	0.744434	-2.05976	0.554746	1	CIB3	19	16161368	16173525	-	711	protein_coding	- && sp|Q96Q77|CIB3_HUMAN Calcium and integrin-binding family member 3 OS=Homo sapiens OX=9606 GN=CIB3 PE=1 SV=3 && PF13499:EF-hand domain pair	-	0	0	0	0	2	0	0	1	0	0	0	0	0.0543332	0	0	0.030702
ENSG00000272420	0	0	0	0	1.90127	0	0	1.07647	0	0.744434	-2.05976	0.554746	1	ENSG00000272420	1	2363061	2363628	-	568	lncRNA	- && - && -	-	0	0	0	0	2	0	0	1	0	0	0	0	0.0680122	0	0	0.0384316
ENSG00000230993	0	0	0	0	1.90127	0	0	1.07647	0	0.744434	-2.05976	0.554746	1	RPL12P15	2	121658475	121658973	-	499	processed_pseudogene	- && sp|P61284|RL12_BOVIN 60S ribosomal protein L12 OS=Bos taurus OX=9913 GN=RPL12 PE=2 SV=1 && -	-	0	0	0	0	2	0	0	1	0	0	0	0	0.0774166	0	0	0.0437458
ENSG00000270036	2.07564	0	1.83699	0.926845	11.4076	6.24676	2.36527	0	1.20987	5.00491	-2.05907	0.123526	1	ENSG00000270036	15	76343642	76344365	+	724	lncRNA	- && - && -	-	2	0	2	1	12	7	2	0	0.0581273	0	0.0517246	0.0260648	0.320146	0.175299	0.0662917	0
ENSG00000198106	0	0	0	1.85369	1.90127	2.67718	2.36527	1.07647	0.463423	2.00505	-2.05771	0.280369	1	ENSG00000198106	16	29291220	29372110	+	4818	lncRNA	- && sp|Q8TEQ0|SNX29_HUMAN Sorting nexin-29 OS=Homo sapiens OX=9606 GN=SNX29 PE=1 SV=3 && -	-	0	0	0	2	2	3	2	1	0	0	0	0.0078335	0.00801804	0.0112895	0.00996164	0.00453075
ENSG00000286305	0	2.037	1.83699	0	11.4076	0	4.73054	0	0.968497	4.03454	-2.05757	0.221691	1	ENSG00000286305	7	98989867	98993778	-	3000	lncRNA	- && sp|Q80YV3|TRRAP_MOUSE Transformation/transcription domain-associated protein OS=Mus musculus OX=10090 GN=Trrap PE=1 SV=2 && -	-	0	2	2	0	12	0	4	0	0	0.0137981	0.0124829	0	0.0772618	0	0.0319968	0
ENSG00000287712	0	0	1.83699	5.56107	7.60508	8.92394	9.46107	5.38233	1.84951	7.84311	-2.05359	0.0494316	1	ENSG00000287712	12	3300698	3318677	+	1256	lncRNA	- && - && -	-	0	0	2	6	8	10	8	5	0	0	0.0298158	0.0901476	0.123028	0.144354	0.152851	0.0868995
ENSG00000271555	0	0	0	0	0	1.78479	1.18263	0	0	0.741856	-2.05306	0.556088	1	ENSG00000271555	8	52722903	52723141	+	239	lncRNA	- && - && -	-	0	0	0	0	0	2	1	0	0	0	0	0	0	0.151723	0.100408	0
ENSG00000228084	0	0	0	0	0	1.78479	1.18263	0	0	0.741856	-2.05306	0.556088	1	ENSG00000228084	1	99968382	99969957	-	1576	lncRNA	- && - && -	-	0	0	0	0	0	2	1	0	0	0	0	0	0	0.0230088	0.0152269	0
ENSG00000236444	0	0	0	0	0	1.78479	1.18263	0	0	0.741856	-2.05306	0.556088	1	UBE2L5	13	30422488	30429758	+	3318	protein_coding	- && sp|A0A1B0GUS4|UB2L5_HUMAN Ubiquitin-conjugating enzyme E2 L5 OS=Homo sapiens OX=9606 GN=UBE2L5 PE=2 SV=1 && PF00179:Ubiquitin-conjugating enzyme	-	0	0	0	0	0	2	1	0	0	0	0	0	0	0.0109288	0.00723255	0
ENSG00000265971	0	0	0	0	0	1.78479	1.18263	0	0	0.741856	-2.05306	0.556088	1	ENSG00000265971	17	63454993	63455817	+	355	lncRNA	- && - && -	-	0	0	0	0	0	2	1	0	0	0	0	0	0	0.102146	0.0675988	0
ENSG00000237590	0	0	0	0	0	1.78479	1.18263	0	0	0.741856	-2.05306	0.556088	1	ENSG00000237590	10	44259602	44261813	-	841	lncRNA	- && - && -	-	0	0	0	0	0	2	1	0	0	0	0	0	0	0.0431175	0.0285346	0
ENSG00000219186	0	0	0	0	0	1.78479	1.18263	0	0	0.741856	-2.05306	0.556088	1	FTH1P19	X	37492021	37492548	+	528	unprocessed_pseudogene	- && sp|P0C7X4|FHL19_HUMAN Putative ferritin heavy polypeptide-like 19 OS=Homo sapiens OX=9606 GN=FTH1P19 PE=5 SV=1 && PF00210:Ferritin-like domain	-	0	0	0	0	0	2	1	0	0	0	0	0	0	0.0686777	0.04545	0
ENSG00000266975	0	0	0	0	0	1.78479	1.18263	0	0	0.741856	-2.05306	0.556088	1	FARSA-AS1	19	12930522	12933296	+	241	lncRNA	- && - && -	-	0	0	0	0	0	2	1	0	0	0	0	0	0	0.150464	0.0995751	0
ENSG00000235989	0	0	0	0	0	1.78479	1.18263	0	0	0.741856	-2.05306	0.556088	1	MORC2-AS1	22	30922308	30932449	+	2724	lncRNA	- && - && -	-	0	0	0	0	0	2	1	0	0	0	0	0	0	0.013312	0.00880969	0
ENSG00000226957	0	0	0	0	0	1.78479	1.18263	0	0	0.741856	-2.05306	0.556088	1	ENSG00000226957	1	46046818	46048368	+	649	lncRNA	- && - && -	-	0	0	0	0	0	2	1	0	0	0	0	0	0	0.0558734	0.0369763	0
ENSG00000239494	0	0	0	0	0	1.78479	1.18263	0	0	0.741856	-2.05306	0.556088	1	RN7SL333P	1	169859756	169860052	+	297	misc_RNA	- && - && -	-	0	0	0	0	0	2	1	0	0	0	0	0	0	0.122094	0.0808	0
ENSG00000189030	0	0	0	0	0	1.78479	1.18263	0	0	0.741856	-2.05306	0.556088	1	VHLL	1	156298624	156299307	-	684	protein_coding	- && sp|Q6RSH7|VHLL_HUMAN von Hippel-Lindau-like protein OS=Homo sapiens OX=9606 GN=VHLL PE=1 SV=1 && PF01847:VHL beta domain	-	0	0	0	0	0	2	1	0	0	0	0	0	0	0.0530144	0.0350842	0
ENSG00000196542	0	0	0	0	0	1.78479	1.18263	0	0	0.741856	-2.05306	0.556088	1	SPTSSB	3	161344798	161372880	-	3739	protein_coding	- && sp|Q8NFR3|SPTSB_HUMAN Serine palmitoyltransferase small subunit B OS=Homo sapiens OX=9606 GN=SPTSSB PE=1 SV=1 && -	-	0	0	0	0	0	2	1	0	0	0	0	0	0	0.00969827	0.00641818	0
ENSG00000239801	0	0	0	0	0	1.78479	1.18263	0	0	0.741856	-2.05306	0.556088	1	DENND6A-AS1	3	57628810	57654918	+	364	lncRNA	- && - && -	-	0	0	0	0	0	2	1	0	0	0	0	0	0	0.0996205	0.0659274	0
ENSG00000118271	0	0	0	0	0	1.78479	1.18263	0	0	0.741856	-2.05306	0.556088	1	TTR	18	31557009	31598833	+	2176	protein_coding	- && sp|P02766|TTHY_HUMAN Transthyretin OS=Homo sapiens OX=9606 GN=TTR PE=1 SV=1 && PF00576:HIUase/Transthyretin family	-	0	0	0	0	0	2	1	0	0	0	0	0	0	0.0166645	0.0110283	0
ENSG00000226229	0	0	0	0	0	1.78479	1.18263	0	0	0.741856	-2.05306	0.556088	1	RPLP0P1	20	16586333	16586693	-	361	processed_pseudogene	- && sp|P47826|RLA0_CHICK 60S acidic ribosomal protein P0 OS=Gallus gallus OX=9031 GN=RPLP0 PE=2 SV=1 && -	-	0	0	0	0	0	2	1	0	0	0	0	0	0	0.100448	0.0664753	0
ENSG00000276160	0	0	0	0	0	1.78479	1.18263	0	0	0.741856	-2.05306	0.556088	1	GGTLC5P	22	18340145	18345899	+	998	unprocessed_pseudogene	- && sp|P36268|GGT2_HUMAN Inactive glutathione hydrolase 2 OS=Homo sapiens OX=9606 GN=GGT2 PE=1 SV=3 && PF01019:Gamma-glutamyltranspeptidase	-	0	0	0	0	0	2	1	0	0	0	0	0	0	0.0363345	0.0240457	0
ENSG00000236501	1.03782	0	0	0	1.90127	1.78479	1.18263	0	0.259455	1.21717	-2.05255	0.390375	1	ENSG00000236501	2	176989418	177164656	-	6843	lncRNA	- && - && -	-	1	0	0	0	2	2	1	0	0.00307498	0	0	0	0.00564532	0.00529912	0.00350688	0
ENSG00000267218	0	0	0	0.926845	1.90127	1.78479	1.18263	0	0.231711	1.21717	-2.05242	0.393201	1	ENSG00000267218	19	15902300	15903238	-	939	processed_pseudogene	- && sp|O00411|RPOM_HUMAN DNA-directed RNA polymerase, mitochondrial OS=Homo sapiens OX=9606 GN=POLRMT PE=1 SV=2 && PF00940:DNA-dependent RNA polymerase	-	0	0	0	1	2	2	1	0	0	0	0	0.0200968	0.0411405	0.0386175	0.0255565	0
ENSG00000268006	1.03782	2.037	3.67397	1.85369	0	14.2783	14.1916	7.53526	2.15062	9.0013	-2.05236	0.0475019	1	PTOV1-AS1	19	49838639	49851676	-	4203	lncRNA	- && - && -	-	1	2	4	2	0	16	12	7	0.00500645	0.00984873	0.0178199	0.00897973	0	0.0690209	0.0685156	0.036356
ENSG00000259921	0	0	1.83699	0	0	0	5.91317	2.15293	0.459247	2.01653	-2.04978	0.36596	1	ENSG00000259921	15	99157231	99161140	-	3910	lncRNA	- && sp|Q86U02|CN165_HUMAN Putative uncharacterized protein encoded by LINC00596 OS=Homo sapiens OX=9606 GN=LINC00596 PE=5 SV=1 && -	-	0	0	2	0	0	0	5	2	0	0	0.00957764	0	0	0	0.0306875	0.0111658
ENSG00000178460	2.07564	6.111	1.83699	0	3.80254	14.2783	16.5569	6.45879	2.50591	10.2741	-2.0492	0.0283541	1	MCMDC2	8	66870749	66922048	+	6354	protein_coding	- && sp|Q4G0Z9|MCMD2_HUMAN Minichromosome maintenance domain-containing protein 2 OS=Homo sapiens OX=9606 GN=MCMDC2 PE=1 SV=3 && PF17855:MCM AAA-lid domain	-	2	6	2	0	4	16	14	6	0.00662326	0.019544	0.0058937	0	0.0121596	0.0456555	0.0528748	0.020613
ENSG00000100314	0	7.12951	0	0.926845	0	6.24676	24.8353	2.15293	2.01409	8.30875	-2.04617	0.128396	1	CABP7	22	29720003	29731833	+	3334	protein_coding	- && sp|Q86V35|CABP7_HUMAN Calcium-binding protein 7 OS=Homo sapiens OX=9606 GN=CABP7 PE=1 SV=1 && -	-	0	7	0	1	0	7	21	2	0	0.0434552	0	0.00566014	0	0.0380673	0.151155	0.0130949
ENSG00000286118	2.07564	0	0	0	0	1.78479	0	6.45879	0.51891	2.0609	-2.04195	0.361375	1	ENSG00000286118	X	52925956	52929574	+	1857	lncRNA	- && sp|O00370|LORF2_HUMAN LINE-1 retrotransposable element ORF2 protein OS=Homo sapiens OX=9606 PE=1 SV=1 && -	-	2	0	0	0	0	2	0	6	0.0226625	0	0	0	0	0.0195271	0	0.0705304
ENSG00000162779	0	2.037	2.75548	0	1.90127	9.81634	5.91317	2.15293	1.19812	4.94593	-2.04127	0.114643	1	AXDND1	1	179365720	179554735	+	6089	protein_coding	- && sp|Q5T1B0|AXDN1_HUMAN Axonemal dynein light chain domain-containing protein 1 OS=Homo sapiens OX=9606 GN=AXDND1 PE=2 SV=1 && PF10211:Axonemal dynein light chain	-	0	2	3	0	2	11	5	2	0	0.0067982	0.0092253	0	0.00634438	0.0327542	0.0197057	0.00717003
ENSG00000105369	0	0	3.67397	0	0	5.35437	4.73054	5.38233	0.918493	3.86681	-2.04086	0.210432	1	CD79A	19	41877279	41881372	+	1344	protein_coding	- && sp|P11912|CD79A_HUMAN B-cell antigen receptor complex-associated protein alpha chain OS=Homo sapiens OX=9606 GN=CD79A PE=1 SV=2 && PF00047:Immunoglobulin domain	-	0	0	4	0	0	6	4	5	0	0	0.0557271	0	0	0.0809416	0.0714214	0.0812097
ENSG00000183778	0	0	2.75548	1.85369	5.70381	3.56958	5.91317	4.30586	1.15229	4.87311	-2.04066	0.0983201	1	B3GALT5	21	39556442	39673137	+	14602	protein_coding	- && sp|Q9Y2C3|B3GT5_HUMAN Beta-1,3-galactosyltransferase 5 OS=Homo sapiens OX=9606 GN=B3GALT5 PE=1 SV=1 && -	-	0	0	3	2	6	4	5	4	0	0	0.00384693	0.0025847	0.00793677	0.0049667	0.00821723	0.00597977
ENSG00000261390	0	2.037	1.83699	1.85369	3.80254	3.56958	15.3742	1.07647	1.43192	5.95571	-2.02904	0.0872279	1	MAFTRR	16	79715220	79770651	-	4874	lncRNA	- && - && -	-	0	2	2	2	4	4	13	1	0	0.00849286	0.00768334	0.0077435	0.0158518	0.0148797	0.0640067	0.00447869
ENSG00000231672	0	2.037	0	0.926845	1.90127	5.35437	4.73054	0	0.740962	2.99654	-2.02729	0.22342	1	DIRC3	2	217284019	217756593	-	8256	lncRNA	- && - && -	-	0	2	0	1	2	6	4	0	0	0.00501384	0	0.00228572	0.00467913	0.0131765	0.0116267	0
ENSG00000289687	2.07564	0	1.83699	0	3.80254	5.35437	2.36527	4.30586	0.978156	3.95701	-2.02717	0.13311	1	ENSG00000289687	14	37258724	37261129	+	2406	TEC	- && - && -	-	2	0	2	0	4	6	2	4	0.0174914	0	0.0155647	0	0.0321121	0.0452143	0.0199481	0.0362912
ENSG00000164100	5.1891	0	4.59247	0.926845	8.55572	17.8479	9.46107	7.53526	2.6771	10.85	-2.02556	0.0213849	1	NDST3	4	118033618	118258634	+	6854	protein_coding	- && sp|O95803|NDST3_HUMAN Bifunctional heparan sulfate N-deacetylase/N-sulfotransferase 3 OS=Homo sapiens OX=9606 GN=NDST3 PE=2 SV=1 && PF12062:heparan sulfate-N-deacetylase|PF00685:Sulfotransferase domain	-	5	0	5	1	9	20	8	7	0.0153502	0	0.0136594	0.00275327	0.0253632	0.0529061	0.02801	0.0222941
ENSG00000230587	0	3.0555	0	0	5.70381	1.78479	4.73054	0	0.763876	3.05478	-2.02253	0.253971	1	LINC02580	2	43092530	43217246	-	3472	lncRNA	- && sp|Q6UX73|CP089_HUMAN UPF0764 protein C16orf89 OS=Homo sapiens OX=9606 GN=C16orf89 PE=1 SV=2 && -	-	0	3	0	0	6	2	4	0	0	0.0178834	0	0	0.0333792	0.0104441	0.027647	0
ENSG00000233133	0	0	0	1.85369	0.950635	4.46197	2.36527	0	0.463423	1.94447	-2.02037	0.334127	1	ENSG00000233133	3	17706058	17706233	-	176	unprocessed_pseudogene	- && sp|A6NEC2|PSAL_HUMAN Puromycin-sensitive aminopeptidase-like protein OS=Homo sapiens OX=9606 GN=NPEPPSL1 PE=2 SV=3 && -	-	0	0	0	2	1	5	2	0	0	0	0	0.214442	0.109747	0.515083	0.2727	0
ENSG00000228395	0	1.0185	0	0.926845	0	3.56958	0	4.30586	0.486336	1.96886	-2.01989	0.335289	1	ENSG00000228395	9	128528657	128552414	-	3007	lncRNA	- && sp|Q53GS7|GLE1_HUMAN Nucleoporin GLE1 OS=Homo sapiens OX=9606 GN=GLE1 PE=1 SV=2 && -	-	0	1	0	1	0	4	0	4	0	0.00688298	0	0.00627566	0	0.0241183	0	0.0290378
ENSG00000220920	0	0	0	0.926845	0	3.56958	1.18263	0	0.231711	1.18805	-2.01985	0.448501	1	ENSG00000220920	6	17953572	17953930	+	359	unprocessed_pseudogene	- && sp|Q76I81|RS12_BOVIN 40S ribosomal protein S12 OS=Bos taurus OX=9913 GN=RPS12 PE=2 SV=1 && -	-	0	0	0	1	0	4	1	0	0	0	0	0.0525652	0	0.202016	0.0668457	0
ENSG00000272582	0	0	0	0.926845	4.75318	0	0	0	0.231711	1.18829	-2.01979	0.491856	1	ENSG00000272582	22	37950965	37951778	+	814	lncRNA	- && sp|Q68CZ1|FTM_HUMAN Protein fantom OS=Homo sapiens OX=9606 GN=RPGRIP1L PE=1 SV=2 && -	-	0	0	0	1	5	0	0	0	0	0	0	0.0231829	0.118645	0	0	0
ENSG00000289499	2.07564	0	0	0.926845	4.75318	2.67718	2.36527	2.15293	0.750621	2.98714	-2.01783	0.186818	1	ENSG00000289499	11	18526957	18527978	+	1022	lncRNA	- && - && -	-	2	0	0	1	5	3	2	2	0.0411783	0	0	0.0184647	0.0944983	0.0532219	0.046962	0.0427185
ENSG00000260536	3.11346	0	0	0	0.950635	4.46197	4.73054	2.15293	0.778365	3.07402	-2.01737	0.218855	1	ENSG00000260536	20	32843128	32854257	-	459	lncRNA	- && - && -	-	3	0	0	0	1	5	4	2	0.13753	0	0	0	0.0420816	0.197505	0.209129	0.0951161
ENSG00000273064	0	0	1.83699	0	0	5.35437	2.36527	0	0.459247	1.92991	-2.01656	0.375924	1	ENSG00000273064	2	68252870	68253848	+	979	lncRNA	- && - && -	-	0	0	2	0	0	6	2	0	0	0	0.0382519	0	0	0.111119	0.0490247	0
ENSG00000255446	0	0	1.83699	0	0	5.35437	2.36527	0	0.459247	1.92991	-2.01656	0.375924	1	ENSG00000255446	11	62421845	62426724	-	510	lncRNA	- && sp|P11684|UTER_HUMAN Uteroglobin OS=Homo sapiens OX=9606 GN=SCGB1A1 PE=1 SV=1 && -	-	0	0	2	0	0	6	2	0	0	0	0.0734286	0	0	0.213305	0.0941082	0
ENSG00000258708	0	6.111	5.51096	1.85369	19.0127	13.3859	5.91317	16.147	3.36891	13.6147	-2.01419	0.0119055	1	SLC25A21-AS1	14	37171888	37173811	+	1924	lncRNA	- && - && -	-	0	6	6	2	20	15	5	15	0	0.064544	0.0583918	0.0196163	0.200784	0.141353	0.0623638	0.170186
ENSG00000166596	0	0	3.67397	3.70738	9.50635	5.35437	5.91317	9.68819	1.84534	7.61552	-2.01244	0.0521778	1	CFAP52	17	9576627	9643447	+	3066	protein_coding	- && sp|Q8N1V2|CFA52_HUMAN Cilia- and flagella-associated protein 52 OS=Homo sapiens OX=9606 GN=CFAP52 PE=1 SV=3 && -	-	0	0	4	4	10	6	5	9	0	0	0.0244283	0.0246196	0.0629989	0.0354813	0.039135	0.0640778
ENSG00000288898	2.07564	0	0	0.926845	1.90127	0	5.91317	4.30586	0.750621	3.03008	-2.01215	0.229	1	ENSG00000288898	2	218909158	218939965	+	867	lncRNA	- && - && -	-	2	0	0	1	2	0	5	4	0.04854	0	0	0.0217657	0.044557	0	0.138394	0.100711
ENSG00000283654	0	0	0	0	0	1.78479	0	1.07647	0	0.715314	-2.00851	0.56505	1	CIROP	14	23099062	23104989	-	3229	protein_coding	- && sp|A0A1B0GTW7|LMLN2_HUMAN Leishmanolysin-like peptidase 2 OS=Homo sapiens OX=9606 GN=LMLN2 PE=3 SV=1 && PF01457:Leishmanolysin	-	0	0	0	0	0	2	0	1	0	0	0	0	0	0.0112301	0	0.00676035
ENSG00000287037	0	0	0	0	0	1.78479	0	1.07647	0	0.715314	-2.00851	0.56505	1	ENSG00000287037	4	73997933	74007682	+	1822	lncRNA	- && sp|P42830|CXCL5_HUMAN C-X-C motif chemokine 5 OS=Homo sapiens OX=9606 GN=CXCL5 PE=1 SV=1 && -	-	0	0	0	0	0	2	0	1	0	0	0	0	0	0.0199022	0	0.0119809
ENSG00000288805	0	0	0	0	0	1.78479	0	1.07647	0	0.715314	-2.00851	0.56505	1	ENSG00000288805	6	30460825	30481634	-	2587	lncRNA	- && - && -	-	0	0	0	0	0	2	0	1	0	0	0	0	0	0.0140169	0	0.00843802
ENSG00000202538	0	0	0	0	0	1.78479	0	1.07647	0	0.715314	-2.00851	0.56505	1	RNU4-2	12	120291763	120291903	-	141	snRNA	- && - && -	-	0	0	0	0	0	2	0	1	0	0	0	0	0	0.257176	0	0.154817
ENSG00000257671	0	0	0	0	0	1.78479	0	1.07647	0	0.715314	-2.00851	0.56505	1	KRT7-AS	12	52245048	52247448	-	1693	lncRNA	- && sp|P08729|K2C7_HUMAN Keratin, type II cytoskeletal 7 OS=Homo sapiens OX=9606 GN=KRT7 PE=1 SV=5 && -	-	0	0	0	0	0	2	0	1	0	0	0	0	0	0.0214187	0	0.0128938
ENSG00000276934	0	0	0	0	0	1.78479	0	1.07647	0	0.715314	-2.00851	0.56505	1	ENSG00000276934	18	74504766	74505248	+	483	lncRNA	- && - && -	-	0	0	0	0	0	2	0	1	0	0	0	0	0	0.0750763	0	0.0451949
ENSG00000283648	0	0	0	0	0	1.78479	0	1.07647	0	0.715314	-2.00851	0.56505	1	ENSG00000283648	7	148543677	148572177	-	1227	lncRNA	- && - && -	-	0	0	0	0	0	2	0	1	0	0	0	0	0	0.0295533	0	0.0177907
ENSG00000239227	0	0	0	0	0	1.78479	0	1.07647	0	0.715314	-2.00851	0.56505	1	ENSG00000239227	3	166861944	166862110	+	167	processed_pseudogene	- && - && -	-	0	0	0	0	0	2	0	1	0	0	0	0	0	0.217137	0	0.130713
ENSG00000213285	0	0	0	0	0	1.78479	0	1.07647	0	0.715314	-2.00851	0.56505	1	RPL23AP45	5	181471963	181472430	+	468	processed_pseudogene	- && sp|Q24JY1|RL23A_BOVIN 60S ribosomal protein L23a OS=Bos taurus OX=9913 GN=RPL23A PE=2 SV=1 && -	-	0	0	0	0	0	2	0	1	0	0	0	0	0	0.0774826	0	0.0466435
ENSG00000287007	0	0	0	0	0	1.78479	0	1.07647	0	0.715314	-2.00851	0.56505	1	ENSG00000287007	18	42105729	42115538	-	3623	lncRNA	- && - && -	-	0	0	0	0	0	2	0	1	0	0	0	0	0	0.0100088	0	0.00602516
ENSG00000143001	0	2.037	0	0	1.90127	1.78479	0	4.30586	0.50925	1.99798	-2.0085	0.325237	1	TMEM61	1	54980628	54992288	+	1256	protein_coding	- && sp|Q8N0U2|TMM61_HUMAN Transmembrane protein 61 OS=Homo sapiens OX=9606 GN=TMEM61 PE=1 SV=1 && PF15105:TMEM61 protein family	-	0	2	0	0	2	2	0	4	0	0.0329572	0	0	0.0307571	0.0288709	0	0.0695196
ENSG00000279022	0	0	0	0.926845	3.80254	0.892394	0	0	0.231711	1.17373	-2.00687	0.452782	1	ENSG00000279022	6	80440730	80441172	+	443	TEC	- && - && -	-	0	0	0	1	4	1	0	0	0	0	0	0.042598	0.174406	0.0409276	0	0
ENSG00000262406	0	0	0	0.926845	3.80254	0.892394	0	0	0.231711	1.17373	-2.00687	0.452782	1	MMP12	11	102862736	102874982	-	1822	protein_coding	- && sp|P39900|MMP12_HUMAN Macrophage metalloelastase OS=Homo sapiens OX=9606 GN=MMP12 PE=1 SV=1 && PF00045:Hemopexin|PF00413:Matrixin|PF01471:Putative peptidoglycan binding domain	-	0	0	0	1	4	1	0	0	0	0	0	0.0103572	0.0424049	0.00995111	0	0
ENSG00000278153	0	0	0.918493	0	3.80254	0.892394	0	0	0.229623	1.17373	-2.00685	0.453009	1	ENSG00000278153	20	13368291	13368703	-	413	lncRNA	- && - && -	-	0	0	1	0	4	1	0	0	0	0	0.0453373	0	0.187075	0.0439005	0	0
ENSG00000186340	0	0	0	0	2.85191	0	0	0	0	0.712976	-2.00558	0.565641	1	THBS2	6	169215780	169254050	-	7197	protein_coding	- && sp|P35442|TSP2_HUMAN Thrombospondin-2 OS=Homo sapiens OX=9606 GN=THBS2 PE=1 SV=2 && PF00090:Thrombospondin type 1 domain|PF07645:Calcium-binding EGF domain|PF05735:Thrombospondin C-terminal region|PF00093:von Willebrand factor type C domain|PF02412:Thrombospondin type 3 repeat|PF12947:EGF domain	-	0	0	0	0	3	0	0	0	0	0	0	0	0.00805146	0	0	0
ENSG00000197629	0	0	0	0	2.85191	0	0	0	0	0.712976	-2.00558	0.565641	1	MPEG1	11	59208510	59212927	-	4418	protein_coding	- && sp|Q2M385|MPEG1_HUMAN Macrophage-expressed gene 1 protein OS=Homo sapiens OX=9606 GN=MPEG1 PE=1 SV=1 && PF01823:MAC/Perforin domain	-	0	0	0	0	3	0	0	0	0	0	0	0	0.013116	0	0	0
ENSG00000239254	0	0	0	0	2.85191	0	0	0	0	0.712976	-2.00558	0.565641	1	ENSG00000239254	7	139172516	139174266	-	1751	processed_pseudogene	- && sp|Q8N5Y2|MS3L1_HUMAN Male-specific lethal 3 homolog OS=Homo sapiens OX=9606 GN=MSL3 PE=1 SV=1 && -	-	0	0	0	0	3	0	0	0	0	0	0	0	0.0330933	0	0	0
ENSG00000182472	0	0	0	0	2.85191	0	0	0	0	0.712976	-2.00558	0.565641	1	CAPN12	19	38730187	38769904	-	5966	protein_coding	- && sp|Q6ZSI9|CAN12_HUMAN Calpain-12 OS=Homo sapiens OX=9606 GN=CAPN12 PE=2 SV=1 && PF00648:Calpain family cysteine protease|PF01067:Calpain large subunit, domain III	-	0	0	0	0	3	0	0	0	0	0	0	0	0.00971277	0	0	0
ENSG00000288063	0	0	0	0	2.85191	0	0	0	0	0.712976	-2.00558	0.565641	1	ENSG00000288063	3	51668592	51671176	-	1593	lncRNA	- && - && -	-	0	0	0	0	3	0	0	0	0	0	0	0	0.0363756	0	0	0
ENSG00000153347	0	0	0	0	2.85191	0	0	0	0	0.712976	-2.00558	0.565641	1	FAM81B	5	95391366	95450454	+	2473	protein_coding	- && sp|Q96LP2|FA81B_HUMAN Protein FAM81B OS=Homo sapiens OX=9606 GN=FAM81B PE=1 SV=4 && -	-	0	0	0	0	3	0	0	0	0	0	0	0	0.0234316	0	0	0
ENSG00000173826	0	0	0	0	2.85191	0	0	0	0	0.712976	-2.00558	0.565641	1	KCNH6	17	63523334	63548977	+	4211	protein_coding	- && sp|Q9H252|KCNH6_HUMAN Potassium voltage-gated channel subfamily H member 6 OS=Homo sapiens OX=9606 GN=KCNH6 PE=1 SV=1 && PF00027:Cyclic nucleotide-binding domain|PF00520:Ion transport protein|PF13426:PAS domain	-	0	0	0	0	3	0	0	0	0	0	0	0	0.0137607	0	0	0
ENSG00000273063	0	0	0	0	2.85191	0	0	0	0	0.712976	-2.00558	0.565641	1	ENSG00000273063	2	58241349	58241686	+	338	lncRNA	- && - && -	-	0	0	0	0	3	0	0	0	0	0	0	0	0.171439	0	0	0
ENSG00000202392	0	0	0	0	2.85191	0	0	0	0	0.712976	-2.00558	0.565641	1	RN7SKP292	4	6997012	6997328	+	317	misc_RNA	- && - && -	-	0	0	0	0	3	0	0	0	0	0	0	0	0.182796	0	0	0
ENSG00000253875	0	0	0	0	2.85191	0	0	0	0	0.712976	-2.00558	0.565641	1	ENSG00000253875	8	27732915	27758552	+	3133	lncRNA	- && - && -	-	0	0	0	0	3	0	0	0	0	0	0	0	0.0184955	0	0	0
ENSG00000214190	0	0	0	0	2.85191	0	0	0	0	0.712976	-2.00558	0.565641	1	RNF152P1	9	5418373	5418976	-	604	processed_pseudogene	- && sp|Q8N8N0|RN152_HUMAN E3 ubiquitin-protein ligase RNF152 OS=Homo sapiens OX=9606 GN=RNF152 PE=1 SV=1 && -	-	0	0	0	0	3	0	0	0	0	0	0	0	0.0959377	0	0	0
ENSG00000261320	0	0	0	0	2.85191	0	0	0	0	0.712976	-2.00558	0.565641	1	ENSG00000261320	16	67430667	67431464	-	475	lncRNA	- && - && -	-	0	0	0	0	3	0	0	0	0	0	0	0	0.121992	0	0	0
ENSG00000183324	0	0	0	0	2.85191	0	0	0	0	0.712976	-2.00558	0.565641	1	REC114	15	73443164	73560013	+	920	protein_coding	- && sp|Q7Z4M0|RE114_HUMAN Meiotic recombination protein REC114 OS=Homo sapiens OX=9606 GN=REC114 PE=2 SV=2 && PF15165:Meiotic recombination protein REC114-like	-	0	0	0	0	3	0	0	0	0	0	0	0	0.0629852	0	0	0
ENSG00000266340	0	0	0	0	2.85191	0	0	0	0	0.712976	-2.00558	0.565641	1	ENSG00000266340	17	30978610	30980250	-	668	lncRNA	- && sp|P61582|NP7_HUMAN Endogenous retrovirus group K member 7 Np9 protein OS=Homo sapiens OX=9606 GN=ERVK-7 PE=3 SV=1 && -	-	0	0	0	0	3	0	0	0	0	0	0	0	0.086746	0	0	0
ENSG00000223621	0	0	0	0	2.85191	0	0	0	0	0.712976	-2.00558	0.565641	1	AK4P4	9	5855781	5856426	-	646	processed_pseudogene	- && sp|Q5R421|KAD4_PONAB Adenylate kinase 4, mitochondrial OS=Pongo abelii OX=9601 GN=AK4 PE=2 SV=1 && -	-	0	0	0	0	3	0	0	0	0	0	0	0	0.0897002	0	0	0
ENSG00000258847	0	0	0	0	2.85191	0	0	0	0	0.712976	-2.00558	0.565641	1	ENSG00000258847	14	65957297	66004523	-	773	lncRNA	- && - && -	-	0	0	0	0	3	0	0	0	0	0	0	0	0.0749629	0	0	0
ENSG00000203897	0	0	0	0	2.85191	0	0	0	0	0.712976	-2.00558	0.565641	1	SPATA42	1	108857217	108858524	+	631	lncRNA	- && - && -	-	0	0	0	0	3	0	0	0	0	0	0	0	0.0918326	0	0	0
ENSG00000266618	0	0	0	0	2.85191	0	0	0	0	0.712976	-2.00558	0.565641	1	MIR4742	1	224398227	224398311	-	85	miRNA	- && - && -	-	0	0	0	0	3	0	0	0	0	0	0	0	0.681722	0	0	0
ENSG00000271482	0	0	0	0	2.85191	0	0	0	0	0.712976	-2.00558	0.565641	1	ENSG00000271482	7	105204600	105204859	+	260	processed_pseudogene	- && sp|P30048|PRDX3_HUMAN Thioredoxin-dependent peroxide reductase, mitochondrial OS=Homo sapiens OX=9606 GN=PRDX3 PE=1 SV=3 && -	-	0	0	0	0	3	0	0	0	0	0	0	0	0.222871	0	0	0
ENSG00000204930	0	0	0	0	2.85191	0	0	0	0	0.712976	-2.00558	0.565641	1	FAM221B	9	35816391	35828747	-	3941	protein_coding	- && sp|A6H8Z2|F221B_HUMAN Protein FAM221B OS=Homo sapiens OX=9606 GN=FAM221B PE=1 SV=2 && PF14753:Protein FAM221A/B	-	0	0	0	0	3	0	0	0	0	0	0	0	0.0147035	0	0	0
ENSG00000277371	0	0	0	0	2.85191	0	0	0	0	0.712976	-2.00558	0.565641	1	Metazoa_SRP	10	125869295	125869576	+	282	misc_RNA	- && sp|Q8WTZ3|YS049_HUMAN Zinc finger protein ENSP00000375192 OS=Homo sapiens OX=9606 PE=2 SV=1 && -	-	0	0	0	0	3	0	0	0	0	0	0	0	0.205484	0	0	0
ENSG00000259061	0	0	0	0	2.85191	0	0	0	0	0.712976	-2.00558	0.565641	1	ENSG00000259061	14	86936640	86989125	+	412	lncRNA	- && - && -	-	0	0	0	0	3	0	0	0	0	0	0	0	0.140647	0	0	0
ENSG00000260671	0	0	0	0	2.85191	0	0	0	0	0.712976	-2.00558	0.565641	1	ENSG00000260671	16	87739771	87747706	-	338	lncRNA	- && - && -	-	0	0	0	0	3	0	0	0	0	0	0	0	0.171439	0	0	0
ENSG00000199719	0	0	0	0	2.85191	0	0	0	0	0.712976	-2.00558	0.565641	1	RN7SKP74	20	18295143	18295451	-	309	misc_RNA	- && - && -	-	0	0	0	0	3	0	0	0	0	0	0	0	0.187529	0	0	0
ENSG00000279447	0	0	0	0	2.85191	0	0	0	0	0.712976	-2.00558	0.565641	1	ENSG00000279447	20	23071547	23072722	-	1176	TEC	- && - && -	-	0	0	0	0	3	0	0	0	0	0	0	0	0.0492741	0	0	0
ENSG00000269303	0	0	0	0	2.85191	0	0	0	0	0.712976	-2.00558	0.565641	1	GRAMD1A-AS1	19	34998233	35000170	-	565	lncRNA	- && sp|Q8N9U9|SPOT1_HUMAN Putative uncharacterized protein SPANXA2-OT1 OS=Homo sapiens OX=9606 GN=SPANXA2-OT1 PE=5 SV=1 && -	-	0	0	0	0	3	0	0	0	0	0	0	0	0.10256	0	0	0
ENSG00000262402	0	1.0185	3.67397	0	0	1.78479	15.3742	2.15293	1.17312	4.82799	-2.00553	0.187044	1	MCUR1P1	17	2127430	2127904	-	475	processed_pseudogene	- && sp|Q96AQ8|MCUR1_HUMAN Mitochondrial calcium uniporter regulator 1 OS=Homo sapiens OX=9606 GN=MCUR1 PE=1 SV=1 && PF07798:Protein of unknown function (DUF1640)	-	0	1	4	0	0	2	13	2	0	0.0435729	0.157678	0	0	0.0763407	0.656776	0.0919122
ENSG00000159166	5.1891	4.074	5.51096	3.70738	9.50635	14.2783	27.2006	23.6822	4.62036	18.6669	-2.00488	0.00154197	1	LAD1	1	201380833	201399915	-	3261	protein_coding	- && sp|O00515|LAD1_HUMAN Ladinin-1 OS=Homo sapiens OX=9606 GN=LAD1 PE=1 SV=2 && -	-	5	4	6	4	10	16	23	22	0.0322633	0.0253874	0.0344513	0.0231474	0.0592317	0.0889588	0.169256	0.147268
ENSG00000263427	0	0	2.75548	0	0	0	7.09581	4.30586	0.68887	2.85042	-2.00462	0.31883	1	ENSG00000263427	17	8056225	8057621	-	517	lncRNA	- && - && -	-	0	0	3	0	0	0	6	4	0	0	0.108652	0	0	0	0.278502	0.168891
ENSG00000280744	2.07564	0	0	0.926845	1.90127	0.892394	7.09581	2.15293	0.750621	3.0106	-2.00265	0.206514	1	LINC01173	2	234682668	234717764	+	331	lncRNA	- && - && -	-	2	0	0	1	2	1	6	2	0.127143	0	0	0.0570118	0.11671	0.0547762	0.435002	0.131898
ENSG00000254593	0	2.037	0	0	3.80254	1.78479	2.36527	0	0.50925	1.98815	-2.00135	0.327308	1	OR7E126P	11	71903194	71904081	+	888	unprocessed_pseudogene	- && sp|Q6IFN5|O7E24_HUMAN Olfactory receptor 7E24 OS=Homo sapiens OX=9606 GN=OR7E24 PE=2 SV=1 && -	-	0	2	0	0	4	2	2	0	0	0.0466151	0	0	0.0870065	0.0408354	0.0540486	0
ENSG00000230731	0	0	1.83699	0	7.60508	0	0	0	0.459247	1.90127	-1.99879	0.430195	1	LINC02938	13	44234118	44256596	-	7075	lncRNA	- && - && -	-	0	0	2	0	8	0	0	0	0	0	0.00529309	0	0.0218408	0	0	0
ENSG00000251563	0	0	1.83699	0	7.60508	0	0	0	0.459247	1.90127	-1.99879	0.430195	1	IARS2P1	8	87598462	87601634	-	3173	processed_pseudogene	- && sp|Q9NSE4|SYIM_HUMAN Isoleucine--tRNA ligase, mitochondrial OS=Homo sapiens OX=9606 GN=IARS2 PE=1 SV=2 && -	-	0	0	2	0	8	0	0	0	0	0	0.0118023	0	0.0486995	0	0	0
ENSG00000271427	0	0	0	1.85369	1.90127	3.56958	0	2.15293	0.463423	1.90594	-1.99777	0.333918	1	ENSG00000271427	1	117364899	117365473	-	575	lncRNA	- && - && -	-	0	0	0	2	2	4	0	2	0	0	0	0.0656379	0.0671842	0.126128	0	0.0759275
ENSG00000266392	0	0	0.918493	0.926845	7.60508	0	0	0	0.461335	1.90127	-1.99642	0.395907	1	MIR4740	17	81400716	81400778	-	63	miRNA	- && - && -	-	0	0	1	1	8	0	0	0	0	0	0.297211	0.299538	2.45276	0	0	0
ENSG00000280025	2.07564	6.111	0	0	6.65445	11.6011	8.27844	5.38233	2.04666	7.97909	-1.99407	0.0582721	1	ENSG00000280025	22	27102766	27107019	+	4254	lncRNA	- && - && -	-	2	6	0	0	7	13	7	5	0.00989285	0.029192	0	0	0.0317838	0.0554071	0.0394883	0.0256572
ENSG00000237868	5.1891	1.0185	2.75548	0.926845	1.90127	3.56958	18.9221	15.0705	2.47248	9.86588	-1.99041	0.0408723	1	ENSG00000237868	4	122077840	122078318	-	479	processed_pseudogene	- && sp|Q5ZIR9|RN185_CHICK E3 ubiquitin-protein ligase RNF185 OS=Gallus gallus OX=9031 GN=RNF185 PE=2 SV=1 && -	-	5	1	3	1	2	4	16	14	0.219646	0.043209	0.117271	0.0393965	0.0806491	0.151406	0.80159	0.638013
ENSG00000261067	1.03782	0	0.918493	0	1.90127	3.56958	0	2.15293	0.489078	1.90594	-1.98715	0.305868	1	ENSG00000261067	16	28974804	28990775	+	5296	lncRNA	- && sp|Q9H2V7|SPNS1_HUMAN Protein spinster homolog 1 OS=Homo sapiens OX=9606 GN=SPNS1 PE=1 SV=1 && PF07690:Major Facilitator Superfamily	-	1	0	1	0	2	4	0	2	0.00397321	0	0.00353555	0	0.00729436	0.0136941	0	0.00824364
[truncated: 28,322 more rows]
